# Supplementary material for: ﻿The identity of Sasaoblongula C.H.Hu (Poaceae, Bambusoideae, Arundinarieae): evidence from morphology and molecular data
Source: PhytoKeys. 2023 May 9;226:17–32. doi: 10.3897/phytokeys.226.101221 (PMC10189642; doi:10.3897/phytokeys.226.101221)
Supplement: XML Treatment for Pseudosasa oblongula [file phytokeys.226.101221-treatment1.xml]

<!DOCTYPE tp:taxon-treatment
  PUBLIC "-//TaxonX//DTD Taxonomic Treatment Publishing DTD v0 20100105//EN" "tax-treatment-NSO.dtd">
<tp:taxon-treatment xmlns:tp="http://www.plazi.org/taxpub"><tp:treatment-meta><kwd-group><label>Taxon classification</label><kwd>
              <named-content content-type="kingdom">Plantae</named-content>
            </kwd><kwd>
              <named-content content-type="order">Poales</named-content>
            </kwd><kwd>
              <named-content content-type="family">Poaceae</named-content>
            </kwd></kwd-group><mixed-citation publication-type="journal"><person-group><name><surname>Li</surname><given-names>Xing</given-names></name><name><surname>Ni</surname><given-names>Jing-Bo</given-names></name><name><surname>Xia</surname><given-names>Nian-He</given-names></name></person-group><article-title>﻿The identity of <italic><tp:taxon-name><tp:taxon-name-part taxon-name-part-type="genus" reg="Sasa">Sasa</tp:taxon-name-part><tp:taxon-name-part taxon-name-part-type="species" reg="oblongula">oblongula</tp:taxon-name-part></tp:taxon-name></italic> C.H.Hu (<tp:taxon-name><tp:taxon-name-part taxon-name-part-type="family">Poaceae</tp:taxon-name-part></tp:taxon-name>, <tp:taxon-name><tp:taxon-name-part taxon-name-part-type="subfamily">Bambusoideae</tp:taxon-name-part></tp:taxon-name>, <tp:taxon-name><tp:taxon-name-part taxon-name-part-type="tribe">Arundinarieae</tp:taxon-name-part></tp:taxon-name>): evidence from morphology and molecular data</article-title><source>PhytoKeys</source><day>09</day><month>05</month><year>2023</year><volume>226</volume><fpage>17</fpage><lpage>32</lpage><pub-id pub-id-type="doi">10.3897/phytokeys.226.101221</pub-id></mixed-citation></tp:treatment-meta><tp:nomenclature><label>﻿</label><tp:taxon-name>
            <object-id xmlns:xlink="http://www.w3.org/1999/xlink" content-type="arpha" xlink:type="simple">A5A483B5-9430-53B4-9589-B7491F986C2F</object-id>
            <tp:taxon-name-part taxon-name-part-type="genus" reg="Pseudosasa">Pseudosasa</tp:taxon-name-part>
            <tp:taxon-name-part taxon-name-part-type="species" reg="oblongula">oblongula</tp:taxon-name-part>
            <object-id xmlns:xlink="http://www.w3.org/1999/xlink" content-type="ipni" xlink:type="simple">urn:lsid:ipni.org:names:77317186-1</object-id>
          </tp:taxon-name><tp:taxon-authority>(C.H.Hu) N.H.Xia &amp; X.Li</tp:taxon-authority><tp:taxon-status xmlns:xlink="http://www.w3.org/1999/xlink" xlink:type="simple">comb. nov.</tp:taxon-status><xref ref-type="fig" rid="F1">Figs 1</xref><xref ref-type="fig" rid="F2">, 2</xref><xref ref-type="fig" rid="F3">, 3</xref><tp:nomenclature-citation-list><tp:nomenclature-citation><tp:taxon-name>
                <tp:taxon-name-part taxon-name-part-type="genus" reg="Sasa">Sasa</tp:taxon-name-part>
                <tp:taxon-name-part taxon-name-part-type="species" reg="oblongula">oblongula</tp:taxon-name-part>
              </tp:taxon-name><comment>C. H. Hu, J. Bamboo Res., 6(4):18 (1987). Basionym.</comment></tp:nomenclature-citation></tp:nomenclature-citation-list></tp:nomenclature><tp:treatment-sec sec-type="material" id="SECID0EBSBG"><title>Type.</title><p>China. Guangdong: type locality unknown, cultivated in Bamboo Garden, Sun Yat-sen University, 5 April 1980, <italic>Y. L. Yang &amp; C. H. Hu 198001</italic> (holotype: N, photo!; isotypes: N019023154, Fig. <xref ref-type="fig" rid="F1">1A</xref>; N019023155, image!; N019023156, Fig. <xref ref-type="fig" rid="F1">1B</xref>)</p><fig id="F1" position="float" orientation="portrait"><object-id xmlns:xlink="http://www.w3.org/1999/xlink" content-type="doi" xlink:type="simple">10.3897/phytokeys.226.101221.figure1</object-id><object-id xmlns:xlink="http://www.w3.org/1999/xlink" content-type="arpha" xlink:type="simple">EAD79C89-31F5-5206-B597-75C98CB2C590</object-id><label>Figure 1.</label><caption><p>Isotypes of <italic><tp:taxon-name><tp:taxon-name-part taxon-name-part-type="genus" reg="Pseudosasa">Pseudosasa</tp:taxon-name-part><tp:taxon-name-part taxon-name-part-type="species" reg="oblongula">oblongula</tp:taxon-name-part></tp:taxon-name>, Y.L.Yang &amp; C.H.Hu 198001</italic> (<bold>A</bold> N019023154 <bold>B</bold> N019023156). Photos downloaded from Chinese Virtual Herbarium (<ext-link xmlns:xlink="http://www.w3.org/1999/xlink" xlink:href="https://www.cvh.ac.cn/" ext-link-type="uri" xlink:type="simple">https://www.cvh.ac.cn/</ext-link>).</p></caption><graphic xmlns:xlink="http://www.w3.org/1999/xlink" xlink:href="phytokeys-226-017_article-101221__-g001.jpg" position="float" orientation="portrait" xlink:type="simple" id="oo_847647.jpg"><uri content-type="original_file" xlink:type="simple">https://binary.pensoft.net/fig/847647</uri></graphic></fig></tp:treatment-sec><tp:treatment-sec sec-type="description" id="SECID0EXTBG"><title>Description.</title><p>Shrubby bamboo, rhizomes leptomorph. Culm erect, 1–1.5 m tall, 2–7 cm in diameter; branches appressed, usually 1 branch at the lower culm nodes and 2–3 at the mid or upper nodes of culm (if 3 branches, central slightly dominant than lateral); internodes terete or slightly flattened above branches, 5–27 cm long, glabrous, nearly solid; nodes flat or slightly prominent, white powdery under nodes; supranodal ridge flat or slightly prominent; intranodes 5–8 mm high, glabrous; culm buds solitary, ovate to elliptic, light yellow, puberulent abaxially at upper part, ciliolate on the upper margin, apex obtuse. Culm leaf sheath persistent or deciduous later, intravaginal, thinly leathery, 1/3–2/3 as long as internodes, glabrous abaxially, ciliate on the upper margin and sometimes glabrescent, longitudinal ribs conspicuous; sheath scar with remains of sheath base; auricles falcate to long-elliptic, obliquely ascending, 2–4 × 1–2 mm; oral setae erect or slightly curved, 3–10 mm long; ligule entire, 0.5–1 mm high, asperous abaxially, ciliolate on the margin, apex arched; blades narrowly lanceolate to lanceolate, erect, glabrous abaxially, margin sparsely serrate. Foliage leaves 3–6 clustered at the top of ultimate branches, with irregular arrangement; sheath thinly leathery, glabrous abaxially, margins densely ciliate, sometimes glabrous, thinly white-powdery, longitudinal ribs conspicuous, length per adjacent sheath apex very short, 1–4 mm; auricles undeveloped, ovate to falcate or absent, 1–3 × 1–1.5 mm; oral setae erect or curved, 5–10 mm long, usually deciduous when old; inner ligule 0.5–1 mm high, densely ciliolate on margin, apex truncate; outer ligule ca. 0.5 mm high, ciliolate on margin; blades oblong to oblong-lanceolate, papyraceous, 7–10 × 1.5–2.6 cm, glabrous adaxially and abaxially, apex acute to attenuate, base obtuse to unequal rounded, margin serrate; secondary veins 6–7 pairs, tertiary veins 6–7 pairs, transverse veins conspicuous; petioles 2–4 mm long, glabrous; Inflorescence unknown.</p><fig id="F2" position="float" orientation="portrait"><object-id xmlns:xlink="http://www.w3.org/1999/xlink" content-type="doi" xlink:type="simple">10.3897/phytokeys.226.101221.figure2</object-id><object-id xmlns:xlink="http://www.w3.org/1999/xlink" content-type="arpha" xlink:type="simple">78193713-F373-5842-9AD8-C04D4A2A1C88</object-id><label>Figure 2.</label><caption><p><italic><tp:taxon-name><tp:taxon-name-part taxon-name-part-type="genus" reg="Pseudosasa">Pseudosasa</tp:taxon-name-part><tp:taxon-name-part taxon-name-part-type="species" reg="oblongula">oblongula</tp:taxon-name-part></tp:taxon-name></italic> (C.H.Hu) N. H. Xia &amp; X. Li, <italic>N. H. Xia XNH-187</italic> (IBSC). Photo by Xing Li.</p></caption><graphic xmlns:xlink="http://www.w3.org/1999/xlink" xlink:href="phytokeys-226-017_article-101221__-g002.jpg" position="float" orientation="portrait" xlink:type="simple" id="oo_847648.jpg"><uri content-type="original_file" xlink:type="simple">https://binary.pensoft.net/fig/847648</uri></graphic></fig><fig id="F3" position="float" orientation="portrait"><object-id xmlns:xlink="http://www.w3.org/1999/xlink" content-type="doi" xlink:type="simple">10.3897/phytokeys.226.101221.figure3</object-id><object-id xmlns:xlink="http://www.w3.org/1999/xlink" content-type="arpha" xlink:type="simple">A8573527-2AB8-58DA-B008-FADECE54D29C</object-id><label>Figure 3.</label><caption><p><italic><tp:taxon-name><tp:taxon-name-part taxon-name-part-type="genus" reg="Pseudosasa">Pseudosasa</tp:taxon-name-part><tp:taxon-name-part taxon-name-part-type="species" reg="oblongula">oblongula</tp:taxon-name-part></tp:taxon-name></italic> (C.H.Hu) N. H. Xia &amp; X. Li <bold>A</bold> habit <bold>B</bold> foliage leaf, showing oblong blade <bold>C</bold> part of terminal branch, showing sheath and ligule <bold>D</bold> partial culm and branches <bold>E</bold> nodes of the upper culm, showing three branches complement <bold>F</bold> culm bud <bold>G, H</bold> culm leaf, showing lanceolate blades, falcate auricles and glabrous sheath <bold>I</bold> leptomorph rhizomes. Photos <bold>E, F</bold> by Zhuo-yu Cai, others by Xing Li.</p></caption><graphic xmlns:xlink="http://www.w3.org/1999/xlink" xlink:href="phytokeys-226-017_article-101221__-g003.jpg" position="float" orientation="portrait" xlink:type="simple" id="oo_847649.jpg"><uri content-type="original_file" xlink:type="simple">https://binary.pensoft.net/fig/847649</uri></graphic></fig></tp:treatment-sec><tp:treatment-sec sec-type="phenology" id="SECID0EAWBG"><title>Phenology.</title><p>New shoots were produced from March to July.</p></tp:treatment-sec><tp:treatment-sec sec-type="Vernacular names" id="SECID0EFWBG"><title>Vernacular names.</title><p>Jǔ Yè Shǐ Zhú (Chinese pronunciation); 矩叶矢竹 (Chinese name).</p></tp:treatment-sec><tp:treatment-sec sec-type="material" id="SECID0EKWBG"><title>Additional specimens examined.</title><p><bold><italic><tp:taxon-name><tp:taxon-name-part taxon-name-part-type="genus" reg="Pseudosasa">Pseudosasa</tp:taxon-name-part><tp:taxon-name-part taxon-name-part-type="species" reg="oblongula">oblongula</tp:taxon-name-part></tp:taxon-name></italic></bold>: China. Guangdong: type locality unknown, cultivated in Bamboo Garden, Sun Yat-sen University, 12 April 1979, <italic>T. H. Wen &amp; G. Y. Sheng 79413</italic> (<ext-link xmlns:xlink="http://www.w3.org/1999/xlink" ext-link-type="gen" xlink:href="JSB518673" xlink:type="simple">JSB518673</ext-link> image!); Yunfu City, Yunan County, Baishi Town, Hengjing village, 4 July 2021, <italic>N. H. Xia XNH-187</italic> (IBSC!); ibid. <named-content xmlns:xlink="http://www.w3.org/1999/xlink" content-type="dwc:verbatimCoordinates" xlink:type="simple"><named-content content-type="geo-json" specific-use="{&#34;type&#34;:&#34;Point&#34;,&#34;coordinates&#34;:[111.866389,22.868889]}" id="NCID0EKXBG" xlink:type="simple">22°52'8"N, 111°51'59"E</named-content></named-content>, elev. 206 m, 11 June 2022, <italic>J. B. Ni &amp; X. Li LX142</italic> (IBSC!). <bold><italic><tp:taxon-name><tp:taxon-name-part taxon-name-part-type="genus" reg="Pseudosasa">Pseudosasa</tp:taxon-name-part><tp:taxon-name-part taxon-name-part-type="species" reg="cantorii">cantorii</tp:taxon-name-part></tp:taxon-name></italic></bold>: China. Hong Kong: Lantau Island, <italic>Cantor s.n.</italic>, quoad foliage leaf (K000876243, image!); Green Island, 1 May 1981, <italic>L. C. Chia et al. Nan-zhu 2875</italic> (US 00031256, image!); Shatin, Siu Lek Yuen, 18 Oct. 1980, <italic>L. C. Chia et al. Nan-zhu 2823</italic> (US00031257, image!); ibid. <italic>L. C. Chia et al. Nan-zhu 2830</italic> (US00031259, image!); Xinjie, Jiadaoli Farm, 22 April 1981, <italic>Nan-zhu 2867</italic> (IBSC!); ibid. 15 October 1980, <italic>Nan-zhu 2810</italic> (IBSC!).</p></tp:treatment-sec></tp:taxon-treatment>
