# Supplementary material for: ﻿The identity of Sasaoblongula C.H.Hu (Poaceae, Bambusoideae, Arundinarieae): evidence from morphology and molecular data
Source: PhytoKeys. 2023 May 9;226:17–32. doi: 10.3897/phytokeys.226.101221 (PMC10189642; doi:10.3897/phytokeys.226.101221)
Supplement: Supplementary material 1 — SNP matrix [file phytokeys-226-017_article-101221__-s001.fasta]

>Pseudosasa_japonica_NH028
NAATTGGTTTGGTTGTTGTTGGAATCAGTNGTCTCAGGCTGNGATTGTAGNCATGTANCTAAGAAAGTTMTGCGAGGACATYCAAGGACGTTATCCATAACCTGAGTAGAAAGRACCTCAGGTTAYTAGCGGGGRGGRCTTGCTGAGATGRAAMTTGTNTAGACATGCATTGCATWATTATCGCCAAGATATGGCGACGTAAGAACGATTCCCGGGTNTATGTGACAATCGGTCGCTCYAACCTANCGCTAGATRYTCGTAAACAGTGCGAGGCCAGAMCGTGGGCGCTGGACCTCCCCANCAGAGGCNCCAAGGGTAGYMYGCTTCTTGTGCTACAGCGCATCGAACTGGTGGGCCACTMTCTACTGGTTGGGGACACATCCGAGACATAGGACCCAAGGTNGTCCASGTCTCGTAANCTAGCTCGCATACATCCNAATCCTGCACGTAAATGACCGGRCCGCMGGGCGCGCTCAACGCGCCAGGCCGGAGCGCGCGGGGGCAGGTACCGCGAGTGCTTATTASCNCTTTGATTCTGTTAACATAGGGCCTCGCCTGCTGGAGTCCCAGCGYGGCGGGGTTATCGAGCTANGTCAACTCGTYATGGAGTGACGTGTGNATTCCTTCGGCGGACCCCCNNTTGGGCAYCGAAGNACGCGGGATTRATATTTCAGTGAGCTGACTCCCGTAAGTGATAGCCGCTGACAATGACCGCGTCTGATATCNGTTCTAAATTCATAGCAAGGYTATAACATGATGTGCAAGAATATACGTGGGGARGCAAGAGTANTGCAACTATATTCGGGCCCGCTNTTCTCACGGGCTTTGTGAGGGTTTCAACAAGGGAYGGCTAGTATCTACAACGGGTGGTCACACCGGAAGAGNAGGGCTTATCAGNGTAACTCGCCATCGCCAGCACANCGAACGTCNNATGGCTTAGGGCCAGTGTGAGCTCGNGTCGGTCAATTCCGAGTATANNCAGTCGAGCTTGGCTGCAATTGATGGGCGKGGTAATGGACCCCCATAACGCATACTAGTTTTMANACAGGGCCCRCCGGTGATTGTAACGCTTCACTAACACTCATAGGTGTAGATGACCATNNTCTTTGGANCAAGTKCCACTCATACTTNCAGTCTATCGCTTGGCTAAAGCCTTGCCGNTGTGGTTCCAAGNTTTCTCGTACGCTCCCGCCCCCTYTCCTAATYTATTCAACCACGGACCATCCGTTGAGCAAGATATAGCTAGGGNCCTTGTGCACCCCGAAGGGCAACGGTAAACAGGCGGATTTGGCGCCGCCAGCCGCAGGGTCTATGCAANNCTTCACCTTGAACGTGATCCAGCCCCACGTAAAAGCGCCCCGGNCTCATCCGACCTACAACACTNCTGTTCTCCTCGNNTGATGTGGGTTCGATGCTAATACTTAGCTGCTCGACNCTCAGTCACAACAAGTCACCGCAAAACGTGTTGTGTACNGGCTTNNGCCAACGCTACGAAGGTAATGCNAGGGCAATTGGTGACGTATGCTTAGNGARACTTAGTAGAAGGANCTAGCATGAGTGGTGCATTCCCTAGGCACTATGACNCCAGCCATANTTCTNTTGGCGTNGATGACTNGTGGGTCCGCGGAACTGTAARGNCTNNTATCWGACGNGCACCCNGGCCTGACCNGGCATGCACGTTGAACTCCCANGCCGGGGCCCTGCTTAACGGAAGACGCGGGACGCGGGTTCAACCTACGGCGTTGCATTTATGAATGCGGCCACCTGTCGCCCCTTGCTAGGGTTAGATGGGGAGGCGCGGGCTGCCTTGGAGGNCCGCCCATGCTRTTCGTRCAGCCTAGAGCACTGTGGRCCGCGGGGCGRGGTCCGTTCGTYCGACTATCTTGAAAGATAGGTTCCACCGTAACCGGATCGTTGACCGAATANCCAGGTTACGATGGGTCGNCTGGCCACTAGACTTCTACCCGAYGYCACACAAGAGCTACCCAGTAGCCTAAGGGTCTCGNCACGCGTAGCGTCNACAAAAGAAATANAGTTGTCTTATTNTNNTTGACGATAGTTCCGCTGGGAAATCCACCTACGGCGCCCNTAACTACAATTTAGCTGACGGGCTGTCCAGCTKCGTCCCTTAANGCGTANRACCTCTATTCNGCTTARTCGCTNTTGCNATCGTGTATCGAACGATGTGGCGGCACCTTGAGCTNCTTTTGTACCCAACGAGAATAMCATTATCCACCCAGGACGCNGGACCAAATAGCASCTANGTTTCACGGGGCTNACCTTGAAATTCTTAGTGCCKTCCAAANNNTAGAAYCNGCCTCCCYCGGGGAACAGACCTTTTTTTAAATAGGGATGTYCCAGCCGCNGTGCANNGTNCTCGACANCTAGTTCTCTGACACATTCCGGAACACAGTTGGAGCGATGTTGAATACCANGGGCGTACAACAAACTATACACAACCAGCATGNCYAGTCTCTCGGCAMATGCTGTGGCTYGGCCTTTGCACTCNANANTAGGTCTANCCCCCGCGGTAATCNGTGACCATTCTAGGGCGTTAGTATACNTGACCGGTAGAGCCGTTTAGGGGCCAGCGCCCCWGATCGCAGCTTCTCATTAGKACACTGNTACCAACCTGTCTCAACGGTACCTACGACCGNNCTTCGGCGCTTAAGAAGCCCTATTANTGCCACAGATNAATCAACAGTTGTTGGGATAAAAACGCACGGACGGGATGAAGTAGCTACCYGTAATCGACTGCGCTGGCNATNAGTNTGATCATGGGGCACCCSGGACTAATACCAAGCYAGGAATAARGGGAAGGGTTGCGCTGATGGCGGCGGCCTACGTCANAGNTTNCGGGNGTCCGTACGCRCGGAATGTGCCCGGGNNCCCAATCGGGCCAATCCCCCTCCGGTTTGTGTGAAAGCANNTGTGGTCAAAATATTCGCCTCACTCAGTCTTACCGTGACCTGGGGGTTNATTNNCAKTGCCAATCTANAGACCACCCGAANNNGCACATCNTGTTCGGATCCCCGGNCCYGAAAGAGCTTTGCGACCGAAATTNGGTTGCGTGGATCGCAATACGGATTTAANGGCGCTGGGGCGATCANGTGGGCTGCCCGNGAAGACTCGTGCCAAACCGGGTACTWACTGCGAGTCATGTTGCTGGCTCCACTATCGCGAGAGTTCTGCATTAGCGAGTNNNCCTTTGGCCGGACCTAGNTAACTTCGNNTGCGRTTGCGCNNCGCGAGCGNCACTAGCTTCTCATTCTTAYGTCTACACGTGCAGCTANTCCTMTAGAGTCAGTGATANCAATGGGAACGCGTTCAGGCCAGNNGCGCCGCTGAAGGCTTAACAAACAAGGCTCCGCCCYTTCGTGGAGGCTTYGCAGGGCTTCCGGGTCACACTCGAAGTTTGAACCGTCCGGTCGGACCCTCGCNGGTGCAGRTGGNNNNCTGTACCANATANCGCTTCATTGGNAGTTCCGGCGGGCAGCRTAACGGTCCTAAGGATCGGACCCTAATGTCGATTCGGCGAACAGTCTTAGCCGACCGTGAGCTTCGGAACCGCTGTTGCNGTAGCAAATNGCATAATGGGGTACAAGAAACCACTGCTCTGCTAGCGGCCACCGTTAGATCANGTGCATTGAATGGCCCGCGGCACCGCTYATNNGCGAGGTGTTTAAATGTTTAGGCACATTAGGTTATACGATNGAAATTTTTTAATTGGTCTCAAGGCGCTACCTGCAATACCAGGTCCGCTGGTTGAGATGCTTGTACTCGTGGYTTGATGGCGCGGSATCANAAGAGACACYGGATGGATCAAAAGCGTTYCGTGTGTGGGCTCCAAAGTATCATTCCCGNTCGTTCTTCCTGCGCCNGCTTCGCGTATGANNCCTTTACGATGGGGGACACATACGCCCCAGGAGCNNCCGTACTACCGCNTATAACGTTGTGTTANCGTACAAGNGCACYTCTAACGTTATCCTGTACTAAGCCACAATGAGCTACCTCACCTGTGGGTAATGCAACGCATANTANGCAATGCATCTTGTTGGTTACTGGGGACAGTCAAACTCCGGAACTTCTCGNTAATCCCGCCTCCTCCAYCSACCGCGTTCGGGTCGCTGTCGACNTTCAGGGGCGTAGCTCCRYGAGTTTNCCCCNAATTARTTTATTKAGGCGCGGGCCAGCCACNGTRCGTAGGACCACGGTNGTGCAGGCACGTTCCCCRGCGAATGCACGWCAMGTCGGGCCATYCCGACCGATGAACGGAGCACCGCCATTAGAAGGNGGTAAGTTGACTAAACGGAGTGACACTAATACCTYTCCGCGTGTGAGWYTRAATTTACATCTGCCAGCGTCAARTCTCTCTTACCTGCGTNTCTAAGCTCTCTTTATAGTACATGTAGCCGCTTCCACCTGCTGCCNCTAGGTTGAGCRTTGNCAACGGCCTCGCAGGTTTGGTGACAGGGGCGCACAAAACACAGGGCNATTTGGGTACGTGAAGTCAAGAAGGTTCRTACATTCCCCGGAGTGCCACACCGGCGAACGTAGGGTGCCTNCCGGTGAATATTCACTTCGAGYGNGCTATTGGGGCAGGATACCTTGNGAGGTCGTNGGTGGCTARCAGRTTGNCATAWCTGTCGCGCACAATCGAGAAGAGTCTAATNCTCTTCAACAACCAATCCCCGGCATCTCGAGTACTCATATCCTGTGCATGGGGAGGAGCACCAGATCGGGGACGGGACAGGGCCTCGAACCCACGAGCGACGAGCGTCACGATATAAGACANGTGAAGGGTTCTGTAGGCAGTCNCTTCCCAAATACAGGCGCCAATATGACTACGCAACTCAGNGGCGCAGGGTNTNACCGGTTCTGCTCAGAGGTGTTTGCATACTAGNTANTTCTACNNCCTGGGACGAACAGCGTGGAATCTCAGGAAAGTGCGATGCAGACCTTGTTCTAGCTTTGTCTGCGCAGGGNACGTTCTGTGCNTTACCTATTGAAGGTACTACAGTACTTTTGATCGCTTAGCGCCACATACTATNGGTTACYYGCATCAGGAGGAGGTAGTAAGTAGCGCCATCCATCTATTTAGAATTCACGCGACCCCANCAGCCTCCAGAGGGCCGACGCTCTTNNTCCTACCCGCANAATGMATCGCCGGGGAGGTAAAGTTGCTCGNGCAAAGGTAACCACCCNCTGGANCGTGGCCCGGTATTGCAGCGGTGGCACTCGGGAGCGCCTGATTCACGGTCCTGGCTYCGGTTCTCAGCTATAAACAAAGNGCNCTAGCCGGTTATTAAAAGGATGATTCCGGGACCCTGATCTANACGTTGGATTCATCTAAGTCCAGAAGCTMGTCCCATATGCCANANGGAGGNGTGCCCWGCGGACGAACGCGGGACCTTACGCTNCGCAAGTGGGCCGGGCCCCGTGGGGAGGCACAGATGGYTGACACCTCGGGGAGACCCCCTCCAGCTYTAAGTACGACGCCTGGCTSACGCGCCGGTNGGCNTCCGCCCGTTTATGCTGCACNNNACCGNCGTACAGGGCTGTACGGTGNCGCAGGACTCTCTCAGCACGATAGATACTGTCGCCAGNAGAACCTATCCACCGCACTTAAAGGGAACCTGTACTCACGCAGTGGCATGTGTGAGCGGCGCGCGGCTCCCTTGAAGTAGTGTTTCTCGGTGCAAGAGNGGGGAACCACATTCCCTCGCGTNATACNTCACACTCNAGAGGTGTTGAGCCTAACCATAAACCGGTCCCAGTTCGAATATCGGGTGACGGTCATCCCGAGTTTGGAATNCTAAGATAATAATGTAAATGAGAACTGCCTAAGGTAAGGATTCGCTCGTGATTGGTCGGAAGGATGAGCGNCTCGCATGAGTAAAGTGTAGCGATTTCGCTTGNACAGTCGCTCAGGCGGCGGGNGCGGCTCCAAATTGACCCCTGTCGGTAGTGGACTCCCCGNGTGGCGACGGCTTTTTGTGAGTAGAGGGTCTACCAGAGGTGAATTCCATCGAGATCCGCAGCGGGGTATTAAGGCATCANTGAGGTGTAACCAAGAGGCTGTGTGCGCACCTCACACCTCGACGAGAGAGGACGTGCGACTATATAGGGGCTATAGGTTACNAGCGTCGGACGCNACAGCCGACGGACTTCCTCCGCGGAAGTGTCGNTTCNACTGAGTGCCGCTCTCTACGCTTTAAATTGGCCTGGGCGCTCGGGTCTGCATGTCACNAGAAACCTGCGAGTACAACTTACCAACCCTATCTGTTTTTGNAGCGGCNTCCCGTCACGTTGGGATACTGAATCGGGCGTCGCAGGTATCTACACCCGTAGGGCCAGCAAATNGTCTTGGCGACCCTTNCAGTGCACGCTACGAGTGGGCAAGTATGGCGTTCAGTATAGTAGAATGAGGTAGCAGATGGCAGTAGNCACTTCATGCATCCACATTATTGNTGTANTTANTCCCAGCACGTTGGACCGTCCAGACAGAAACCGCGCTCTGNCGCTGANCTTGGTGTAAGACATCNCGCTTAGGGNCACGGGCGCCGATANGCTTAAATCGGGTCGGTGGGAGCTCTACACTGYGAANCCATTCGNAGGANCANAGAAAATAGGACTAGAANAGGCACCAAATGGTGKATTCACTGTNCGAATYANAGTTACGAGAAGCACTCAGTCGCTGCGTACAAACCACCCTTCGACGTCAACGAAACCACTCGACCNANNNTAGGAGCCGAGAGTCGNGTACGYCGGTGCAGGCTAATATCACGGAGGACCCTAACAGTCATCCTCTCCACCAGTCGAGGCAGAANTGACCTGCCAGAAAGGCGATACAAATCGGATCAGATTCGTGATAGGCGAGCGCACCCGCTCGGGCCTCTAATTTGARCGCGNNGNTGGTTCTCTAGCGATCCCGAGGTTGTCGAGGGGATTTCATAGGGTTGCAAGGATCTTTCACAATNAGTAGATTCACAACTACTTAATTTAGAATGCATATATCGTTYCTWTAAAGGTCTTCAAAAGCTTTTCGGCACCGTCCCCCAAGATCCCCGGAGGCGGGCGNTGGGTACGCCTAGAARRGACTGCTCTTCATTCACGTSGTGAACCGATGACGGCTCTGTCCACCGCCCACCGTACGACTCAGTCAGGTANTMTTCAGGNGGCCAAATCCTTATCNNNACCACTCCGGTYTAATTNGCTACGATCCAGCTCTATGCGAAGATACCGCCGTCAGGCGCGYCCGTNCGAAGGTRCCGGGTTTNTTNAACNGAGCAGGTACCCACGTGAGAAGTGATCCYATCGTACAGGTTTCATGTATCCGCGCCATTGCATGAGCTGGCCCGGACNCGTCNTACTGGCNGTGTTCATCCGGCCCGTCGCATCGRCAGAGATGTGGGGTCTGGCCTTATCATGTTGGACTATGCGAAAGGGATTGGGTCGCAAGCAACTATGCTATGGACCGTNGGGAGCATAGGGGTTAGCGGAYTACAAGGCGAAGATCAAAAYYGAGTTCCTTCTGTATGTGGATCCACCTCCCACNTTTCGAACATCCTAGCCGNCAGCGCGNAGCCNCNTCGAGANTCGGCCCGTGAAGCTCCTTTGTGTTCGCCAGTTCCCTAAGACTTGACGAGACCAAACTAAAGTCACCTTAACCGTGTCCGGTYNTATTGTGGCAGAGCCCGGGGCGTGTCCGCACGAGGGGGTAACTTTATGAGAGGCTGACCAYTTAGGTGGTCTGTGCCGTTNTCTCTGTCTAGAGTGNAAATGCCCTCGCNGACCGGTTCTTCTTTGCACCGGATANAAAAGAGTCGTTCGTACCCAGGTAATCCCGTTNGGCAAKGAAGAAGCCGAAATCCCSCAAGCAAGACATYCCCGCTCGTCGSGCGATGCCCGCGTATTGAGATGCGGCTTCCGGGGATAGATATGGATGCTTTNTAATGTTAGGCGATGTAGGCGGGTCNATGGTGGTGGNCAATTGCACCAGCANCCGAGTCGCGTGTTACCCAGTAGCCATACGAYACGGTGATTCACTACCANGTYGCCAATCTNGAGAAAGGCAGGTNACGTNCTCRTCAAGAGGTGCTCCAGGCCYCACGAAACAGCGCAGCTTAAATGACACATNCCCCTNATTGCTCTGANGGCTTCCANACCGGGTACACTYTCGGAACGNCGGTCGCATGCCCATGAANNCACATAGGNTGCCCGGTRGCGCTGTACCACACTAGTAACTAAGANTNNCTAGAAGTGCGGGTATTTTYTTTTGACACAATAGCCGACYACCCATCYTCTTGTGTTTTTNTTNCGTAGCTCCCTWAGCCCCCCCCGCACAGNTGCTTAGGTTGGGGCTNAGCGACTGTGGTGTGGTGACCGTTGAGTTNTCTRCAACTACCACTCCCTCCTCGGTTGGGTCCCAGTTTTGATTGNGATCGCTCTNGAGGCCTCACCNNCCCCYGCGCSGCTTTTNTGTGAGACCGCCGAGCGGACTGCCCATNNGTCCCGACGAGTCGAGGTATAGGTCCGGCNNTACGACCGTAGCGCCCGCGTCGNTGCGCACGCGAATTGGTACTTGAAGGGAATAGGGGGCCCKNCGGTCGCGGAGGGGGTCTCCGCGGAGCACTGGNCGGTGCTTTAATTGGTATATCCNCATAGTGGACCTGGGTCTGCANGTCCGCTTGMGANTGAAGTTTTTTAAAATACATNTTGCTTCGGCGAGCCGGCGGCCANGTTGAGGAGGTATATTANGTCGCTGCAGGGGGTCAACCAGGCAATAANCACGCTTTCTNTGCGTTCCGTGGGTGTGGTCGNCTGCCCGTGGCTGATATACCCGTTGCTTCCGCMGCTTATGGCAAAACTATARTGTGGGCCGGCCTGCACCGCTCATATCGAAGTACCCCCTGAGNAGGGAAAAACGCNCCACATCRRATGGGGCGAGCAAGTTGACAGNTGCCTGCGTGCGCTAACTCCTGAATCGACATCTTGTGCTTNTGTGTGCCGGCCTGATAGCGGTATGNAACAGGGATCAGGTGGTAGTCCACGGGGGCTAACCTCACCNCTAGGCGACACCCGGGCGAGCGACAATTCGGGCGACCAAGGCCNGGNRCTCACTCTAGWTTANAACGAGCGCCTACACTGAACANGCCGACACGGCATGTGTTCTCTAGCTTGCTAAGCACCTGCTGCNTAGGTGCGAYTGCTGAGCTACCCAATATCGTTGAAAYNAACTTGAGTAGTACGYGATTCTAGTCAATCGCATGGCGCCCGCCTACTCTGTGTTACGAGCCAATATANAACCGRANGTGTGAGCCGAAGAANTAGCTAGGCTGTGGGGTNTGAATCGCGTATAACGCGAATCTGTGGNAATGGATCGTCNNAGATTACACCRCAGAGYCACTACAGCYAAGASGTAGANCCCNACNATNGACGGCAATTTGGTATACACCCGTAGTACTATTGCGTCTGCCCYCCTGACACCCAATCGTACNGACCTCGGATTAGCCACTCTGTCCAAAANCCCGAACTTTNNNGCATAGTTCTNCAAGGAGAAACCACTCCATTTCGAGACCCCTGAGAGCGCTTATNGCGGAAGACCCCNNTATNATCACTACCCCACAATTCGCGAGGTRGTACTCGATGTCNCCGTCGNAGCNCATGAWSMYTATARAGCACTTAGAACACGGGATCCGTGGNNTKGTATTCTATGACAGCTGACCGCGNCCGTGCARCTGGANGGGTARGAGATTTGRTTCCGNGNTGNANAACAGTTGTGAGAGTACGTGCGTCGGGCGRAGGGGTCACGGGTTTCTTGKAGACAAGGAACCCGGGAACANCCAGNAATTTGTGTGCGCAAGCCTACGAACCTCCGCGGTCCTNNAATGGGACCCCCGNTCAGCNGTGCTAACCCACWCATCCTYGGCCTCCCGGACGGANGARTTCTGACMGGCTATTAGCGGCCCCTYTACGGTTTTCKTGCCTGATGTCTAGCATTCGGTATAGGTATCCCWRCCCTTGAAAAGTCTACAGGCTGGCTGTTATTAGTCTAGCGACNGGTCAANATGTCACNNCGMCTAAGGAAAGTAAGCTGATCATGGTTCTGCAGTYGCGCGGRCTAAAANGAATTCTCNNTAGACGCGGCCCGAACCTTTCAGCCATAGCSAGCTGACTCACGCGCCATGTCGANATGACAACGCGTACNGRAATCCAGTANCTCATGAGACTACGACTCCTTNTAAGCRTTACACCGGGCCAGCCNNTGTGATGGTTTCTAAGGAGCCACAGAGCCTGRNGCTGGACANNTCGCAGACTAACNACTTANTTCCCNCACGAATCTATTTCATATCGCAATTATGCGCTTGACYATGTCGCCNTGGCTTGGAAGACAGCTACTCTGTGCAGTGTGCTCATACTCAAACACGGGACCGNTCTGACTCCATGACTACTGATTTCCTACCGACGAGGTATCGCGTGTNTCAAGGCGGCCAATGCCAGGTNACGCCCAAAGCACTGTCTCGAGCCGCGCTTTTGTTGNATCATTGTGGGAGTAGTNATNCGGTTAGCCTAGATTCGNATTNCCTCTGCCCTGGACGTACTNCCCCTAGTCCGTTTTGTGGGNCTCTNAGTATTGCGAGTTTATTTCTCTAAGCTCACNTTCACGTTTGAGCAGATAANCTATTCGANGCCCGNGCCGTTWCRGGGAASCCACAAGGCGTTTTGNAATACAAANCCGTAACTTTAAATCCGCCTTACCTTCTAGGAGCTCACACGAANTNCGCACCAGCTTTGTTCAGACTNGTTGCTGGCGAATCANTGGCCAATCCTANACCGTGTCAACCTCCCYATTCACGMTGTACKTTTGTCGTAACTATCTCGCGCGGGTGGTAGGNCCGRCYGACRGGCTTCCTAGCGAACGGGCTNGACCATTCGCGCCCCTGGAAGGTCTGAGNGCCANACAGGGTTCGTACGTTAAGGTAANNATCTCGAGAAATCGACGGACGCTAGCAGTTCCAANCCCGTCTCCCTGCACRATTCACTCTTTTCCTTTTTNCATACGYGCATACNTCNGNCCCGTCTCGGGGGTTCCTGGGTCCAGAACCGATNAGGTGWGGGTTGAGAGACMCGGCGTCGAAGCGCGACGGTCATCGGAACAGCCGTTCCARTCCGMGCCTNAACGTGACTSGGGTCGGCGNCAGGACGGCATATACGGGCATCCCGGGGCGTNTACAGCGGANTGTACGAGTTTCCCGACTAGTTNATCTGCGCNCGGCGCAGCNGTAATCGTTAACTTACCGGAGATGGCCCGGGNGGCCCTGACCNNTACGTAACCTATCGCCGCYAGCAATAATTCGAGAAGAAYGTAAARRCAATGGAGTCTGCGACGCGTTCNCGTGACTTGGGGCCGGGAATTAGCTGTTCAACGTCACCAGCATTGCGGTCGTYAAGGCRANTGNGACNACTTGTTCTTAAGTGCGCTTGNAACATNTATCGTTGATGCGCGTTCATAGAGTACACAGCCTGCTGATAGTACYGCTCATATAGCGGTTCGTCTAAMGAGCCATAGTNCGGTGAGGTGTGGGGTCNTNGAGCTAACCTCGAAACCTCCCGCGTGGATGCAGGATCTGAGCACGCTCTTACAAGCCACAGGGTCGCTTTTCAGGATGGTANAGTCNCACTGCTAAGCTCGCTTCCCGCTTCGACNNNCTCCTGNCTCGGAAGTGTGTTAGATTTCACGCATCTAACTGCGGAGTTTCACTACTGGGGTCGCAAGTTACTGTGGTGCCCGGACAGTNACCGCCTTTGNCCTGACCGCAGTGCCGACCCNAGCCACCAACACAACGAAACTGNCCTCGCCATCAGATNCATACACAGCGTCATGGGACCGTTCCGTTCCCGACTCAAAGCNNCGTCTGGGCNGCTCAAAGTGCATTCACGCGTCTACCCGGGCAAACGGCTCATTTGTAAGTTGGGCCGGTGACGGCANGCTGAAACTTAACAAGTATGTGACCGGGCATAATCGCCCTCTGTGGTGTTGTCTANTTTATCGACCCGTGNNTCAATCATTTCTTTGGACGYTASGGCATGGCATCACCTGATTACAAACGCTAATGATNGCGNAGTNGCGCTGYGYCGTACCGAGACCGGCATTGAAGTTCACGTGCCCTCTGTNTCCTGAAGTACTCGNNTCTTCATTGAGCTCTCTGAATTCCGCGTCCTTAGNACCAAGTTCCGTTCAATATAGGATGGGATCGCTACNCCAGTAGGGTTGACGCCTTCTTTGGTAGAAGTCGATCTGGGGGCCACTATACCCAATTGATGCNATCAATACGCCAGTGGAGAGGAGTCCAGACCCGCTATGAACTTGGNTCNCAAGGTTTGGAAAATCTNACTCGTGACGTTAACCAGGANAGACATACGATGCCTATGGACAGGCTTTAATTANTCTCCCGCCCGTACACTNCACTGGTGGTTTGGTTGGGGAAACNTCGGTAATTAGGTTGGGGTCAAAACAATAGACCCACGAGGAGCNGGCANCTCGAATCNCTAACGAAGGCCTAGKKCTGAATTTAACCGTNCCTGCGCATCGCGKTCGTCACGACCTAGGCGCTCTCACGTGGCTGNCYGAAATGTCTTGTAAATARRGARCCGGGYCGKKGCGGGRCGCYCCGCYGCACACCGGNTNCTGACTTANNCGGCACTGAATTTTCTTTACAACCCRCNCTCCGGCATAGATGGGCGTTTCACCCCCCCAGCATTATNTGTTGTCCCGCNGCCAGACGGCCYCGTCACATTGNCCTCCGCAAAGTAGGGGGATGGATACTGGGGTGGGGAAGCCTTAGGACTTAGTNGTAGGGAGCAGGGGATCTCATRTCCCCGANCCCAATACNAAAATTCCCNTCCCCGAAAGTNGACWTAACSTACCGCATCCCGGTCCTAACTCCGATACCAAAATGGGCCCGATCACCNCAGACGATATCTTCCGCTAAGTAACTCTATRTGACRGCTCCAGTAAGCTTGTCAACCTACCCAGCGCTGTGTCCCNGTTGGTACGCTGMGGCNTGCGATCTYCGTGAANTATTTACTATATGAAACGAACCTNTTTGCANTGNGGTCCCGAGGATCCGCACGCATCGGGACACCTCTGATGCCACNCTCAAGGGCRTNCTCGTGCACTCAGTAGTAAAATGCGGGTAGCCTACGMCGTGTGTATTTAGCGCYCGCCGTCGGAATACGNCTTCGGTCCTCGTTAAATCTTGGCGGCANCGTCGATTCGGTCATGTTTCAACGTCGGAAGATTATNAATGAACGATGGGGAGGCCGGCCAATTTGTGATTCCAAGRGACCCTTAAGCAGAGCTANNCCNGGATCCGGACTCTGCTCAACGCGCATCAGAAGCCTGGTACCGTATATNAAAATNNGTGATSTTTCCAAAGAGATTGGAACCGATTCGGNCTGTTTACATCCGGTTCACCACGAGGNNTCGATANNTCCTGAGATGCGTGYTAGCAGAAAATATNCCCCGGTCCCCTGTGTTAGGCAGGAAAGATGNGCAATCACGYGGCTTCGCGCGTGCATAAAGTCGCAAAGTATCTCTCGGACGCCGCATCTTCGSGTYGTRAGGCCYATGTTGGGTCCAGAACTTGCTCACGAATAACGGGATGTTGTTGTCTCCGTACTGCCTTGAGCAAGGGGGNTCGCATGAACGATGGACTNTGGCCTYCTCAAACTTCCCTGGGTATGCAGTTGAGCCTTAGGCNGCYTGGTGGCCGTGGCNTGCCTCAGAGAGCTGGCGATAAACAGAACGGCGCACCNGATACGGGGATGTAGTGGGAAGTGGTGGCAAGTTACGTCGCCCGGCAGTCGGCACGCGCTGCGCGGCATGGACGCAGAATAGAGCGGGAAATCCTATACCNGAGTACTCGANNAGATTTTAGTTCGATCCTTAGGGCNNCGACACGCTTGGGGGGGTCGCAAGCCTCATTTCCTTTGACTAGTAGTAGAATGCTGCCATCATCCCTGTGGGGGGCATTCGMCGCGACTTGGGGCCTCGGTGGAGGTATCAGTTAGCGCTGGACCGCAAGGAATGCGGGTAAGTMGSAGGSTGCAGANGACAGTTTGAGTATCTAACNGNGAGWCCCGCGTNCGAGACTCACTAATATATGGTCACTATTATGAGGAGTRRTGATNTGGCTCGGCATNAACGGATTCGTCAGAGGGCTACGCCTTAGACCCGAGCTNTGTGGAGCRGCGWCANGACNNAYYTATGCTAGGCCTGNAGGAAWGAGACCATTGGCAGGGAACGRGTCGCRGCACGTGAACGATTTGCCCTCAACCCTGNGGTGCGANGGGAGATCTGATTCTATTNTGACAAGYTGCAARACRGCTTGGAAAGTTCACCTGKCAAGCAAGACGTCAGCCCCCNGGTCCAAGCGGCTCGTRCGATTGTGTACGCAGAAATACACAATGATTTCCTTCCGTGTCTGAANCAATTGAGACACCGTACCGGGTCTATCTCGAGTACGCGGCGATTCTGGNACGCAGCTTCNACTGGGGGTGCTTTTCGTGGCCATTCCGTGGCCWCCGCACAGGGGTCGGGCTGTCCTACGGCCTCGATGGGAGATTNATTAGCACNACGGTCCGGGAATTTGCCACTACCTGNCGCCTCGCGCGCGCGTGCGGTTTAACGTCCTAGATATCCNTAAATCGAAGTCCGTCCGCGGNTGGCCGCCRAATAGAACNCCTTAANACCCTTATGCCCRNGAACTAATCCAAANACCTCGGATTRTCGGAGAGGNGAGTTGGASGGGGAGACTAGATTACTATAGTCTGACTAACAGGAGCCGGTTCTGTGCCGGARATACTAATATTTCGCTAGCGCTNGTATCGTAGAGAGATNGGGTCGAGCCAGAACCCGAANACGAAGAARYGCCGCCCGGTGGTGTGACATGGGTAANATGCAANAATCACTGGCAACCAGTCGGATCGAACCCATTGATCACCTCTGCANGCGGTTCCTACACTGCGTANTTCAGGATGNATGAATACACTCCTYTGTCGTCTAGCTGCAGCCGGACCAATAGATATGCCAAGCNACTGTNACAYAGCGGGCGCTANAGCCGCTAGCGCTGGCGANGTCTGTCGCTGGGGYGAGNGRCACCTGGAATTGCCGWTGGGGCGCCGGNGAGAATTACACCCTGCTGGATTAATCGTCTGAATTTTCAGCCCACTATGNTCGCCATCAATGTGGCGGCACCGGTNTGCNACGGTAAGGTGNTGTTTGTCACACAGNTTTCCATTCTCTTGGCAGGGCGTACTTGTTACCTCACCCGNGAGACAGAAGTCGCGAAGCAGAATAGCGTACTAGCGTGCTGCGTAAAGAAAAAGGCNNCCCGTTGTGGTGCGAAGTAGATACGGNCTCAGATGCGNTGTAATCAGGGNGAACGCGATTGTTTCAGGATGAGCNCTTCTCCCCGGCACTCCCCAAAAGAATCATGAATAGGCNGTTCCCCGCCGAGCCCCCAGCAACCCACACATATCCGNNGGGAACGCGCCCACNCCGTTACGTAAGTTGAGCATGGTCCCRGGGCAATTCGAGTTACWGCCAACTGCCNNTTCACYTCTNGGANGAATACGTCTATTTNCCTATATCATTAGCACYTTCGATCGACGGGGGTGCCGCCAGNCAATGTCCGGNAAAAGGAGGAGACYGGATGYATACGNGCGACASTGACCCTAATGAGGTTAACCTCATTATGTGATAAGATTAGCCGCGTAAATGAGCCNCGTCACCTGAAAGAAAGAACGGAGGCTAGTGGGGGGTCTAATCAAAACTTNNNNGGGGNCRCRCTGCTGTACCGRAGCYTTAAGTCCGAACGACCNAAAGGYCTGNCGCACAGTGTCCTTCYCCGGCCATGTTTCCGNTCCTCACTGAGTCGGTGCCTGCTCTCGTCAGAACCGTACNGCANCCGAGCCCCCGTCTACGCGATTTACCNTAGGCAACTCGATAAGTCAAATTCATCTNCCATCCCGCCAANACGGATAGCCCNGTATTAGCCAATACTACATGCTTGGCTGTCTTRGGCGCCTATCCTCNTGGAGTCCNATCCCAGATATGCGAGCYTCCGTCAAAANTGGGGAGGCATTTCGGANNATGGTCCTGGGACTGAAGGACCGGGTAGCAGANAAGACCTCGCCTCGGCACCGACGCCANCNTTAAGCTACTCCTAANGCATAGTGTGATANACGGAGGGATGCGCATCCGGTCCCAGGCGTTTCGCAAAGTTGTCATTCCNAGAAACCGCTGACCGTCAGCTGCAGCACCATCWTTCGAAGTCATCARTGNACTCCTCGCCAGTCGGCCGGATGACGGGSAAAATGTATTGTGGGAGCGGTTAAAAGAGYGCTGGSGGTACCACATTAATCAACWTCTAGAGCRTGCTTAATCAAAAGNCAACAAAAGTAGACNAGCTCTTTGYGGTATCAGGTGCGGNACTNNTTGACCCCCTATTTTAGGTCTACGCCGACCCGGATAGACCTGACCCGACAAGAAACNCAATATNCGACATNNTCCGACGGKGTCGGCTAGACCTTTCTWGCAGGGACATGAGATTAAAACGCCAATACGGTAATTATCCACTTTAAKAACCCCGATTCATGGAACGATTGTTAACCCGCGGCCTCCTCTCATGGATNGCGGTGTCACGCTAANGGRGCCGCCCGAAACGTTACCATGCGCAATCCCGCTCTTCCAGATTCCYGCAGAAANACGTTTGTTGGTGATATGCCCAGACGACCTTGCANGAATGNTGGTGATAGGAAGATCCGGGCTAGTCAGATAATAGTAACCCAGTNGAACGTGTGTTGCGTAGCACTTCNCCATGTGCAAGTNTGAGCCCGCGNTTTNNGTCTAATAGACTCNTGGATGAGAAAACTCTGTACTAGCACGCAGNAACGCCTCCCAGGACGACGCRGGGAGANGAGTCACGGCMCTAACTYGGTAGGTCATATGCGGRCAAGAAGGGAAGGCCACGCCCTTCTCGGGGYCCCAACAACACTGAATGCTGAGGCTATACGCCCCCGCACAGCCTGTCTAAGGGGCTGCTCTCCGCTGAACTCCACGAACGGGAGGTAGTATATCATGCCTCAGATTGGTCTATTGCGTCCAATGCCTTAGATAGGNTCGCGGGCCCTTCCCGTGCGCGGTCATTTACACAGCCTAAAGACTCCACCTTATCCAGCTATGAGTAAANCTTTATGCGAGAAAACTTTTCNTGGGCAAGTAACGCACGTTGCAAAAATTTCGCATAGTAGGGAGGCATGGACACCTACTAACTCTTACCCCCCTGTGCTCCTCCTCACCANAATCACAAAAGATAATGAATCGACCNGCTGNATAATCGTCCTGAAGTNTGAGTNGGTTGGCAACTCCCTTGTTAAGCNGGACTCCCTCTGAATACGAGATAGTGGCATCTACATAGTCAGGACAGAGTGGNTCGCACGNTAAGGGGCTTTGCTTAAGCATCGTAAATGGTCCGCATGCTTCAGGANAGGTACCGCACGAGCTGGTCATTCTAGTCTGATCTTTTCGTTNTTAAGAGCGGGAATGACACGCGCATTCGGNTCTGCCAGAAATAGGACTAAGGGCGTCGTGGGCTCTGTTGGATCTGGCTTCCCCGTCACGTAAATGGATGCACATGGCGCCCGCGCGCCCAGGTGTCTCCCCCCGGTTAGAAGTCTGCTNAAACGTGCCTTCGAGTGTCTCGCGGCTAAGACTCCCCTCAATGCAGGCGATGAAGCCCCCACAACCTAAGGGATCNTCGTCCGGGAACACGCTGCCTCAGGACGTTGCATGATAGTCAGGCACATATCCGGGACTGTNGTGAGCGGCCAGGTGGTNGTAAAGTTTGNGGGTCNCTGAAGAGGGTGAGCTACGTCAGGGAAGATCAGTAATGTCANTGCTYNCTCGCGGGTCTCCCGGGNTATCGGCTTTTTANCTCGAAGGTATTARAGAATCCCGACCCTCTANTAATCTCTCGTCGAACCGCAACGCCTGAACATTCGGGGGTTKTCGCTTAAGGGATCGCAAGYGGGGCATGGCCACTTCAGTTCTTGGKGGACCGTACCACCGGNGNCAACYGACTGGATTTCACCCTAGGCCTTCGTCTCNATTCTGACTGCCAAAATAATTATGGGACTAAGTGCAGCGTATGGGCAGATGCTTAGTAGGACGTGAAGGATTACNNNCGGGATACATTTAATCTCCTAAAATCCCGGGAGTCAAGATATTAAAGGAACCTGGTTGGWACTGTCCACTAGCACTGAMNGGCGTGTTGNCGCACTGTAACGGAACGAAGGCACGGAATCTCCCCCGTCACCGCTTGTATATCGTACAAAATAACCACGAGAGTTGCGNCGCTCNCACATGGGANAATGGGCCTAGTGCCTACGGCGCGCGTGTNGGACTACTTGTAAGGCAGAAAGGAGTAGCCCGTGNCCCCTCTGCATATCGAGACAATATCTACAAGTAGCGATTTCCCRTTGGCTANACTCGCGTTTCAGATTTTACGCCAGCCGAGCGTAACCGAAAACCGACCCCACGGGTCTCAATCCCTATTATCAGGCTTCCGCCAATCCCTTTAGCTGTAGAGCTTTATAAGTCAACGTGAGCAGCGATCCGATTCGTGAATTGGCACCTNCCATACTCCAATTGCTACGACTCGGAATAACCTCGGACGGCACAGCCACCTCGGACNGTCGANAATGCGCKKAATCAGGTGCGTATGTCCCNTAATCANGATAGTCGCGCCTGNCGGGGTCCCCCAAAATGAGGGCTCGCACGWCATCCGCGGRCACGACCTAAGGCTATACATGCAGANCGNATCCTGGATCCGGACCGGYCACTCGGTGTCAYTCAATTGGTATAAACTGGTTGCTTGTCAGCNTATGGACTCAAATATTWTTGCTGTAATATGACCGAGCCCTNACARTCAGCACTCAACGGGGCGCGTACAAAGGCCTAAAGAACAACCGCCGSCCTMCAATAGCNGTATATGTGTCCTCGTCTCATCATTCACGCCGATGCGGTTTGGCTGCCCTTNTTTGCCCCCCGTTGGTAACATATCCCGGGTAGTGACACAAGTCNACCCNGNNGGCAACWTCACGGAAAAAGCTTNCAGTTGCGACTRRGCTCGGGGAGGAGCTTCGGTGGACACCGGATCAAACGGCGCCCYCTACCGGCGGCGTAGACAGTGTTCGCNCNNGCCTTTCTCGAGCAGCTCCCACCCGCGCCCAGGTATCTAGRNGAACGCAGGGGGCGTACCGAAAAGACTGTAAGACNTAAGGCACGTGAGGCCTGCGTTGGGCTTTCGYCCGAGACCCCCCCGTTGTGGGCGCGGGAAGTAAAGTCGGAGACCGCANNACAGTGAACCTGATAGCGAGGAGATTCCAGTAGGNCATAGYGCTSCMYTCTNTACGTNTTCCCGCACGGCCGNNCTTACCCCGAATATACTCAGGCGTGATCCGGYGAGTGTGGGGCYCYATGCGCAGTCCGCCCGTTCANGAAGACATTTTGTNGGCGACTCCCAAGACAAAGTAATAGACCGNGGCACCACAGTTACGACTCATCAGCCCCCGGGCATGCTAAGAATNGACATANTCGTCTCGTGATAGGTCGGGTAGCAAGGACACGGGATTCTCGACCCAACCCCGTCTGGGCGCTGAAGGATTTNAAGCTAGTNCCGATTATGGGGCCGTAGAGCTACCTNTCCTCCCGNRGCTCGTCCGACCGTATCAGGGNACCGACGTNCCGCTGGTGGTGGGTAAGCCCCCAGTCAAAGTATGCACGAGGCTGNGTCTTCCGACCACGACAANAGAAGAGTCTAGGAGCAAATACATCATTCTCAGNCTGTGYCCGATGAGGGGCCCTCATCCTCAGGAACCRGNANTTAAATGNTAGCGAMRNATGAGTCCTTCTCTNGGAGGGGTCANACCTCACACCGGTGGGTCAMGAGAAAGGCGANGTAGCGNCCTCCTGACGACTGCTCCAGTTAATGGGTGACATCGGTRCCCCTCGGCACCCTSTAAGGNCYGAACTACGCCGGTCATNAATGGTGTGANACCTGACGCTGNYGCGTAAAATGTTTGTGGARTGAACRCCCTGCCATTCGCATTACGCATCGCGGTAGAGGNNCNTGCCCCGTGACCTTAANGGGCATCGGTTGGACCGCGATGGCCTNGGRGACGCGGTNAATGGCCGAGCANGCTCAATCGATGAAGATTTGCGACTACARAGTCTCCGAGAGCGCTCTTKTCTGCTTATGATCGGATCAANNNAATCTGAACANCCGCAGNYCTAGACGTTCGACTACGGCACCAGNGCTATGCTCCACTCCTACTTGTGTCAGGTGCGAAAAATGGTTGCCNTTACCTATCCTCCCTTCTACGANACTTCATAGGGGGNGACTCGTAACCTTTCAACGGCGCTGTAGACACCGTCAGGGTACACCACTCAARCACAAACGCGCTGAAACCTGGGATCCGGCGCTCTGATCGCGGCGGGCGCATACAGGGNNCCACTGGCAGAGNCTTATTGCCCGATCCGTGTGCAANCGGCGCTGACATTCCATAGACACTGCGACNTACTACGCACNTGANCACCATNCACTTCTCGCTCTACTGTGGGGAGCNACGGATACANGACGCTTTAGTGCGGAATAACGTATTCGNCGCCATTGGTGCCACNTAGTGGCGTCTAAGAGGTGGCCGTTCATGCCTCGAAGGNACGAGGGCCTCAGAAAGCCTACCAGGCCRCCTGGCCATACCTCTTTGGGTCCCGACTACAGCGATATGAACAGATTCAGCATCCTCGNGATTTAAGTNNCTAAGGTAAGATTCGTTCGNCGTCGAACGATGNGYACTCAACNGCTNCCTACTATAGAGCTGGCCCTTTTAACTAAATGCGGTCGGGGAATGGATTTGCCAGGGCATCACACGGATCACCCATTCAGCCGCCGACAGTACCGGAGCNCCAGTTACTCAACAGAAGAACAGGNTCGCCATTGTCCCGTTCTGCTGGTGTGGCTAAGGCTTCTGTGCTATGACAGTCTGGAAGGAGGSCCGTGGCCCCTGGAATAYCGNCCGGTGGAGCGCCCCAGCGCACGGTTTTCATCAGTAAAATGCTAGCACCAGCCAGTCTAGAACCCGGACACTAACWACGCATCCCCNTACTYGTGCGAGTACTGTCTTANCATTCAACGCGCTTTGTAGTTTCGGTAAGNGACTTGAGANAGCGTGGCTGCTCCANGGATTACGNAAAAGCGTGACCACGCAGTCGGGGGCTGGAAAATAAANGAACNCACCCTGAATRAAATGCCAATGCCGCCTAGGCAACACCTGTGNTCNTTATACANAAACNTTACTCAAGCCCATGGTAAGGGAGGCACTCGCTNNNTCTATATCAGCGTTCAGCAACCGCTAGCCTGAAGGCACGCCGGGGCCCCCCCGGTACNAGTTTTCTACCTANAAAAGYGYCACCTAAGTGATGACCACTGAACCTAGTCTGRCGCCAATTAGCTTACGACAATCTTCTGTGATTGGCNTCTAACGCTTATGGACCAGGTAGCCATATCTGGTCRGGGGCGCNATCCCTCGGCYGGGTAGNACCAAAGCAGCGAAGGAGCTCATTCGCCAGGGCTGCNACMATGTKACACATACCTTGTATGGGAGATCCAGTACACTTGNACAGCGCATCCCANAGGGGACGCCAATCACAGTCCGCGCCTGTTCGTGGCGGTTATATTCTTNTGCGAAAGTGTGGGAAGCCCGTANTGGTGCAGTATGGTATCTCCTACGTGGAGGGAGTACTGGTAGGTAAAGTACGTCRAGGCCTAGAGCCACGGTCCAGGTCTATACAANAACGTCGCCAGGCATGNTTCTACCGNGTGTGCGGAAGCTACGYYCCTGTSCRGNGGCCAGGAGGCGCAAGGGAANNNCCATTCTATTAATCAGGGGACCGGTAACACAGCGTGGGTCTATCCCACACTACTTATAACTTCGCTTNNAAAGGACGGGCCAACTCCAGTAGCACNACGACGGCTGCWTCNNCCGCCCGGGGCCTGYGCACGTAATAGGACCGTCGCCTNTCGACAGGAAGAGATTGTTAGCACACTGCGTCCCGNCTCGGCATACAGTGATCTAAAACNACGGGTGTCCGAGATCCTATTTTANTGGANGCTCTTGGACATCGGTTCTGGCCTTGATCGTACTCACGAGGAGAAGCAGTCTACGCGGTNTCGACTAGTATGCGTCCAGGGGAAGGNGGTNCCTAACNACAGACGCGAGCGACTNACCGTGATAACTGTATCATGGAATGCATTATACCGATTNTCTTACAAACTATCTATAAGAATAGGAGTNTATGAANACNGTTGACCGTGGGATCATCGGACGGCGCCAGCAAAACAGGGTCTAAAAGCAGTCARTCTNCCTTCCTGNAACGGCTGGTATGTAAGTCTGGMCACATCTNGCTTNACGTAAGAATTCNATTCAAYGNYCGGATTTCCCGTGGYCTTCCNCAACNCGTCGGCCTTACACCCCTCTCGTATATCGCAATNNTGTCATANCTCTCGCTTCTCATATTCCCTCKACGGGCCAGCTGTGGCTACCTGTTCATTCAACAAATTCCGCGCTGCCCGCCATAGGTGACGGGACAGCCATGCGCTNTGTAACCTGTAGCTTCATAGNTCCTCACTGACCATCCCCGTAGNAGAGGCGCCAATTGATYGTTYCTCCCAATAAAGCCGCCCTGTACTGGCATGTGGTCCATATCTTGNGTTCGTTATATAGCACCACACATTGTCNCTGGCACGACGGCTTTAAGGCCTTACACCTCTAGACTCCYGCCCTAGTNGTCCGATACATNTTCACATGATCTTATAGCTCACATACACGCACTAGCCAGTTCCGCGGAGCGCGAGGCGGGGTCSTGTAACGGANGGTACGNACGTATTTCACAAGCGNGTGTAGCATTAACGGCGCGNKATAACGTCAAAACTGGACACTGTACGAGNACTCCCGTCTTCTGGCCGCGACCCTTAGACTTCGRGTGACAATCGCTTCCGGGGTCCAATCACNTGRTCGAGGCGCGGNCTTNCGTAACAAAAANANACCTTTATCGATCTTAGGACNCACGATGNTGGGACANTTCTGCCACTWGCTATTTCGGACATAGTTCTGACATAAAACTTGCTTAGGCGATTNTAAGCGTCGACACAGCTNNCCGGTTGGTCCGGACTACCAAAGGTACCCAACGNTTGCTNCCCNGATATCCCGATCAGTCAYACTAKTCAGTCTGATSCCATCTAGAAGCTGANCKCAGGAGGGGATKAACCTGACNCCCCCAGCGAATCTCCGTTATGTGTWGANNACTTACACTCCGACATCGAAGAAGGGGGTNNGATTGNGGNGCGTTACNGAATAMTAANGCGNGCAGCCNTTTGTCCGATAAAACGCGCAAGACTATGGGACAGATTCTACCCCGAACCTNACTAATNAGCACTCGCTGAANTNCAACMTAGGACTGTCANARGCGGGTCCTCTTGAAACTTAATAANNAGGCTCGGTGTGTACTTCTCGAGTGTAANTTGGGANNTAAYCATGCATGGACCGCCCATTNTCRCGACCTYANNGATAGAATTGACACTTATGTTCTCATTACAGATCATGTACGAGCGCAGTCGAATGGCCATGATATCCATAGGTGTGGNGTAATTGAAACGGGTCCGTCACGGGCAGCCCCCCTTCGCAGACNTCTGGCATGACCCGGNCTCTANGTTGATCAANGNGGGATCTTCGAANCGGCGTTAGAAGGNGTTATCCNGGGCGTCNGCGCGCCCTGCAATCCATTCAACGCCGGATRCGGTGTTACACCTCNCACCTAGCGATACRAGTTCGGCCGGGAAGAGTGNCACTTGNGGTCGGCTATCCGGANGATACCCTTGNCAGCACCTGTCCCATGGTAACGCGCGATGGTGTGTTCTACGAGTGAATNCCCGTARCWATAAATTTATCCGGTTGAAGGAGAAGCACTCGTCTNCGCAATNCTGGNCCTCTGTGCTGTCTACACCAAACGGTAGAGAGGGCGCTTTATCANGAACTGTAACCCATTNNNGGATTTCNNATATNGTTCCGCCTCAGCAATCTTANAGGGTGCTCGGANTATAGATTCATGGTGACAAGTCACGGGAGACCGTTAGACTCWTGAACGCTCACTTTAACGCGCTTCAATTGGAAGGAAGTTCCATCTCWGNTNGGCCTAGGTGCACGAAACANAAGCTCCAASGTCGCCCGCGGCCCAGATACTAAAGAATCTCGCCGAATATGGTAATCTCCGTCATAGANATATTCGATGTATTCTATCACTAATAAACCANGCCGTTCAACCCTTCTGCTACGCGCCCCACCGCTYCGCAAGTAGCTAGGAAGGGGCCCTGGNNTTAGTGRAGGGTTWNAAYGACGNCGAGNGATACAGGCTACGATGCATCYCCCCGAGATGAGACGATGTNCTGTAAGACATCGGCACGCCTGGNTCCACTGTCACTGCAAGTTTAGTGGCTNGCGTAAATNACATYTANAAAAGTAATCCCTCGAAGATCGTTTGTATAATGGNACGTMCTGCTCCCCCGCATGGAGGTGGGACGCGTTTAAGCGGTGAAAAGKACGAGCAATAATCCCTGCCCTRTTTTGTRCATGTGCAGGGNCTTGCCNCTCTATAGCAGCGRAGTTGACGGTTNCGTTTGTTACATNTTTCTGAGCAACTGANGTCNNCGATNAGCAGTCTCAAGNCACTTTCAGGACCACCTCGNACNATGGACCAACAGGTCCGCCNGGGGCTGATCACAATCGTTGCGTTTCGCGGAATGGATGATTAGCTACCTAAGCCGCCTGGCCGATTATTTGCCGTANNNCTCGTGCNCTGTCGCCAGACGCGNAAGTTGTCCTGCATGGACTTGCTCGATTACCGGTGGCCGCCTTCGGCATACGAGGTTGTCCGTTCTGCCTNCAAGAGCCTTATTGCACAACAAGCCGGCCACTCGTGTAGCCGCATGCTAACCAATTGGTGCTTGTGGTTGTTGTTCCCCTTTGTAGTATTACAGCAAGGTGGTACAAGCACACGAGGGNNAATAGACCTGCTTCGRTAGTCTATTTGTGCCCTAACTCGAAGAGGCCGATCCCCCTGACACTCGAGGCTGTATTCGCCCTGGTATCAGGANGCCTTATACCATTAGCCGACGCTAGAATTCCTAATGCTCCGGATTTCAATCGTGCGAGTACGGGCATATTAACCGACCTTTATTATTTTATTTGGGGATTTATGATACCCNATCGACCGAATTGCGTCTAGGTCGGATGGTCCTCCTACTGATGTGGGTCCCCGAGCCNTCATTATAGCAAATAAAACCCCCGCGCCGACAGAAGCGGAGATATTACCCGGGCCGGCCGACTGAACCNNNTTTGACGCCTTGCNGTTGCTAAAGGTACTCTAGNCGACCGAGCRGGCCCCGGTTCCGCGTGACTAGCTCGNGCTCGGAAAGGACTATNGAACAAAGACAATCCTGAAGAGTACGTTGRTGTAGGCGCTCCAGGCCCACGGCGCANCCATGCCANNACCAACCGGAATTGTTTTAGATCTCCTNTCCTATAGNTGAGAAGTTGTTGATCTGTTNGCAGGTCTGGTTGGCGACNTCGGACGAGGCAACCAACCTGATTGTNAGCAGGTGCGAAGTCCGCTGACAAGANACCTCCGAGTCCCGCTCGAGCTGTTCTCGACCGGGATGTRCGCTCGGAANCTCCGCGTGGTTTAGCTGYCGCTATCGCGCGGTTTGTGATGGTTATYTAGCGGATAAAGCCNACAAAGTCTCGGTCACGAGGGCCGTCGCTGATCCTACGTTGCTGATCGTCNATCGAGGTAGTCTCGTTACCTCGAGGCATAATGTGAGCCTATTTAGTNTTCGCGGTGTCGAAGATTGCCAGGCCTACATAAGGGGAANGGAGATCTCAAGGCTCTNCAGGGCTCGGCTATCATCRAATGYCCAGTTGGACGGGAGTATCGGCCCCCTNGTGGACTGTCTGGNGGCGGGCTTATCTTGGGCAGCACACCSAGGCATAGTGTTGATGNTCGAGAGAGGAGAAAGGTAGTCYCGTAAGCAGGCTAATGACAGATCGTTTGGCAGACTANTTCAGGCGCTCGGATGTCTNGCNTATANCCCTGTCACCGGCKACGTAGCATCNNGATCAGTAATTCCGGATCACCAAATGCACCGTNTACAAGTCCGGANCTTCNTATACGGAATCGTGGAAGNTAGGCGTCGCCGTTGCAACTTTTGTTCCAAGAGCAKAAGGGTCCAGCGTGCGGTCACAGGTGCCAAAGTCTCTGCCCGCCCTCCCGTCGWGATGCMYCCCGCTAGGNCACCTAGCNTCCCCAGAGGGTATTTGACGGCGGCATACGAGCGATCACCTCCGGCTTTCAGATTAACAGNGTTTATCGGNGCACCTACTCCGGAGGGTGAACCTGGTCANCGAAGTAGCCNCCGGCGGTATGANAATAGAGCCGCAGCTCCGCAATCTGYCAGCCNNCCGTGGGTAGACGTTCATTCATTCAGANCCCCTCCTGTARACTTAAGTTCTCCGTTGAATCCGGGGAGCANACTGTATAGGAACCTTAGGAGGAAAAAAGACTAGGACGCCTCAGGAGTGNAGAACYATCGCCGCTNAGAGCCANGAGACCGGTGATTGTTTTATTGCNCAGGACTGNCGTCCCCTNCCATACGCGGAGAAGCTTCNNGCAGCAGGGACCYTTAGTTCNCTGGRCGACCTACTCTGGNCCTCAGGTAGCCCCGGTTTTTGTAAACNNAAGATCTATANGGTCGCCARTACAACGATGCAACTAAAGGAGTCCGGCGCGGGCTGTCTGGGCCCCTACTCGATAGCAACTATCGACGNTCTRAGGTTGGCTTCGAAGTTAAGAGGGCNNNNAGCCTNNCCTYCGGCGGAGGCCGCATAAMGACTGATAACAATTCNGTGGCGGCAGTGTTCGTACTGGTTTGGCATTGAATATGGGAATAAGGACTGCTCCAGGCTTAACCCGTGCCTGGAGGCTCGCCCCTGGGCGGGCCCGCTGGGGCACGCGYCCCAAATGGTATTCGCGCTCGGCATACTCCAAAGGTGTAGGNAGACACTGGCGTCTGATACCAACNAAGCCGGTCGGCAATACGNCCAGAGCGCTCTCTACGTAAGATACGGCTGTTTNANAATGGCGGGCGCTGTAATTAAAAGGTCACCNCACTNAANGAAATATCTCNCGTGTCACTTAANAGCGGGNCTACGGGGTCCCAGAAAGCTGGAAATTAAATGTAGGCTCACAGGAGGACCGGCGATGTGAGAGCGTAGAGACAGGTTRACGGATTATGCTCAGNCCCTCAAAAGCGGTACGTGAGACAATCATTAGCCCTAGTACAGANAGNTTCCCCCGCGATCATGCCGTCTGGTGTACTGGTTAAGTCAAAAACTCTTGGGCCGTAGCTTAGGACGTCTTCGCCTATGCAGATCACCCTATGCTAGGCGCCTCACTACCATTCTTAGTACAAAGGCGAAAGCCCCGTCCGTGGCGAGCACCGCACAACAGATCTAAGGCCTANTTTGAAGATCCGGCATATACAAGTATCGTCTACGAATCATCAAAGATCCGTANTCTATTTGCCNAGACGCTGCKCATCNGAAAAGATAAGCTAACACGACTCCATCCCCGTTCTNTGGCACAATACCGTCACCCGAAGCCTAGTAAAGTTTATCCCGGAGCAAAGAACATGCCGCCCGCACGACCTGATCCATTCCCNACTACAAAGAGCCTAATGGAGCGATCGCNACNACGAAAGGTGGTGGCNWYACGCCCGTTCACCTCTCTTCGGGGTGGCARATTTACTTCAATACGYTATGCAAGGCGGCAGTTTAYCCGGCCTAGCGGNNGTATNGCTTCNNNGAAATAGCTCCAGCTATAATAGCTGGGTGTTCTCAGTCTTGCCCTNTCAATACCTGNNGTGCGCCGCANTATGCGTTTTAATCCCGTCGTCCNTTAAGGAGGATGTATATAGGTCGGTTNACATGACGCGNCRTGCTTTATAATTATGGGTTACNACTAANCGCTGACGAACGCGTTGAGACGAAACTTGGTGCGGCCCACNCGGCTCGCCATTTCGAANTTTGGCGYATGTATGTAGGATTTAATCGGTTRTAGTGAAACCCGNGACCCCTTATYCCTMGCACCMGTGGTCAAACTAGGGATATRGWYCCATTGGACGATAATAGCNACGNAACGGCGCCACATAGTGGTCGGNATGTAGCTTTATCGACCTCGGATATGGAATGAGCAGTTNCGCGAGGAAYACTACNGAGACACTCGCTACGAGCTCCGGTTCTGCTGCCTTAAAAACCTTAAACCTGTTGTATGGTATAGTYGNGGNNCTTGCAGAAGGGCGTGCCTCGGTGWNCAATTGACACNTTGGGGTNAGACTGATCTTATATGTCTCCTCCAACGCACCAGAAAAAAGAGTGCCGAGCACTGGCTTTAACATTACGATTGCATTAGGCAGCCTTAAGCNATNGATGTAGTATCATGCTAANATCGGGCCTGTGAAGGGGGATATGTTTCCATTATGATATAAGCTTTTACGTGTAGGGGATGTGTANAGGACCAGTGGACTAAAAGTAAATGCGGACTGTCGCGGWGGGCCNCAATTCTAAYATACTAGCAACGGGGCCAGCTTCAGGCTGGYCTAYGGCGGAGCNCTCACGTGACTCGTTAGNGCTTACTGANTCTATCGGAGATGTACCTAGCTAGCCCCGTNGTACGGTGCNCGCGACTTGCCTAAGCGATTGTTGMGTYARAACGATGGCCTATGGACMCGTGCGCTAGGTTCGTCNTCCANATAACGGATGGTCGTTATCCTAGGTTCATGCCTTTATGTCAGACGTAACAAACCTCCCCTNGNTCCATAGAACCNTCTACACTAAANGATGAATGTATAAGGAAGCATGACCTCCGGAACCTCCTGCTGAGAAAACGGGCGCGGCGCAGGCTAWGACCCTCGAAAGGCGTCTCCCGGCANTCMTAAACCTGCGGGCAGACNCCNYCACGGGGNARGGACCGTAGGACTCATGNCGTGCACGGGCGTTACTAAAGACTTGGAAACACGATCTTTCCCNNTATNNCGCCAGCACCCTCCGTTCAATCTCACCNNCGATCTCNTGCTCGGGTAGCTTNGCACTTTGTCAGCATCGCCCTGCTGCCTNTGGCATATGAAAGGCCATCAGTACTCTGATGGGGCTACATTAAACAGGGGCTTTAGCAGTGCTCTGTTCCGTANNGCCCCCCGCKAGGGAGCGAYNATTACTCCTGCAGTGGGGCTAGATAGGTAACATGAACCCCGCGNTATNAGGTGCTTACGCACCCTTCCGRKGNNAGTCTTCTTTACGCATGCGACAACCTAACCCCAAGAGGCTAGTAGCCGTACCGTTCGTCTGTGGCCACTGAGCGGCACCTTNNGCAGATTCCAACTGTCGGTCTCACCAATCACARNGCCCGGATCCCGACTGAYGATCCTAGCCNCAYCCRANATTGCCGGTGCAACGTGTTTAGGGGGACGCGATTTCGTTGGGAGGATGCTTCCCCCGAATAGGCATAGCTANAGCACATATTWCTGTCCCCGAGTTTACTTACCCGGCTGGTCCGYACGATCGGTCGCGTCCTACGCGCGCGGYCGTCGNNCAGACGTTTTCACCGATGCTACCAGAGTTGGGCGCGTTCAGTGTCCCAGACAGNNGCYGGCGNYATTCGGCGTTTGAAGACCGNCGTTNRATAAAGGATCGGGACTACAGNANCTTGTTAGTGGAGCTAGCGTTNGGRCCCNCAACGTTGCATAGTACCTTATCGGTATTCGGCTAGAACGGTGCTGAAGCGAACTCCTTGCCCTGCCCAAGACGCGAAAACTTCGGCGAGTCAYGGANNTTTCAATCATGANATGCGATGCCCCGCGTAACAGTATTYGANTACCCCATGCCGCGGTTCGGACYTTAACCATWGTAGGTTTCTGNGGNTNAGCGNACAGCATTATCAAGAAACTCCTGCATTTTGAATTAATGATGGAATGGGCCGTGGTCCACTAAGTTATGAGCNATGTTTTTNTCCACCTACAACCCGNGTACACCCCCCAAAGGATTGNCTANGATACGTTTCGGNTTTTTTAGAGTCTCCCTTCAACAGGTGCGCACATAGGTCAGCCTTTTCAAGGGGCTATCCGGTTCCCNCCGTGGTAACCTAGGCACGAACTGTGGCAATCAGGCCGTCGGCATCGCTCCCGTCTACGTTCGACGGCCGAGCCCCGTTCAAGTCAAGATAATGAGTNCAGTTCTACATAATAAGGTAGATGCCCTAGTAAAGACNGCTTGAYTANGCAGAGATTTTAAGGAGCCGCGACATATGGGGTNTACTCGCAATTCCTGATCGGTACGCTCATGGTATCATGNGCACANGTGAGGGTCNNACTTCTAGACGTNGCGTCNTGCGTCAGTTGGGCGATGCCCTCCAGTATCTTTCTGCNCNCATCGAGTCGCNCTCCACAGACGAAGGCYNCGGTCCTTCTCCGCAGARCAANCCCCCGTCGCAGTTACGTGTGGTAACGGGCAACCGGGGGGTACATAGGACNGTAACTCGATTANNGCTCCAGTGATCGACGGTAATCCGAGTTTGCCGTGCGAAAGTGAATCGKGGTGCTTCGNTGGTMAAMTGGGGTAGCGATCGCCCGGCTGGCACACCAATTTTACGCTATNGTAATATGATCTAAGATTCCATCCCGAAGAANGTANGAACTTAGCATCATNGGAACACGTTKGTGGGACGGCGCNAAASCACTCGCATAAGNTCGGATCGGTATGCCCAACTAGGGNCGATACTYNCGTGTAGYGCCCRGGANNGAGATCGAACTATCTACCTTCTTTARTTANCCACTGCACGTGCCATGCCGGAGTTGACGCAGGGGACCNCGATAGTNNATGTGACACTAACTCTTCCGATATCATCCATTNNGAAGGCCNAGGCCACGCTGATRCGCAATAAGGATACTGATTKAATCGTCCACACCATCNAGAGACTTAGAAGNACGTACGGGTNTTATGGTGCACACTCCGGNACCGGTATAGATCCCGTAGTGCGCNTATGGCACATCTRTCGATGTGGAGACAGGATTCTACAAGGAAGGACAGGAACGAGCGCTGATTCCGRCAGCGCCGCCCTATCAGAGATGGTGCCAGNCACTCAGAWAAGAGTAAACGGNTGTACGAATAAAGCATGTGCTACGTAGCCCGGKCTAACTATTTATGGNCCACTTACCRGAACAAACTAANACACNGAAAANACTGATGGAACGTAGAGGCCACCGCTAAGCAGCAGCTGTATACATGCNNCACACNCGGGNATCGNTGTRTCCCATCNTCCCGACTCAGCGGTGCAGTTNGTCCGATGGGTATGAGCTGCGGCCTGCATWSAAAATGGCGCCTAYGTGAGGGAGGCACCGAATGCCGAAAAGTTAACTTGCCCACYCGTTNNCATCCGTTGGAGAGCGCCTATGCAACGGTNGGCAGGCGGACCTAAACACCAANAGATAACAGGNTGTGGGTTCTTTTACGTGCAAATACCCAACACGAGCTNGCNAAAAAGANACTCACTNCCGCCATCAGGCACGGCCGCAGGCCNGATGCCNAAGGCGYGGGTCGTCGCGTCGAACCAAACCCGTCTTNTAGTTANCTTCCCGCNCCCACTCCCTGGCTACGCTGAAGGAGTNACGGGTTTTGACCTCGCGGCNGTGGGGGTCGCGNCNCCGRACAAGNNNATGCCCTATATCCGCGTTATCAACGGACTAATGCAACGCCACCCGAATGTTTNCACNCGAGTGCTTGACGGGTTATGCTGCGANTGAGTACGGTGGGTCGAGTACTNGATGTCGAGCTTGGCATGGCATGGAGTGCACCAGCCCATAGCTCTTANTATCACGACGCGCCCTGCCAATNNNNNNNNNNNNTGGRATAGACTTAACCGTGTTGGACCAAGGTGTCTTACAAGATGTAGCANTATNCCGCACGCANCACGATCTCACTSTCGNCTCGTCGCAAGCCYATGGGCGCCTATGNNAAGGRYCGCTAGCGGTACTCCNAGCAGTACGTCACCAGGGGCAWGNGTCTAAACTTACGAGTCATYTACTAGGCCTTTGACNTCACGAGCCGGATCACTAATTGGCGCTTTTGNNCAGTGCCAGGTTCAGCGCTGAGCGTTATACATTTGTATTCATCCCAAAGCCGCGCATCTTWCACGAGGGTAGAATACTNCGTGGYCTCRGACTATTGAGGCYGGCCGACTGCAAYCANGACTAACCTATCGAATGAGCCGGGCCCCACCTAWCAGTGGATTGAACGGGGCAANGTGCTGATACATCGAGANCTCGCCGASTCTGCGACTGCCCTACCTCWTCTAAATAGGGCGGGTGAGTAAGGTAACATGCCCTCCGCGAAACCCTGCCAAGCAGGCAGCGTCGAATATCGACACGTGGGCCAGCTCATTCAAGATTCAAYCCGCCCGATNCGGGAAATGMAGTTAGTRGTAAGAGGATGCCNWCCGGNATGTCGATAAAGAGTAGGACTATATNATCGCGCSGTGCGAAAAACGATACTGCCACCAGGAAAGGAGGGCCGGNACGAAGCYCCCGTTAAAGCTGCGGTGACAGACRAGAGCCTCTCCNCTTCGNGCCTGGCGTTTCCGCGTCGCGTACAGAGCTGAATTCGCGTCGCGAGGTACTTGACGTTGGGATACGACTACGGCACGCACCTACGGCGCGAGCACTCACCAACCGGAAAGTCCACGGACGTTCGTCCAGTGAACCNGRYGTATTAATCAGAATANTTTGAAGGACCAGAACCTACGCTAGTNTGGTNTACCGCACCACCGAAGCGGCCGGTTTCCCGTTGAAGGCGGGCTTTCACTACCRTCCCGTYWCWGTGGAGCGCGTTGCTAGAGAGGGCTCCCCCCCCGCTTNTTACTNGGCCACGNGTCCTGTGGCTACTGGTCTCNTARGAGTCCWRTTGTCGGACTTTGCTTACTTGCGGATGCGAGAGTCACACCTAACCNTGTGNCATCTAGTTAAGTMCTACTAAAGTCCTCAGATGNGAGTCTGAANCACGCTAATATCTAGGTACTGTGCTTGRATGCTGGGAAACAAACGGCTGAGTTACTCTAGTCAATNSCGCCGTCTGNCACCCAGCGTCTCGCGCGTATGCACANCTAGGTCCTGGGATTTGCCGAATGCCGGACCNCTTGGGTGGGGACATCCCGTAGTTTCTCAACTAGAATCCCCGCAGCGCAGTATGGGAYRCGGGACTGACCACCTAGNCTCACTCGTCTTTCATTGKRAGTTMRCAGCACGCGGGGCGATCNGAGTCATCACCTNNNNAAAATTCCGGGCTTCTAGCTAGCACCGCTNGAAGAGAACTCCACAGGAGGNACACTTATCGGGGGGCGCAGNGGGCCATCAGAGCGAATGAGTAGKCGACAGGTTCTACGTATAAYCGCCCCCCAGGGGCAGGTGAAAGCASGGAAACGGCCTGTGGCAAAGTTAYAGCTTGCTAGTTNTAAATNATAGGGTANCCGGATATCACGTCATTATTATCTCAATCGCATGATATTTTCTGGTTCTACGCTTTCAGGTGCACGGCTACCGTGCCACACTTCTCGAGATGNCRARGGAAGTGGAACRCATCAAGCTCCCAGCAGCGACNWGAACTCTTAAAACCACGAATAATTAAAACCAACCGGGCATAGAGGCGGCCAATGAATAGCCTGAACAGNGNGCAGCGCATTGATGTATATATGAGCACAGTGCTACCAATGCCCTTGATNTTTGACTTGSGTCGCGGNTGACGCCGCANCTGGTNAACCCTGACGGCTGTRACCAGACAGAANATTCCTACGTAGAGGNTCCGACGNCCCGGTGATGCGCGATGCCCCGGTACAGAGATTGGYTTCGCTGCGCATCAGGGCCTGTACTCCTGGTAGGGTACCCGGCACCGCGCGCCGCTTGAGAGCGCCTCGAAGAAGTAAGTTGACACGATGAAGGGATTGNCCTYGYGTGANCTTCAGNGGAGGNGTGTTGCCCAGTCACTCCGAAGAACTCGCCAGCCCTGCCCTCCGACGGCGAGTGGATGGAGATTCCCCGCATGGGACAGTGTTCCCATTGGCCTCCTAGAGAACTGGTCCTCGTATGATGAATAGTAGTTCCCAGGTTGATCTGCGGNGGAGRATGCATCNTTCCATTCCTGACCGCCATTTCTTTGCATGCGGTCCGAAGCGTTTGTNAATGNGGTCCNNCGGACAAGTGNNTCTTANATCGATGCAGGTACGCNAGGAAGTGGTCNAAGCACCGACGCGTTTGCGGAGTAGTTTGACCCTTGCAGCGGACATCTCGCCGGACTCACCCTTTCTCCGGCGGYGATYYGRGTTGCAATGWYATCACCAAGTTCGATAGCAGATAGCTAGNCGGCACCGACAACTCAGTCATCCCTNNCGGGCTTGACGTCCAATGAACGGARAGCCCTTGCCGCAGGGTTCGAGCGTTGCCGGAACAAGGCTATACGACTGCCCTTCTTCGTCCAATCCCCCACCGAGGCGGAATGGACAGTAAGATCACTCCNTGACGTCGGCTTGGTGAGCTTATGGMAAATATCTTCTCAACCCCCAGAAAANAAGGTGCCCATTCCACAGTNCACTTGAGAGGTACCTGCCCGCATGATACAGCCGCATAAAMCAGANTAGGGACGACCTTGATGCTTTGGCCCCGGCTATCGGATGTGGTCAAATGAGGAYTTRCTTTCATCATTTAAGATAGTNCANGGAAATGTCTATTTCCCGAGTGTGACTATAAGAAAAYCTCTTACTACATANCGAAAGATAGGACWATTTTAGAACACGCNNAGGGANTCCTCGCCNNTYNCGTAGGGAACACGGAATGCRAAGNNGCCTTAAGATGATGGTGNCGCTCAGCGRATTGTCCTTAGNCTGTGGTCGCNATACCTATGCCCGAACAGTNCTGANGGGGGAAGTAGTNANNWCCGGCGGGTTAGACGACGCAATCGTGTTCCGGAAGACGGGCTCTTAACCGTCGCACAACTCGGATGAGNCGACTGGGGTGGGCAAGTTACGCGTGATCCTTATGCACTGTGAAGCGAAGGAACCGGAATTACGGCGACGGAACTCTCTCATCNCCTNTGCGTTCCCCTGCCTGTGCGTTACCCAAGCAGCCGGNTAGCGTAAAGCTGGGGGRTACTAGAACATGGCTATGTGGCGCCCCYTYRCGCACTTGCCTTCCCTACGCGGCGCGNAAGAACGCGCAAAGAGCACGGAAACACCGTTGNCACTCCGGCCGCGTCATCACTCGGCATCACGCTCATACAGGGACTTGACGAGGACGGCCCAGANGGGTCNCTGTTATAGCTANNNATCCCGTGCANAGCAGGCCAGCTATARCCCTRTTGGCTGTGCATGTCGGGACCATACTTTCAGACTGCGACAGTGAAANNNCNAATGGACCGGAGCGCAGCCTTCCAGTGGCGCTACTACCTTTGATMGGCCCGCCGCACCACNGGWCGAGCGGTCACTTAGATCGCTCGAAATGGTTTTNGNAAGTATAAGCCTTGGTATCACCNCCTGCGCACAAGCACCCGGGACGGYGCCTAGTACTACTCTGAGAAAATCGGAGACMCCCCCNTCCACATCATTCATACAGGCGTGTCCAMTGCCYCTGCCAGCGTTTCAGNGGTAGTCGGAACNNNNANTCCGCGCSAYGGCCGGCTGTGGCCTAMNAAGNNCCRCAGTSCTAGTAAGAGACTCCNACTGTTATGCGATTTGTCCGTNNNGGCATGATAAAAANGTGTAGAGGCACCGGGGTGGAATCACCAAYTTTGCATAGGAGCATATAACCCCAATCGGTTGGCCGGGCTCTCGGTGCAGRCACATAAGGAGTTCCGMGGGTCGTNGCTACTGTRGAGCAATGGAGCTGTGCCNWGTGGCGCACGGGTNNGATRACTTCACYCTATAWCCTAAGWGTCTCTCGTAGCCACNTCGTGAAGGCGACCGTCGGTTCCTACGKGTAGATGAGCGACTGCATACANGAAGGGTGMNNGSGGGGGCGAGCGCGCCCTCAAGTAATTACCCGCGGCCGATGGGCTTGGGATCGTATGCATNATCTATTTGCACGACGCATNTCAARACACGGGWTCTCGCTCTAAGGAGCGTCTTACAAACCCATGAGGCCCCACCATAGTGGGAACTGTTTGCGGACGTAGTCCTCAGAATAGTGGTTAGGGGATCCAATGCTTCMGCCAAAAGGGT
>Pseudosasa_amabilis_NH032
TAATYGGTCTGGTTGTTGCTGGAGTCAGTTRTCTNAGGCAGAGATTGTAGACATGTAACTAAGAAWGTKATGCGAGGACACTCAAGGAYGTNNTCCATAATATGAGTATAAAGGANCTTAGGTTATTAGCGGAGGGGGCTTGCTRAGATGGAACKTGTTTAAACATGCATTGCATAACTATNGCTAAGATATGGAGACNTAAGATCGATTCTCGGGCTTATGNGNYAGTCGGTCGCTCCAACCAAACGCTAGATACTCGTACNCGGTGCGAGGACNGAACGTGGGCGCTGGACCAACCCACCAGAGTCGCCGAGGRTAGCMTGCTACTTGTGCCACAGTKCATCGCACTGGTGNGYCRCCATCTATTGGTTGTGNACACMTCCGAGACATAAGATCCAAGATCGNCCGGGTCTCGTNNGCTATCTCTCATRCATCCCAATCCTGCACGCAAAGGACCGGGCCGCCGGGCACGCTCACCGAGCCAGGCCGGAGCGCGCAGGNGTAGGTACCGTGARTGCTTATTAGCCCTTTGATTCTGNTAACRGAGGGCTTCRCCTGCCRGAGTCCCAGTGCRGCGGGGTTATCGACCTAAGTTAANTTKTTACGAAGTGTCGTGAGGATTYCTTCAGTGGACNCCCAATTGGGTACCGAAGTASACGGGATTGATATTTCAGTGANCTGANACCCGTNAGTGATGACCGCTGAMAGTGGCCGCGTCCGATATTCGCTCTAAATTCATGNCAAGGCTGTAATANARTGTGCAAGAATATNNNTSGGGTGGCAAGAGTAGCACANCTATATCCGGGCCCGATCTTCTCACGAGCTNTGTAAGGGTTTTAAGNAGGNGCAGCTAGCATCTACNNTGGGTGGTCNCACCGSTAGAGCAGNRCTTTYCAGCGNAAGYCGCTMTCGCYAGCACACCGAAAGTCGTACCGCTTAGGNTCAGNGTGNNCTCGTNTCCGTAAATTCCGAGTATATTTGGTCGAGNTCAGCTGCAATTNGTGGGCRTGGTAATGGTCCCCCATAACGCTTACTAATTTTCAAACAGNGTTNACCGGTGTTTGTAAAGCTTGACTGACACTCATAGGTATAGATGACCACATTTTTTGGGTCGAGTTCCGCTCGTACTTGCAGTCTATAGGTTGGCNAAAGCTTTGCTGGTATGGTTCCGAGCTTTCATGTACGCTNCCGCTCCCTTTCCTAATTNATTCAACCACGGACCAWCCGTANNNCGAGATATAGCTATGGCTCTTGTGCACCCCGAAGGGCAACGCTAGANAGGCGGAACTGGCGCCGCCAGTCGAAGGGTCTCTGNGACTCTTCACCTTGRACGTGATCCAGCCNCAGGTGAARNCGCSNCGGACTGACTCGACCTACRACACTCCTGTTNTCCTGGAGCGATGTAGGTCTGATGCCAATACTTAGCCGCTAGACGCTGAGTCAGANCANGTCTCCNCAAAACGTGTTGTGTGCCGGYTTTAGCYAACGCTACGAAGCTAATGCYAGGGCAATCAGTGACGTACGCTCAGTGAAATTTAGTATAAGGACCTAACACGGGTSGTGCATTTCCTAGGCGCTGTGGCTTCAGACACGGTTCTATTAGCGTAAGTGACTGGTGGGTCCGCGGAWCAGTAAAGCCTTCTATCACACCCGCATCCGGGCCTGACCCGGCATGCAYGTTGAATGACCATGCCAGGGCANTGCTTAATGGGAGATGCGGGACCCGAGTTCAACCTACGTCGTCGCATTTATGAATGGGGGCACCTGTCGCCCCTTNNNANGGTTAGGCGGGGAGGCGCGCGCTGCCTTAGAGGCCCKCTCATGCAGTNCGTRCAGCCTAGAGTATTGTGGGCCGCGGGGCGAGGTCGGTTCGTTCGCCTATCTTGCAAGATAGGTTNCGCCGTAACCGGATTGTTGACCGAATACCCAGGTTACGTTGGGCCGCCTGGCCTCYAGAYTNCTACCTGATGCCATACAAAAGCTACGCAGTAGCCTGAGGGTCTCGYCACGCATAGCGTTGNCTAAAGRAGTAGAGTTACCTTATTGGGTNGGACGATCGCTCCGCTGNNNNNCCCTCCTANGGCGNNNTTAACCACGGTTTAGCTGACTTGNTGTCCAGTTNCGTNCCTTAACACGTACGGCCCCTATTAGGCTTAGTGGCTATTGCAATCTTGTGTCGNACCATATGNCGGTACCTTGAGCTCCTTNAGTACCCCACGGGAATAACATTATCCAACCAGGNCGCGGCACCAAATGGCAGCTTTGTATCACGGGCNTCCCCTTGAAANTCATAGTGCCTTCCAAACCATAGAACCAGCCTCTCCTGGGNAGTAGNCCTNGTTTTAAATAGGAATGCCCCAGCCGCCGTGCGCGNTTCTCGACACGTAGTTCTCTGRCGCATTCCNGAACACAGTTGGAGCGACGTCGAATACCACAGGCGTACAGCAAACTATACACGACCGGCATGGCCAGTCTCCCGGCAATTGNTTNGGCTTGGCCTTNGCGCTNTNGAGTCGGTCGAACCCTCGCGGCAATCGGTGGCCATTTTGGGRNGWTARTGTACGTGACTNGTAGAGCTGNTTCGGGTCCAGCGTCCCAGATCGCAGTTTCTCGTTAGTATACTGCTACCAATCCGTCTCAGCAATACCTACGACCRTCCTTCGGCGCCNAGGAAGCNCTCTTACTGCCATAGATGAATCAACAGTTGTTNAAATNNAAACGCAGAGATGGGATGAAGTAACTACCTGTAATTGACTGCACTCGCCATCAGTATGATCAAGGGGCACYCCGGACTAATACTAANCTAGGATTAAGGGTAAGGGTTNNGCTGTTGGCAGCNGTCGANGTCAAGGGTTCCCGGGGTNNATACGCGCGGAATGTGCCTNNGCCCCCAATCGGGACGAGCCCCCTCCCGNTTTTGTNAAAGCAGGAGTGATTANAATATTCTCCTCACACANTCTTACCGTGGCACNGGGGNTGATTTACATTGTCGATCTCTAGGCCACATGAAGAGGAATATCATGTTCGGATCCCCGGTCCTGGAACNGCTTTGCGGCNGATATTCGGTNGAGTGGATTGCAATACGGCTCTAAGGGCCCTGAGGCGGTCAGGTGGTATACCCGCGAAGGCCCGTGCCAGACCGGGTACTAGCYGCGAGNCATGTCGCTCGCTCCACTATTGCGAGAATTCTTCAACAGCGANTGGACCTTCGGCCNGACCTAGATAACTTGGACCGCGGTTGCGCAACGCNGNTGTCNCTGGCTTCTNATTCTTGCCTCTACACGGACAGCTATTCCCATAGAGTCGGCGATAGCACTGGTAACGCGTTCAGGCCAGCGGCACCNCTGAAGCCTTAACAGACAAAGCTCCGCCCCCTTGTGGAGGCTTCRCAGGGNTTCGGGGTCAGACTCGAAGTNTCAATCGTCCGGTCGGACCCTCGCGGGTGTAARTGGGGTGCTTTGCCAGANAATGCTTCATTGGAASTATCGGCGGGCAGCRAAGCGGTCCTAAGAGTCAGACCNTAATGTCGATTCGGCATWCAGTCTTCNTCGACCGTCAGCGTCGGAACCGCTGTTGCGGCAGTAANTGNCATGNTGGGGTACAAGAGACCACTGCCACGCTAGCGGCCACTGTTAGATCNGGTGCATTGGATGGCCGGCGGCGCCGCTTGTTCGCGATTTGTTTAANTGTTCAGCCACATTANGTTATGCGATAGAAATTCTTTCATTGGACTTAAGACGCTGCCTTCAATACCAGGTCCGTCCGTTGAGATACTTGTGCTCGTGGCTTGTTGGCGCGGGATCATAGGAGWCACTGGATGGATCAAAAGYNTACCGTGTGTGGGNACTAAAGTATCACTNCCGTTCGTCCTCCCTGCGCCGGCTCNGYTTATGATGTCTTAACGATNNGGGGCATATACGCCCCATGAGCGCCCGCGCTACCGCCTACACCGTTGTGTTNATCTACAAGAGCCCCTCTAACGTTATCGTGTACTAAGNCATAATGAACTACTTCACCTCTGGNTAGTNCGACGCATAATATTTGATGCATTTTGTCGGTTACTGNGAATAGTCAAACTCCGNGACTTCTCGATAACTCCGCCTCCTCCACCGACCTCGTTCGGGTYGYTGCCGACTTTAAGNGTCGTAGCTCCATGAGTTTCCCCCAAGTTAGTTTATTGAGGCGAGGGCCGGCCACTGTGCGTGGGACCACGGCAGTCCAGGCAAGTTCACCGGCGAATGCGCGWCAAGTCGGGCCGTTCCNAMCGATGAACGTAGCACCGCCATTATCCGGCGCNAAGTTGACTAARCGGAATGACACTAATACCTCTCCGCGTGTNAGWYTRAATTTAAATCTGGCAGTGTCAAGTTTCTNNNATCTGCGTTTCTATGCTGTGTCTATAGTTCANGTAACCACTTCCGCCTGCTGCCTCTAGGATGAGCATAGTCAACGNNCNCGCAGGTTCGGTGACAGGGGTCCACAAAACAAASGNCAATTTAGGTTCGNGGAGTCAANAAGGTCCGTACATTACCCGGAGNCCCNCGCCGGCGAAAATAGGGTACCTCCCGGTGRATATTCTCTTCGAGCGTGCTAGTGGGGNGGGATTCCTTGGGAAGTCGTGGGTGGCTGGCRGATTGGCANNATTGTCTCGCACNATNNGGAAGAATCTAGTCCTCTTCNACNACCCATCCCTGTCNTCTTGATTACTCATATCCTGTGCATGGGGAGGAGCACCGGATCGGGGGCGGGACAAGACCTCGAACCGACNAGCNNTGAGAGTCANGACATAAGGCATGNGAAGTNTTATNTAGGCTGTCTCTTCACAAATACTGGCGCCAACATGACTACGCAACCCAATGGCGCAGGGCTTAACCGRCCCNGCTCAGAGGTGTTTGCNTACNAGGCATTTCTAGCCCCTGAGACGAGTAGCGTGGAATCTNGGAAANGTGCAACGCAGACCTTGTTTTGGCTTTGTNTGTGCAGGNGANGTTCNCTGNGTTAACTATTGCAGATACTACGGTACTTTTGATCNCTTAGCGCCACATGNTATGGGTTGCCCGCATCNGGATGGGGTAGTAAGTCGCGCCATTCAACTATATANAATTCANGGGACCCCAGCAGCCCCCAAAGGGCCGACGCTCNTTTTCCTGGCCGCACNATGCANAGCCGGGGGGGTANAGYTTCTCGCGCAARGGTAACCACCCGCTAGAGCATGGCCCGGTGTTGCGGCGGTGGCACNNGGNAGCACCTGATTCACTGTCCTAGCTCCGGTTCTCAGCGATAAACARAGCAGGCTAGCCGATTATTATAGGGATGATTCCGGGACNCAGATCTACACGTNGTATTCATTTAGGTCCAGAAGATCGTCCCATNTGTCCTGAGGAGGCSNGCNCTGCGGACGAACGCGGNACCTCCCGCTCCACAAGTGGGTCGGGCCCCNTGGGGAAGCACACATGGCTGACACCTCGATGAGACCCCCGCCGANTCTAAGTACGCCGTCCGGCTGACACGCCNGTANNCATCGGCACGTTTNTGCTGTNCGTTACCNGCGTACARGAYTGCACGGCGACGCAGAACTCTCTAAGCACGATAGATAANGTCGCCANTAGAACCTTCCCACCCCACNTACAGGGAGCCTGTACTCNGGCANCGACANGTGTGCACGGCGCGCGACTCCTTTGAANTAGCGTTTCTCGGTTTAAGAGAGGGGCACCACAATCCCTCGCATAATACGTCACACTCTAGAGCTGTATNGCCTAACCACAAATCGGTNCCAGTCCTAATATCGGGTGACGNTCATCTCGAGTTTGGAATATTAAGATAATAATGTAAATGGANACTGCCTAGGGTAATGATTCGNTCGCGATTGGTMGGANGGACGACCGTCTYGNNGGAGTNAAGTGTAGCTATTCCGCATGTACTGTCGCCCGGGCGGCGNGCGCAGCTCCAAATCGATCTCTGTCGCAAGTGGANTGCCCCTGTGGNGTCGGCTCTTTGTAAGTAGARTGTCTACTAGAGGTTAATTCCATCGAGATCCGCGGCGGGCTNTTAANGTACCACTGAGGTGNNACTNAGGGGCTGTGTACGCACCGCACACCTCRAMGAGAGAGAACGCGCANCTATATAGGGGCTAAGGGTTACCAGCGTGGGGCNCAACAGTCGAGGGACTTCCTATSCGGAAGTATCGATTTAACTNAGTGCTGTTCTCTATGCTTTAARATGGCCTGGACGCACGGGTCTGCNTGCCACTAGAAACCCGCGAGCACANCTTACAAACTCTATCNATTTNTGGNGTAGCCTCCNGTCACATTGTGATACTGGATCGGGCATTGCAGGTATCTACACGAGTAGGGCCAACAAATAATCTTGGTGNCCCTTANAATGCACGCCAGNAGTGGGCAAGAATGGCATTCAGTATGATAGAATGAGGTAGCGGATGACANTNGGCGCTGCATGCATCCACATTACTAAGGTACTTAGTCCCGGCACGTNGGGTTGTCCAGACAGAAATCGCGCTTTGACGCTAATTTTGGTGCANGACATTTCGTTCAGGNCTACAGGCGCCCATACGCTTAGACCGGGTCANTGGGAACTCCACNCTGTGAGACCGTTCGTNGGGACATAAAAAATAGGATTAGAATAGGTACCAAATGGNGGATTCCCTGCACGAATTAGACCTACGAGAAKCACTCANTCGCTACGTACAAACCTTTCCTCGACGTAAACGAAACCACCTGACCTACTGTAGGCGACGAGAGTCGGGTAANTCGGCGCAGGCTAGCATCACNAAGGACGTTAACAATCATTCTCTCCACCAGCCGNGGCTGAACTGACCTGCCAGAAAGGCGACGCANATNGGATCANCTTCGTGATTGGCGAGCGTGCCCGTTCAGGCCTCTAATTTGAACCCGGAGGTGACTCTCTAGCGACCCCGAGGGTGNCGCGGAGATTTCAGAGGGTTGCAAACATCTTTCACAANAAGTAAAATCACAACTGNTTAATTNAGAATGCGTNNAACGKNNCTTTGAAAGCCTTCAAAAGCTTCACGGCNCCGTCTCCCAAGATACCCGGTGGCGGGNGGTGGCTGCGCCTAGAAGGGGCTGCTCTTCNTACACATCGTGNACCGATGACNGCTCTGTCCACCGCCCGCCGGACAANTCANCCGNGTACTCTTCANGGGGCCAAGTCCTCATCAAGACTACTCCGGTTCAANNGGCTACGGTCCAGCTCTGTNNGAAGNTACTGACGTCAGGCGCGCTCGTTCTAACGTGTCAGGTNTATACAANTGAGCAGCTACCCACGTRAGAAGTGATCCCATTGTACAGGTTTGTTGTNTCCNTGCCATTGCACGAGCCNNCCCGAGCGCGTCGTACNGGCANTGTCTATYCGGCNCGYCGCATCGACAGAGATGTAGGGTCTGGCCTTATCATNTTAGACTACGCGNAAGNGGTGGGGTCGCAAGCGACCNTGCTATAGGCCGTCGNGANCATAAGGGATAGCGGATCACAAGGNGAAGTTCAAAATCGNGTTGCTTCTATATGTGGATCCACCTTTCACCTTTCCANNAACCTAGCCGTCAGCGCGANACCTNTTNGAAACCCGGNCCGAGAAACTACTTTGNGTTNGCTAATTNCCTAAGACCTGACAAGACCAAAACAAAGTCGNCCTAACCGTGTCCGGTTGCATTGTGGTAGATCCCGGGGCGYGTCCCCACRAGGGGGCAACTTTACGAGAGGTTGACTATTTAGGTGCTCCGTGCCGTTCTCWCTGNCTAGAGTGAGGATGCCCTYCTCAACCGGTTCATCTTTGCACCGGGTATAGNAGAGTCGTWCGCACCCAGGTAACCCCGTTCGGNATGGAAGAAGCCGMAATCCCCCAAGCAGAAYATYCCCGCGYGTCGSGCKNTGCCCGCGTATTANTATGCGGCTTTCGGGGGTAGACATGGATGCCCTTTAATGTWAGGCGNNGTAGGCNGATNCNTTNTGGTGGTCAGGTTCACTACNRCCCGAGTGGCNTGTTACGCAGTAGCCATTCGACACGGTGACTCATTAMCACATTANCAGTCTTGAGATAAGCAGGTCACGTGCTCGGCAAGAGGTGCCCCAGGCCCCGCNAAACAGCNCAGNTTAAAGGNTACATGCCCCCCATTGTTTTAATGGCTTCTAGATCNGRTACNCYYTCRGGACGACGGTNGCATKCCCATGGACTMATATGGGATGCCCGGYGACGCGACANCACATTAGTAACTAAGAGTGACTAGAARTGCGGATATTTCTTTTTGACACAACGGCCGGCTACCCANCNTCTGGTGTCTTTCTTTCGTAGCTCCNTAAGCCCTTCCCGCACAGGTGCNTAACTGGGGGCTCAACGACTGTAGTCTGGTGGCCGYTGAGTTCTCNGCAACTANCGTTCGCTCCTCGGTTGGGTCCCGGTCTTGATTGGTATCGTTCTCGAGGCCTTNCCGCCTCCTGCGCCGCNTGTCTGTGAGGCCGCCTAGNGGCCTGNCCNTGAGTCCCGTCGAGCCGAGGTGTAGGTCCGACTGTACGACCGCGNCGCCCGCGTTGTTGCACACGCGAATTGGTATTCGGAGGGAATAGGGGGCCCNACAGTCGCGGAGCGNGTCTCCGCGGAGCACTGGCCGGTGCTTAATTTAGNATAGCCGCGTAGTGNACCTGGGYCTGCATGGCCGCTTGCAACTGAAGTTTCGTAAAANACATCCTGCTTCGGCAAGCNGGCTGCCAAGCTGAGAANGTATATTWCGKCGNTGCAGGGGGTCAANCAGGCAATAGTCGCNCTTTNTACGTGTTCCNTGGGGGTGGTCCCCTGCNCNNGGCCGACATACCCANTACTTCCGCCGCTTATGACAAAACTATAGTATGGGCAGGNCTGCACTGCTCATCTTGAAGTACNNCTTGAGGAGNGAAAAACGTACCACATCAGATNGGGCGAGCAAGTCGTCAGCTGNCGGCGTGCCCTAATTCCTAAATCGACAACTTGTGCCGTNNTGCCCCGGCCTCTTAGCGGTATGTANCAGAGCTCAGGTAGTAGACCACGAGGACTAACCTCACCTCTAGGCNACGCCAGGGCGAGTNNCACTTCGGGCGACCGGGGCNCGGGGCTCACTCTAGATTAGAACGAGCGCCTGTACTGAASAGGCCGACACGGCATGTGTTCTCCGGCTTGCTANGCAACTGCTGCGCANGNGCGACTGCTGAGCTATACAATATCGTTAAAAYGAATTTGAATAGCACGYGATTCTAATCAGTCGCATCGCGCCCKNCTACTTTGTGTAACGAGCTAATATGCAACTGAAAGTGTGAACCGGAGAATTAGCTAGGNTGACGGGTGTGAATCNCGCATAACGCGAGTCTGTNGTACTTGATCGTNCCGGAWTACACCACAGAGCCACTACGGCTAAGACGTAGGACCCTATAATCNACGGCTATTTAGTATACANCCGARGTACTATTGCGGCTGCCCCCCTGGCACCCAATCGTGCCGACCTTGGATTTGCCACTCTGACCAAAAGCCCGAACTTCTGCTCATAAGTCTTCAAGGCTNAACCACTCCATTTCAAGACCCCCAAGAGCGCTTGTAGCGGAAGACCCGAATATTACCACTACCTCATAANTCGCGAGATGGTANTCGGTGTCCACGTCGTAGCACATGAWSACTATARAGTACTTAGCACACGGTATCCGGGGCGTGGTATNTTANAACAGCTGACCGCCCCCGTGCNRTTAGACGGGTCGGAGATTTGRCTCAGTGGTATAAAACGAGTGNGAGAGTANTTGCGTCGGACGGAGGGGTCATGGGTATCTTGTAGTCAAGGAGCCCGGGAACAGCTAGTAATCTGTANGCGCAAGCATCCGNACCTCCGCGAACCNCAAATGGGACGCCTGCTCAGCGGNACTAAGCNACTCATCCTCGGCCTCCCGGACGGACGAGTTCTGACCGGCTTTCAGCGTGCCCTTTGCGGTTTTYTTGCTTGATGTCTCACATTCGGNATGGGTATCCTAACCCTTGAAAAGCTYACAGGCTGGCTGNTACTAGTCTAGCGGCCGGNGAATATNTCGCCCCGACTAGCANAAGTANNCCGNTCATGGTTTTGTAGTCGCGCGTGCTAGAACGAATTCTCAGTGGATGCGGCCCGAACCTGGCAGCCATAGCGAGCGGACTCRCGCGCCNTGWCGACATNACAGCNCGNACAGGGGTCCAGTGGCTCATAANACTATGACTCTTTATAAGTATNACGCCGGGTCAACCCGTNTGGTGGGCTCTAAGGAGCNNCACAACCTGACGCCGGACAGCTCGCTGACTTACCACTTAGCTCCCACACCAATCTATTTCATCTCGTAATTATGCGCTTGRCNNNNNCGCCCTAGCTNGAAAGAAAGCTCCTCTGTGTAGTGTGCGCATACTACAACCCGGGACCNACCTGACTTCGTGACTACTGGTGTCCTACCGACAAGGTATCGCGTGTCCAAAGGCGGCCAATGCCGGGTAACGTCCAAAGCACTGTCTCGAGCCGCNCTTTAGTTGCATCATGGTGGAAGTRGTAATTCGGCTCGCNTAGGTTTGCATTCCCACGGCCCTGGACGCACTCNCCCTAGTCCGTTTTATGGATCNCTAAGTNTTACGAGTNTANTCCNCTAAACTCACGTTCATGTGTGAGMAGACAATCYATTCGAAGCCCGTGCCGTTTCGGGGAAGCCACAAGGCGTTTTGGAATACAANGCCGTAACNTTAAATCCGCYTTCCCTTCTAGTAGCTCACACGAGGCCCGCACCAGCTTNNTCCAGACTGGTTGCTGGCGAATCAATAGTAAATCCTACACCGTNTCAACCTCCCTCTTCGCGATGTACGGTTGTCGTAACTATCTCGCCTGGGTAGTAGGCCYGGCCGACAGGCTTNCTAGCGACCGGKCTGGACCATTCTCGCCCCTGGAAGGCCTGGGTGCCGATCAGGGTCCGTACGCTTAGRTAATTATCTCGAGCAATTGACGGACCCTAGCAGTTCCAAGTACGTCTCNTTNCACAATTCATTATTTTCCTGTTTTCATACGCGCATGCGTCCGCCCCGTCTTGGGGGCTCNTGGGTCCAAGATCGATTAGGTATGNGTTGAGAGCTCCGACGTCGARNCGCAACGGTCATCGGAACAGCGGCTCCARACCGCACCTTAACGTAACTCNGGTCGNCGANAGGNCRGCACGTACGGGCATCCGGGGGCGTCTACAGCGGATTGTGCGANTTCCACGACTANNTTGTNTGCGCGCCGCGCAGCTGCAATCCTTGACTTACNGGTGATGGCTCGGGCGGCCCTGACTAATATGTMACCTNNNCCCGNTAGCAGTAATGCNAGAAGAAYGTAAARRCAATGGAGTCTGTGACGCATNCCCGTGCCNNGGAGCTGGGAATNAGCCGTCCAANGTCAYCAGCACTGTGGTCGTNAAGACAAGTGANACAACTTATTCTTAAATACGCTTNCAACATGCNNCGTTGATGCACGTTCATAGAGCGCACAGCTTGCTGWTAGTACCGCTCATATAGGGGTTCGTCTAAAGAGCCGCAGTACGGTGAGGTTTGGGGTTATTGAGCTAACNTCGNGCCCTCCCGCGTGGAGGCAGGCTGTGAGCACGCTCTTGNAAGCCACAGGGTCGCTTTTTAGGWNNGTACAGTCATACTTCTAAGATCGCTTTCCGCTACNACCCCCTCCTGATTTGGAGGTGTGTTAGATTTCACGCACCCAACGGCGGAGTTGCGNTACTRGGNTCGTAAATTACTGTGATGGCCGGACAGTTACCGCGTGTGTCCTGAACACAGTACGNACCCTAGCCACTAAAACAACGAAACTGCCCCCGCCACCAGATCCGCNCACAGCGTCATGAGTTCGTTCCGNTGCCGACCCNAAGNTCCGCCTGGGCAGTTCAAAGCGNATTCACGCGTCCACCCGGGCGAACTGCTCATTTGTCAATTGGGCCGGTGTCNANNAGCTGAACATTGACAAGTGTGTAATTGGGCGTAATCGCCTACNGTGGTGTTGTTKAGTTTATCGATCCNTGCGTTAATCACNTCTWYGGACGYTANGGCATGGCGTCANCTGAGTACGAACGCKAATGGTTCCGGAGTCGCGYTRCGCCGTACCGAGRCCGGCATANGAGTTGCCGNGCCCTCTRTATCCTTAAGTATCCGGCNCTTCATTCAGNTCTCTGAAGTCCGCGTCCTTAGTGCCAAGTTCCGTTCAGTACAGGATGGGATCGCTAGACTAGTAAGGCTGACGCCTTCTTGGCTNGAAGTCGACCCGGGGGCCACTATGCCCGANTGATGTAACCGATACGCCAGCGGAGWGGAGTCCAGACCCACTATGCACYCGRCTCCTAAGGATTGGAAANTGTGACTCGTAACGTTACCCGGGACAGACACACGATACCTATNCANNGKCTTTACTTATTCTCCCGCCCGTACGGTCCNCNAGTGGTATGNCTGGAGAAACACCGGTAAATAGGTTAGGGTAAAAACAATAGACCNNCGATGGGCAGGCAACCNAAATCACTACCGAAGGTCTAGTGCNAAATTTAACCTCCCCTGCGCATCGCGGTCGCCACGACCTAGGCGCTCTCGCGTGGTTACCCNNNGTGNCTTGTAAATARGGAGCCGGGCCGGGGYGGGGCGCCCCRCYGCACRCCGGGTGTTGAGTTAACCGGCATTGAATTTTCTATATAANCCGCKCTCCGGCATAGCTGGRCGTTTCGCCCCCCCAGTGTTATGTGTNANCCCTCAGCCAGNCGATNTCGTCACATCGGCCTTCGCCAAGTAGGGGGATGGGTACTTNGGTGGGGAAGCCTTAGGGTTTAGTTGTGGGGAGCGNGGAATCTCATGTCCCMGAGCYCAATACCAAAATTCTCGTCCCNGAAAGTTGATATAGCCTACCNCATCGCCGTCCTAGCTCCGATATCAAGATGGGNCCAATCACCTCAGGCGACGTCTTGCGCCAAGTARTNCTANRTGACAGCTCCACTAAGCATGTNAGCCTGCCCANGGCTATGTCCCTGTTGCTACGCTTCGGCGTGCGATNTCCGTGATCTATTTGCTATATGAAACGAACTCCTTTGCGATGGGCTCCCGAAGNTNNGCGCGCACCGGGACNCCTCNGATGACACACTTAAGGGCATTCTCGAGCACGNAGTAGTAAAANGCGGGTNCCCTACGAYGWGTGTATTTMGCRCCCGCCGTCGGCACACGTCTTTGGTCCTCGNTAAACCTTGNAGGYGGTGTCGATTCGGTCATATTTCAGCGTCGGTAGACTATTAATGTACGNTGGGGAGGCTGGTCAATTTNTGATTTAAAGAGACCCTTAAACGGAGCTAATCTAAGATCNGNAYACGGCTCAACACGCACNTGANNCCTGGCATCGTTTATAAAAATGGTTGGTGTTYCCAAAAAGTTTGGAGCCGCTTCGGGCTGTTCGCACCCGGTTTACCANGGNGCATCGATAGATCCCGAGATGCTTGCTGGCAGAANATATGTACCGGNCTCCCGTGNTAGGCGGGAAAGATACGCACCCACGTGGCTACGCGNGTGTATAAAATCGCAAAGTATTTCTCAGACGCCGCATCTCCACGTCGTGAGGCCTATGTTGGGTCTAGAACTNGCTTACAAATAACGGGGTNTTGGTGNCTCTGTACTGCCTCGNGCTAGGGGGGTCGCANNNATGATGGANTCTGGCCCCCTCAAACTTCCCCGGGTCTGCGGTNGAGCCTTAGGCTGCTTGGCGGCYGTGAATTGCCTCAGAGAGSTGGCANAAAACAGAACAGCGCACAGGATATGGNGGNRTAGTGGGAAGNGNCGGCAAGGAACGTCGCCCGGCGGWCGGCACGCGCCGCGCGGCACGAACGCAGAAGAGAGCGGGAAANCCCNTGCCCGAGAACCCGAACANATTTCAGTTCGATCCTCAAGGACGNAACATGCTTGGGGGGCCCGCAAGCCTCNNTCCCTTCGACTAATAGTAGAATGCTNCNAGCATCCCTTTGGGGAGCGTTCGCCGCAATTTGGGGCCTCGGCAGAGGTNNCANTTAACGCTGGACCGTAAAGARTGCGGCTAAGTAACAGGSTGCAGAAGGCAGATTGAGTATCTAAATCCGNGTCCCGCGTCNGAGACTCRCTAATATATRCTCNCTATTATACGGAGTGGTGATGTGGCTCTGTATTAACGGATACGTGAGAGGGCTATGCCTTTGACNCGAACTATGNGGAGCAGCAACNAGACAAACCWATGAWAGGCCTGGGAGAATGAGACCNTNGNTAGGGAACGAGGCGCAGCACGNNAACGATTTACCCTCGACACCGCGGCGCGATGGAANATCTGATTCCATTCTGACTAGTTGNAAGATGGCTTGGNAAGTTCWCCTATCAAGCAGGACGTCAACCCCCGGGCCGAAGCNGCACTTACGNTTGTGTACGCTAAAATACACAAAGATTTCCGTCCGTGTYTGAATCAATTGAGACACCGTACTGGGTCGAYCWCGNGTACGCGGGGANTCTGGTCCCCAGCTACGATTGGGNGTGCTTCTTGTGGCCATCCCGTGGCCACCGCACGGGAGTCGGGCTATCCCACGGCCTCGACTGGAGATTGATTANCACTATGGCCCGGGAATNTACCACTACCWGCCGCCCCGCGNGCACGTACGGTTTAWCGTCCTAGGTATCCGTAAATCAAAGGCCGTCCGCSGGTGACCGCCAAWNAGANGTCTTTAAGGCCCTCATGCCCGCGRAYTAATCCAATAACCTCGAATTRTGGGAGANNTGAANTGNACNGGAAGATYGGATTACTNTAGNNNGACTMACAGGGGCCGGTTCWGTGCCGGAGATAGCAATATTTGGCTAGTGCTACTATCGCAGAGAGTTCGGATGGAGCCAGAGCCCGGGCACGAAGAAACGCCGCCCGGTGGTGGAACATGGGTAATANGCNCAAATCNCTGGCAACCAGACGNGCCGAACCCATAGATCACTTNTTCATGCGGTCCCACCACTGCGTGGCTCNGGATAAATAAATACAGTCCTTTGTCGTATTGCTGCTGTCGGTCCAATAGATATGCCAAGCTACTGTTACCTAGCGGGCGCTGCAGCTGCCANCGNTAGCGCGGCCTGTCGCCGTGGCGAGGGANGCCTGGTAGTGCCGNNGGGGCGCCGGAGAAAATTACGCCCTGCGGTATTANTCGTTTGAATTTNCGGCNTACTATNCTCGCCATCAATGTKGCGGCACCGACCTGCARCGGTAAGGTGGAGTTNGTNTCACCGTTTCCCRTTCTCTTGTCGGGGNGTACTTGTTACCTYGCCCGGGCGACAGAAATNNTGAAGGAGANTASCGTACTACGGTGCTGNGTAAACAAGAAGGCAGCGCGTTGTGGTGTGAAGCAGATAGGGCCTCANATACGCTGTAATCAAGNCNAACGCAATGGTNTCAAGATAAGCGCCTCTCCNTGGNNNTCGCCAAAAGAATCATGAACATGCGGTTCCCCCTCGAGCCCCCAGTAACAAACACGCNCNCTAGGGGAMCGCGYCCGCACTGTTNTGTANGTCGCGCATGGTGCCGGANNAATTCGAGTTAMWGCTAACTACCGCCTCACCTCCAGGAGGAATATATNCATTNGCCTATTTTATTAGCNCYCTCGATCGGAGGGGGTGGCGTCAGCCTTTGACCGGCAAAAGNGGGGGACTGGATACATACGAGCAGCAGTGACCCTCATAAGGTTAACCNCATTANGTTATAAGACTAGCCGCGTATACGAGNCACGTTACCTGGAGGAANGAACGGCGNCTAGCGGGCGGTCTAATCTAGACTTATGTGGAAATNCGCTGCTGTACCGAAGCTTTAAGTCCGAACACCCGAAAGGCNTGTCACACCNTGTCCTCCTCCNACCATGTTTCCGGTCCTAACCGAGTCGGTGNCTGCTCTCGTCAGAACCGTNCTGNACCCGAGCCCCCGTCTACGCGATTTACCCNAGGCAGCNCGATAAATTAAANTCGTCTACTATCCTGCCAACACGGATATCCCCGCATTAGCCAATTCTAGATGCTTGGCTATCTTAGGCTNNTATCCTCATGGGGTGCGATCCCAGATAAACGAGCCCCCGCCAAAACCGGGGAGGCAATGNNGATGATGGTCCGGGGACTGAAGGAGCGGATAGCAGGCAGGACCTCACCTNNGCGCCGGCGCCAACCTNNTGCTACTCCTAGTTCATAGTGTGATAGACNGGGAGATGCGCATCCGGTACCAGNTGTTTCGCTAAGTTGTCATTCCCAAAAACCGCCGACCGTCAGCTATAGCACCAACAWTCGAAANTATCAANGGACTCCTAGGCAGTCGGCCGGATGTCGGGGAAAATGTATTGTANGGGCGGTTAAAAGAGCGCAGGGGGTACCACGTGAATCANTANTTAGAGCATGCTTAAYCGAAAGCCAACTACAGTAGACCAGGTCTTTATGGTATCNKGTGGGGGATTCCTTGACCCCYWATTTTAGGCCTNCGCCGRTCCAGATAGANTTGACCCGATAAGAAACAAAATATACGACTTTACCCGANGGTGTCGGCTAGAGCTTTCTWGCAGAGGCATGNGGTTAAAACGCCAATACGGTAACCATCCACTTTAAGCACCCCAATTCATAGAACGATTGTTTACCCGTGGCTTCCTCTCACGGATTGCGGTGTCACGTTAAAGGGGCTTCCCGAAACGTTATCATGCGCAATTATGCTGTTCCAGGTTCCCGCAGAAAAATGTTKSYTGGTGATATGTCCANATGACCTTGCACGCATGGTGGTGACATGNAGATGNGGGCTNGTCTNATAATAGCTACCCAGTCGACCGTCTGTTGCGTAACGCTNCACCCTGTGCRAGCATAAGCNCGCRGNTNGAGTCCAATAGACTATTGGATAAGAAANCTATNTGCTAGCATGCGGCANNCCCTTCCAGGACGACACAAGGAGATNGGTCACGGCCGNAACTCGRTAGGTGATATGCGGRCARRAAGGGCAGGCCTCGCCCTTCTCGNGGTCCCAACAACACTGTATACTGAGGCTGTNCGCCCCCGAACAGCNNNNNTAANGGACTGTTCTCCRCTGAACCCCACGAGTGGGAGGTARTNNATCATNATTCANATTGGTCTCTTGCGCCCAATGCTCTAGATAGGATNTCGGGCCCCTCCCGGGNGCGGTTATTTACACGACCTAAAGACTGCANNTTNNCCAGCTGTGGGTAAATNNTTNTGTGGGAAAACTTTTCCTGGGTNAACAACACACGTTACAAAAATCTCRCATAGTAGGGAGGTGTGNACACCTACTAACCCTGNCCCCCCTGTGCTCCTCCTCACAAAGATCACAAAAAGTCATGAATCGACCGGNNGGATRGTCGTCCTGAAGTACCANTGGGTNGGCAATTCCCTTGNTAAGCCGGGCTCNCTTCGAATACGAGATGATGGCATCTAAATNNTCGGGACAGAGTGGTTCGCGCGGTAGGGGGCTTAGCANAAGCACCGTAARTGGGCCGTNTGCTTCNGGCTAGGTACCGCACGAGCTGGTCGTTTTGGTCTGATCTCTTGGTTTTTAGGAGCGGNAATGACGGGCGCATTCGGCTCNGCCATNNAGAGGGCTAAGGGCGWCNNGGGTTCTGTNGGACCTGGCTCCCCCGCCACGTAAANGRATGCGCCTGGCGGCCGCGCGTCTAGATNNNTCCCCCAGTTTAGAAGTCCGCTGAANCGTGCCTTTGAGTTTATCGCGGCTNNNGCTCTCCTNTATGCAGGCGANGAACGCCCCNCAACCCAANGGATCCTCTTCCGGAATCACGGTGCTTCAGGATGTTGGATGGTANTCAGGTACANATCNGGGGCTGCGGTGAGCGGCCAACTGGTAGCAAAGTTTGAGGANCGCTGAAGAGGGTGCGCTACGTCGGGGAAGNTTAGTGCTGTCATTGCTCCCTCGCGNGCCCCCCGGGGTNTCGGNTTTTCAACTCGAAGNTATAAGAGAATCTCGACNNCGTAATAANCTCTYGTCGGACCGCAACACNTGACCATTCGGGGGTTGGCGCTTAAGGGAACGCAAGCGGGGCACGTCCANTTCAGTTCTCGGTGGACCGTTCCTCCGGTGACAATTGACTGGACTTCACCCTAGGCGTTTGTCTCCATTGTGAGTGCCAATANAATCGTGGGGCTAAGTACAACGTCNGGNCNTATACCTAGGGGGACGTNGCGGATTNCGTCGTGCATACNNTTATCCTCCTAAAATTTCGGGAGTTTAGATATTAAAGGAACGTGGTTGGAGCTGTCGACTAGAACTGAAGGGTGTGTTGCCNCRTTGTAACAGANCNAAGACACGGAACCTTCCCCGTCTCCGCGTATATATCGTGCAAAATAAGCACGAGGGTAGCGTCGCTCCCCTATGGGNTAACGGGCCTACTGCCCACGGCNTNCGTGTCGAACTACTTGTAAGATAGAAAGGAGTAACCCGTGTCTCCTCTGCAAATCGAGANAATATCTACAAGTGGCGATTTACCGTTGGMCAATCTCGNGTCTCAGATTATNGGCCAGCCGAGCTTGACCGAAAACCGACCGCACGGGTCTTGATCCCTATTATCAAACTTCCGCYGATCCCTCTAGCGGTAGAGCTATATTAGTCAACACGAGCAGCGATCTATYTCGTGAATTGGCATATCCCATACTCCANTTCCTACGACTCGCAGTANCCTTGGACGGCACAGCCANCTAGGGCTGTCGAAAATGCGTGGAATGAGGTGCGTGTGACCCATNATNACGATAGCCGCGCCTGCCGGGTTGCCCCNGAATNAGGGTTCGCNCANCATCCGCGGNCACTACCCAASGCTTNACATGCGGAGCGGNTCMTGGATCCGGGSCGGYCACTCGGCGCCNCTCAAGTGGCATAAAGTGGTTGCTCCTCAGYCTNTGGGCTCAAATATTNTCNCTGNAGTATGACCGACACCTAACAATCAACGYTCAACGGGGCGGNTACAARAGCCTGAAGAACAACCGCCGCCCTATAATAGCATTATATCTGTCCTCGTCCCATCATTNATACCGATGCAGTTCSGCTGTTCTTCTTTGCCCCCCGTTGGTAACATGTCCTGGGTNGTGATACAAATCTACTCCGAAGGCAACTCNACNGAAGAGGCTAGCAGTYGCGACTGGGCTCGGGNACGRGCNTCGTTGGGCNCCGGATCAAACTGCGCCTCCTACNGGTGGCGTAGATAGTGTTCNCACTGGGTNTTCTCGAGCGGCTCCCACTCGCGCCCGGGTATCTGGGTCAACGCAGGGGTCGTCCCGACAAGAATGTAAGACATAGGGCACGTAAGGCCTGTGTCNNRTTTTCGCCCGAAACCCCCCCGTCGTGGGCGCGGGAGGTAGGGCCGGACNCCGCAGATCAGTGNATCTGATAGCGAAGAGATTCCAGTACGTCATAGYGCNCCNNTCTCTGCNTATCCNCGCACNGCCTTCCTTACTCYGAGTATGCTCAAGCGTGATCCGGTGGRTGTCGGGCYCYRAGNCCAGTCCGCCCGTTTAANAAGANATTATGTAGGCRACTCCCGACACCAAGTAATAGCCAGTGGCACCACAGCCNCGACTCATCAGCTCCAGGGCATGCAAAANATAGACCTGGTCGTCTCGTGATCAGTCGGGTAGCAAAGATACGGGATTCACGATCCAANCCCCTCTGAGCNCTGAAGGATTCGAAGCCAGTGCCAATAANGGGGCCNNAGAGCTGCCCCTCCTCCCGCGGCTCGTCCKACCGTANCAGGGGACCGACGTANCGTTGGTGGTGGGTAGGCCCTCAGCCAAAGTATGTGCCAGGCTGCGCCTNCCGACGACGACAACAGAGGGGTCTAGGAGCGGATACATNATTCTCTGACTGTGTCCGATGNAGGGNCCTCCTCCTCAAGAACCAGCATTTCAATGCTATCGAAGGATGAAGCCTCCTCTCGGAGGGCTCATACCTCGCNCCAGTGGGNCACGGGAAAGGCGATGTAACCGCCTCCTGACGACTGTNCCAGCCAATGGGTGATGCCGGTACCGCWCGGYACCCTGTANGGCCCGAATTACACCGGTCGTCNATGGAGTGGGATCTGACGCTGGTACGTAAANTGATTGTCGAATGAAGACCCTGNCATTCGCTTTACNNATCGCAGCAGARGCGCCNGTCCCGTGNTCTTTATGGGCATCGGATGGCCCGCGATGGCATTGGGAACGCGGTAACCGGCCGAGCACGATCAGTNGATGNAGATCTGCGACCACAAAGTCTCCTAGAACCNTCTTTTCCGTTTATAATCGGATAAAGCAAACCTAAACATCTGCAGATCTAGACCTTCGGCTACGGCGCCAGGGNTGTGCGCCACTCCAACTTGTATCAGGTGCGAAACNTGGTWGCCCTTACTCATCCTCCCGTCTACGACGCTTCTTAGGGAGCGACCCNTAAGCCGTCAACGGCACTGCAGACACGGTCTGGGTACACCCCTCAAATCCAAACGCGCTTNAACCTGGGATCGGGCGCTCTGATCGCGGTGGGCGGATACAGGGACCAACTGTTAGAGCCTGATTGCCCGACCCGTGTGTAATCGACGCTGNCATTCTATAGACACTGCGGCCTGCTGCNCACTTGGATACCATGCACGTCCCGCTCTATTGTGGGGAGCAACCGGTACACGACTCTTTAGTTCGGAGTAACGNATTCNGTGCCWTTGGTGCCATGTACTGGCRACTAANAGATGACCGTTCATACCTCGACGGCACGACGGCCTCAGAAAGCYTNCCAGGCCGCTTGACCATACCTCGTTGAGTCCCGRCTACAGCGATATAAACAGATTCAGTANACTCGCGATTTAGGTAGCTAAGGTAACTTTCGCGAGCCGTCGAACGATGTRCACTCATCTGCTGCCTGCTNNAGAGCCGCCGCTNTTAACTACATACGGTCGGGGNATGGACNTACCAGGCCATCACACTGATTACCCATTCANCCGCTGACAGTACCGGAGCATCAGGTACTCGACAGAAGAACTGNCTCGCCATTGTCCCGTACTGCTGGCGCGGCTNAGGCCTTTGTGNTATGACTGTTCGGAANGAAGCCCGTGGCCCCTGGAATATTGCCCGGTNGGACGCCCCAGCGCANGGTCTTCNTAAGCAAAATGCTAGCRNCAGYCNGTCTAGAGCCCGAMCNCTAACTACGTATCCNNTTACTTGGGNGAGTCCTGTCTTACNATTCGGTCCGCTTTATACGTNCGGTGAGTGACTTGAGACAATGTGGCTGCTCCATNNATTCTGAAAAAGCATGACCACTCAGCCGGGGGCGGNAAAATAATAGAACTCACCCTRAATANGATGCCAACNCGGCCTAGGCAACGCCTGTACTCCTCATACACAAACGNTGCTNGAGCCCATGGTAAGGGGAGCACGCGCTCAATCTACATCAACGTTNAGCCACCGCTAACCCGAAGGCACGCNGGGGCTTCCCCGGTACTGATTTTCCACCCACAAAAGNNTCTCCTAAGTGATAACNACCGANCCAAGTCTGATGCCAATCAGYNNACAACAATTGTCTGTGRTTGGCATCNAACTCTTTTGGACCAAGTNNTCATATCTGGTCAGGGGCGGGATCCCTCGGCTGGGGAGGACCAAAGCGGCNAAAGAGCTCATTTGCTAGGGCTGTAACCATGTGACACACATCTTGTATGGGNGATNCAGCACAYTTGCANGGCTNATCCCATAGGGGACGCCAATTACAGACTGTGCCTGTACGTGGCGGTTATATTCTTCCACGAAAGTGTGGAAAGCCCGCAATGATGCAGCATGGTATAACCTNTATGGANGGAGANCNGGGAGGTAAANTACGTCRAGGCCTAGGGGCACGGTCCAGGTCTACACAATGACGTCGCCAGGCACGTTTCTANCKCGTNTGCAGAAGYTACGCTCCTGTCCAGTGGCCAGGAGACTCAAGGGAACGCCCNTTCTATTAATCGAGGGACCGGTATTACAGCGTGGGTCTGTGCCACACNACTTATACCTTCGCTYAGAAAAGACGGGCCAAATCCGATAGCACAAGGGCGGCTGTATCCCCCGCCGGGGAGCTGTGCNCGTRANAGGACCGTCGCCTGACGACAGAAAGAGATTGTTAGCACGCCGCGTCCCGGCTCATCANACARTGGTCTRAAACCACTAGTGTCCGAAATCCTAGTTTACTNGACGAACTTGGACATCGGTCTTGGCCTTAATCGTACTTACGAGGAGGAGCAGTCTGAGCGGTCTCGACTNGTATGCGTCCTGGGGAAAGTGGTGCCTNACCACGGACGCGAGCNACATACTGCGACAANTGTCCCATGGAATGCAYTATACCGGTTCTCCTACAAGTTATCTATAAGAGTAGGAGTTCACGAAAACCGTCNACAGTGGGATSRNCGGACGGCGTCAACAAGACAAAGTCTAAAAGTAGTCAGTCTACGCTCCTGGAACAGNNNGTGTGTGAGTCTGGCCGCATCTAGCTNGACGCAAGAATCCGGTTCGATCCCCGGATTTCCGGNGGTCTTCCCCAACTCGTCGGCCTNACCCCTCTCTCGTATATCACAATAGTGTTATGTCTTTCGCTTCTCATCTTCCGTCNACGGNCNAGCTGTCGCNAGCTGTTCNTTCGACAAGTCNNNNNCTGCCCRTCATAGGTGACAGGATNGCCGTGCGTNACGTAACATGTAGCTTAGTAGCTCCTTACTGACCGTCCCCGTTNTNGAGGCGCCTATCGATYGTTCCTCCCAATAAAGCYGNCCCGTACTGGCGTGTGATCCATGTCTTAAGTTCGCTAGATAGCGCCACACATTGTCCNGGGCACGACGGCTTTAAGATCTTACANCTCTAGACTGCYGACCTAGTAACCCGATACATGCTCACATGATCTTATANTTCACAAACACGCACNAGCCAGTGCCGCGGRTCGCGAGGCGGNGTCGAGTAACGGAGGGTGCGAATGTATTTCACAAGCGTACGTAGNACTAGCGGCGNGCTATAACGTCAAACCCGGAYACTGNASSGGGACTNGCGTCTTCTGGCCGTGGCCCTTAGCCTTCGGGTGACAATCGCTTGCGGGGACCAATCACTTGATAGAGGCGCGGCCTTACGAAGNAAAAAAATACCTGTATCGATGTTAGGGCGCACGATGCCGGAACAGCTCCGCCNNTAGCCGNTTCGNACATACTNGTGACATAGAACTTGTTTNNGCGATTATAAGCGTCAGCACNGCGGCNCGGTTGGGCCGGATTACCAAAGGTTCCCAACNCTAGCCTCCCAGANATCCCGGTCAGGCATACTANTTGGTCNGATCNNGTCTAGACATTGAACGCAGGAGGGGGTKAWCCTAACTCNACNANCGAAGTTCCGTTATTTGTTGACGACTTANGCCCCGACNTTGAAGAAGGGTGTCGAATTGAGNACCGTTACGGATTAATAATGCGGGYAGACATTTGTCCGATTGGACGCGTAGGACTATGGGACAGACTCTACCCCGAACCNAACCAATAGGCGTTCGNTGAAGTGCAACCTANNACCGTCAAAAGCGAGTCCTCTTGACACTTAATACCTAGGCTCGGTGCGTACCTCACGGGAGTGAGYTGGGAAGTAACCATGCATGGCTCGCCCATTCTCGCAGCCTTATCGATAAAATCGACACTTNTGTCCTCATTACAGATCATNTACAAGCGCAGCTGAATGGCCACGATGNCCACAGGTGTGGYGTAATYGGAANGGGTCAGTCACCGGCGGCCCCGCTCCGCAGACCTCTGGCGTGGCCTGGCNTCTTCATTGATCAACGAGGGATCCTNNAACCANCGTCTGNAGGCGGTATCCCGAGCGTCAGCGCGCCGTGTAATCCATTCAACACCGTATANGGTGCTGCACCTCGCTCCTTGCGATACGAGTTCGGCCGGGAAGANCGGCACNTATGGACGGCTATCNGGACGATGTCCTYGACTGCACCTGTCCCATGGTAACGCCCKANGGTGTGTTCTACGAGCGAGTTCCCGTAACAATAAATCTATCCGGTTGCAGGCNAAGCACTCGCCTGCACAATACTCGTCCTCTTTGCTGTCTTCATCAAANGGTTCAGAGGGCGCTTTGCCATGAACTGAACCCYATGGACGGATNTGAAATATCRNTCCGCCTCAACANTCTTACTNGGTGCTCGGAATNGAGATCCATGGTGACAAGTCACGGTAGATCGTTACACTCTTGATCGCTCACTTTAACNCCCTTNAATTGGAAGGAAGTTCCATCTCAGATCGGCCTGGGTGCAGGAAACACAAGCCNCAACGTCGCCANCGGCCCNGTTACTAAAGAATCTCCCCGAGTATGGTNAGCTTTGTCAAAGATATATTCGATGTATTCCATCACTAATAGACCATNCGGGTCAACCTTTCCGCTGCGCGCCCCACNGCCCCGCAAGTAGCCTGGAAGGGTCCCCGGGGTTNGTGGAGGGTCTGAATGACGCTGAGCGATACAGGCCGCGATGCATCCCCCCGAGNNGAGACCNTGTTTTGTRANACGTCGGCAGGCTTGGTTCYACTGTAGCTGCAAGTTTAGGGACTAACGTNAATTACATCNAAAGAAGTNGTCCCNCGAAGATNATTCGTATANTAGAACGTCCTGCTCCTTCGCAAGGAGGTGGGATGCGTTCAAACGGTGAAAAGGACGAGTAANACTCCCTGCCCCACTTTGTGCATGTGTAGGGTCTTGCCTCTCCACAGCAGCGGGGTTGACTGTTGCGTNCGTTTCATTTTTCTGGGCAACTGAGATCTTTGATGAACAGTCTCGAGCNACTTTTAGGACCACGCCGGACCATGGCCCAGCAGGTCCGCCGGGAGCTGATCACAACCGTTACGTTCCNCGGAATGGGTGGTTRGCTACTTAAGCCGCTTGGCCNATCGTTTCCCGGAGGGCTCTTGCACTGTCGCCGGACGYGTAAGTCGTCCTGYAYRSACTTGCTCGTTNACCGATGGNCACCTTNGGACTACGAGGTTRTCCGTTCTGCTTAAAAGGGCCTTATTGCGCAACAACCCGGCTACTCGTGNNGCCGCCTGCTACCCAATNNGCGTTTGTGGTTGTTGGTCCCCTTCGTNGTATTGCAACAAAGTGGTACAAGTACACGANCGTCAATAACCCTGCCTCGNTAGNCTGTCTGTGCCCTAGCTCGAGGAGGCTGNTCCCTCTGACACTCANGGCCGTATTCACCCTNGCATCAGGTGGCCYTATATCACTAGCCGACGTTGGAGTTCCTAATGCTCCGCATCGCAATCGCGCGAGTACCGGCATGTTAANCGACCTTTNTTTTTTNATTCGNGGANTTAGGATACCCCATCNATNGAGNTGCGTCNAGGCTGGCTGGTCCCCCTACTAAAGTGRGTCYCTGAGCCGYCNTTGTAGCAAACAACACCNNCGCGCCAACAGAAACGGAGGTGGTANNCGGGTCGGCCGGCWSAACGCCTTTTGACGCCTTCCTGTTGCTGAAGGCNCTNTAACCGACAGAGCGGGCCCCGATCCCGCGTGACGAGCTCNGGCTCGCGAAGGANTATCGAGCAAAGNCAATCCTCTAGAGTACSTTGGTGTAGGCGATCCAGGNCCACGGAGCACCCATGTCACTACCAATCGGAATTNCTTTAGATCTCTGATCCTATNGGTNAGAAATTCTTGATCTGTTCGCTGATCTGGTTGGCAACTTCGGACGAGTGAACCAACCCGCTTGTTAGGAGGTGCGAAGTCCGACGACAAGCGACCTCCGANTCCCGCTCGGRCTNTTCTTGGCCGGGATGTACGNNCGGAAACTCCNCGNGTTTTATCTGCCGCTNCCGAGCGGTTTTTAATGGTTATCTAACGGATAAANCCTCCAAAGTCTCGGCNNNNAGGTCCATCGCTGATGCTTNGTTGCTGTTTGTCGATCGAGATAGTCTCRTTGCCTCGAGACACAATGAGAGCCNGCTTAGTTATAGCGGTGTCGAAGAATGCCCAGCCTACAWAAAGGGAAAGGAGANTTCACGGCTCTTCGGGGGTTGNCTATCATCGGACGCNCCGTTGGACGAGAGTATCGGCCCTCTTTTGGACTGTCTTGGGGYGGGCTTATCTCGGGCGGCACACCCAGGCGTAGTGYTGAAGCCCGAGANAGGAAAAGGATANTCTCGTAAGTANGCTAATGACAGTNCGTTTGGCAGGTTACTNNAGGCGCGCGGAGGTCTAGCGTGTATCCCAGTCACCCGCTACGAAGNNTCATGACCAGTAGTTNCTGATCACCAAATGNGCCGTCTAYAAATCCGGATGTTCCTACACGGAATCGTGAAAGGNNNGCGTCGCCATTGCAGTTTTNGNTCAAAGAGCAGAAGGGTCCAGCGCGGGGTCACAGTGGCCNAAGTCCGTGCCCGCCCTCCTGTCGAGATGCCTTCCGCTAGACCATCTAGCTTTCCCAGAGGGTATTTGACGGCAACATACGTGCGATCACGTCCGGCCTTNAGATTAGCAGGGTCTATCAGCGCAGCTACTCCGGAGGGTGAACCTGGNCCTCGANATATCCACTGGCAGCATGAAAATAGCGCGGNANCTCGGCAATCTGTYCACCTGCCGTAGGTGGACGTTCATAGATTCAGACCCACCCCTGTCAACTTAGGCTCTCCGTTGAATCCGCGGAGAATACTGTATAGGAGCMTTAGGCGGGAACGANATTAGGACGCCTTTGGAGTGTAGGATTATCGCCACTGNGAGCCGAGAGGCNGGTGATTGTTCANTTGCCCAGACCTGGCGTCCCCTACYATACCCGGGGNAGCTCNTTGNAGGAGGGACTTTTACTTCTCCGGNNGACCTGCTCTGAGCCTCAGCTAGCCTCGGNYTTNGNGACCGTAAGATCTGTGGGGTCGCCAGTGCAACGATGCAACTAAAGGAATCCGGCGCGGGCCGTCTTGGCCCCTACTNNATGGCAATTATCGACGTCCTGATGTTGGNTCCGAAGNTGCGAGGTCGTCAAGTCTTGCCTTCGGCGGGGGCCGCATGAAGNCTGATAACAGTACGGCGGCGGNAATGTTCGNAATGGTTTGGCCTGGAATATGAGAATAAGGTTTNCTCCAGGCTTAACCAGAGCCTNGAGGCTCGACCYTGGGYRGGCCYGYTGGGKYACRCGCCCTAAATGGTATACGTGCTCGGCATANCCCAAAGGTGTATGGGGACACTGGCGTNTAATATCAACAAAGCAGGTNGGNNNTACGTCCAGGGCGCTCTCAACGCAAGATACGGCCGTTTTGAAATGNCGGTCGTTNTANNTAAAANGTCACCGCACTAAAGAAAGTATCTCTCATGTCACTTAAGAACGGGCCTACNGGGTGCCAGAAGGCTGCAATTTWAATGTAAGCTCACAGGGGTANNAGCNATGTGAGAACGTAGTGNNAGGTTGANGAACNATGCTTAGGACCTNNTAAGCGNTRCGTGAGAAAATCATTAGCCCTAGCACAGAAAGGTGCYCCCGCGATCCTGCCGTCTGGNGCACTGGTTAAGTAGAAAACTCTTGGGACGCAGCTTAGGACGWCTTCGCCTATGCGGANCACCCCATGCCAGGCGCCCCACTGCCATTTTTNGTACTAAGGCGAGAGCCCCGTCCGCGGCGAGCACCGCMCGGCAGATCKAAAGCCTAGTNTGAATATCCGGCTTATACAAGTAACGTCCACGAACCATCAGAGACCCGTACTMTATTTGGCTAGACGCTGCTSACCTGNAAAGATGAGCTAACCCGACGCCATTCCCTTTCTCCGGCACAATANCTTCGCCCGAAGCCTAGTGAACGTNATCCCGCAGCGAAGAGCGTGCCACCNGCATGACNTGATCCATTCTCTACCACAAAGAGCTTGATGGAGCAATCGTTACGACCAAGGGTGGTAGCCACGCGCCCGTTGANGTCTCTTCCGGGTGGCAAATNTACTTCAATGCGCTATGTAAGACGGCAGTTTACGCGGCCTAGNNGCAGTATAGCGTTCTCGAAACAGCCCCAGCTTTAATAGCTGNGTGTTCTCACTCTAGCCCTGTCAATCCCTGTAGTNCGCCGCGTTATGCGTTTTAATCCTGTCGTCTCTTNAGGGGNATGTATAAAGGTTGGTTANCATAACACGANNTGNATTACAATTATGGATTANGANCAAGCGCTAACGATCGCGTTGAGAGCAAANNNGGTGCNGCCCACCCGGCTCGCCATTTTGAACTTTGGCGCACGTATGTAGGANNTACTCGGTTATAGTGAAACGCGTGACCCCTTATCCGTCGCACCAGTGATCWAACTAGNNATATAGACCYATGGGACGGTAATAGCTGCGTGNCGNCGCCACAAGGTGGTCGGCATGTAGTTTTAACGACGTTGAATANGGAATGAGCGGTTCTGCGAGGAATACCACAGAGTCACTCGCTGCNAGCCTCNGTTCTGCNGCCTTNANAANCGTGAACCTGTTGTGTGATATAGTCGCGGATCATGCANAAGNGCGTGCCACGGTGACCAATCGNCTCTTTGRGGTTAAACTAAACTTATACGTCCCCTCCAACCCACTAGAAAAAAGAGTACCGAGTACTGGNTCNAACATTANGATAGTATTAGACAGCCTTAAGAWATGNATRTAGTWTTATGCNAAAATTGGACCTGTNANCGCGGATNNGTTTCTGTTNTGATATAATCTTGTACTTGCAAGAGATGTGTAAGGGATCAGTGGAATAAAAGAAAATNCNGAATGTCACGGTGGGTCCNAATACTAATTTNNTAGCAACGGGNCCAGTTTCAGGCTGGCCTAYGRCGGAGCGCTCAAGTAACTCATTAGGGCCTGCNGACTCYAYNNGACATGTANCTNACTAGTCCCGTTGTATGGCGCCCGCSACTCGGCTAAGTGANTGGTGAGTCAAAACGACGGCCTATGGCCCCGTGCACGAGGGTCGGCCTCTAGATCACGGATGGTCGTTGTCCTAGGGTCATGGCTTCATGTCAGGCGTTACAAACCACCCCGCGTTCCATAGAACCCCCTTCACTAAATGATCAATGCATAAGGAAGCATGACTTCTAGAACCTCTTGCTGGGAAAACGGGTGCGGCGCAGGCTATNGCCCNCAAAANACGTCTCCCGACAATCATAAGCCTGAGGGNAGACTCCACCACGGCGGAGGGACTGTAAGAGNCAGGGCGTGCACGGGCGTTACTAGANNCTTGGAAACACGGTCTTYCCATGTATACCGCCAGCACCNTCTGTTAAATCTCATNAACGTTCTCATGCCCGGGTTGCTTCGTACTTCGTCAACATCGTCCTGCCACCTATGGCGTATKGAACGCCATCAGCACTCTGATGGGGCTAAATTAAACACAGGCTTNNGCAGTACTCTGTTTCGTAGATNCCCCCGCGTGGGAGCGATCAACANTCCTGCAGTGCGGCTAGATAGGTMACATGAGTCCCGCGCTATCGGATGCTTGCACAMCCTTCCGATGTTARTCTTCTTTACGNGTGCGACCACCTAAACCNNAGAGGTCNGTAGCCGTGNCGTTCGTGCGTGGCCACTGANTGGNACCCTCAGCAGAGTCCAATTGTCGGTCTNATGAATCACAGTGTCCGGATCCCGNCTGATAATACTNGNCTCNCCCGATANTGCGGATGCACCGTGTTTAGGGGGATGCAATTTCGTCAGGAGGATGATTCCCCCGAATGAGCANAGCTAAAGTGCATATTTCNGTCNTCGAGTTYACTCNCCCGGCTAGACCGTATAACCGATCGGGTCNTACRYGCGCGGCCGTCGCCCAGNAGTTTTCACCGATGCTACCNGAGTTGGGTGGGTTCAGCGCGCCAGACAGGCGNCGGCTACAGNCGGCGTTTGAAGCCCGTCGTTTGAGAAAGGATCAGGACTACAGAGGCCTGTTAGTGAANCTAATGCTAGGACCCCCAACGGTGCCTAGTGCCTAATTRGGATTCGGCTAAATCGGTGCTGAGACGAACTCTTTGCCCTGCGCAGGCNGCGAAAACTTAGGCGCGTCATGGAGGTCTCAATCATGGGATGCGATGCCGCGNGTAACAGTGCTTGNCTACCCCATGCCGTGATTTGGACCCTGACCATAGTAGACTTCTGTNGTTAGGCGTACAGTATTGTCAAGAAACTCATGCATNTTGAGTTTATGATGGAATGCACCGTGGTCCACGAAGTTATGAGNCGAGTATTTATTCACCTANGACCCGTACACGCCNCCCAAAGGATAGACCAAGATNTGTTTCGGTCTTTTTAGAATCCNCCTCCAACGGGTGCGCACAAANGTCGNCCTTTTCAAGAGGCTATACGGTTCCNGCCGCGGAAACNTATGCACGAGCCGTGGCAATCAGGCTGTCGTCNNNGCNCTCGACTACGTTCGATGGCCGAGNTCCATTCAAGTCAAGATAGTGAGNGCAAGTCTACATAATTNGGCAGATGCTCCAGTAGAGACGCCTTGACTAGGCTGAGATCTTGAGGAGCCGCTACATGTGGGGTGNCCCCGCNATTCCCGATTGGTACGCTCATAGTNTCATGCAYATAGGNAGNNGTCGCACTTTGAGACGCTGCATCCTTCNTCAGTTGGGCGANGCCCTGCAGTATCNTTCTGACCCAATCGAGTCGTACTTTACAGACGAACGCCTCGGTCTTNCTCCGCAGARSMACCCCCCGCCGCAGTTACGGATGGAANCGGGCAATCAGGAGATACATAGGAGCGTAAATCGATTGCGGCGCCGGTGATCAACGGTAACCCGAGCTTGCCTNGTTAATGTGAGTCGTGGTACTTTGATGGTCAACTCGGGNGGCGACYGCCCGGCTGGYACAGTAATTTTACGCTAACGTAATATGATCTACGACTCCATGCCGAAGAACGTAAGAATTTAGCGTCGTAGGAACANGCTGGTGGGNCGGCGCAAAAGGACTCGCATAANGTCGGATCAGTATGNNCAACCAGGGTCGACACTTACGTGTAGCGCCCGGGMACGAANTCGAACTATTNACGTCNTTTAATTACCCACTGCCCGTGCCTTGCCGGAGTTGACGCCGANGACCGCGGTAGTATATGTGGTACTAACTCTNCCGATANCATCTNTTTAGAACGCNTAGGCCATGCTGACGNGCACCAAGGATACTKATTGAATCGNCGACGCCATCAAGANACTTCGAATCNCGTGCGGGTATTATGGCGTACACTCCGGGACCNGTGCAGATCCCGTNGCGTGCGTATGGCATATCTATCGATGTGCAAACAGGATTCTNCCANGAAGGATAGGCACGAGCGCTGAACCCGGCAGNGYTGCCCTANNAAAGATTGTGCCANACACTCGGAACAGAGTAAATGGGTGTACGAACAAAGCGTGTGCTAGGTAGCCCGATCTAACTATTGNTGGTCTACTTACTAGAACAAACCAAAGCACGGAACAGACTGATGGGACGAAGAGGCNACCGCCATGCNGCWGCTGCATTCATGCGCCAGATGCGGGGATCGGCGTATCACNTCAANCCGACCCAGCGATGCAGTTGGTCCGATGGATATGANCCACGGNCTGNATTGRAAATCGAGCCTATGTGAGGAAGGNACCGNGTACCGANAAGTTAAYTTACCCACTCATTCTCGTCCGTNGGGNAGNGCCTATGCAANGNTCACCAGGCGGATNTANCCACCAAATGATANCAGAGTNTGGGTTATGTTACGTGTAAATACCNANCNCGAGCTAGCTAGAAAGATACKCGCTTCCGCCATCAGGCACAGCNGCAGGCCGGATGCCTAAGACGCGGGTCNTTGCGTCAATCCAAACCNGTCCTCTCGTTAACTTGCCTCCCTCNCTCCCTGGCTCCGCTTNAGGAGTTATGGGTCTTGACCTCGCGACGGTGGGGGCCGCACCCCNGGACAAGATTATGCACTGTATCCGCGGCATCAACGGACCAATGCAATGCCACCCGAATGTTCCCACTTGAGTGTCTGACGGGTTATGNGGCGACCGAGTNTGGTGGGTCGAGTNTTCGATCTCGAGGTTGGCATGACATGGAGTGCASCGKCCCNTARCTCTTATTATCATGACGCGCCCTGCCAAYTACGTCGTGCAAGGGAATAGACTTAGCCGTATTGGACCAACGTTTCTTACAAGGCGTAACGATATGCTGCANNCCGCACGATCAGACNCTCGCCTTGTCGCAAGCCCGTGGGNCCCTGTGACAAGGGTCTCTAGCGGTGCTCCCAGCAGCACCTCNCCGAGGGCAWGTGACTANNCCTACGACTCATCTACTAGGCCTTTGATTCCGCGATCCGGTTCACTAATTGCCACTTTTGGATAGAGCTAGGTTCAGCGYYGGGYGTTNTACACTTGTATTCTTCCCAACGCCGCGCATTYTACACGAGGGGAGAATTCTACGCGGCCTNGGNCTATTGATGTTGGCCGACTCCAACCAGNACTAACTCATCGAANGRGCMGGACCCCACCTATCAATGGATTGAATGGGGGAACGTGCTGATGCATCAAGGCCTNGCCGAGTCTGCGGCTGCCCTACNTCATCTAAATANGRCAGGTGAGTATGGTAANATGCCCTCCACGACACCCNGCTAAGCGGGCNGCGCCGAACATCGACACGTANGCCAGCTCGTGCANGGTCCAGCCNGCCCGATTCGGAAAATGAAGTTACTGGTAAGAGGNTGCAATCCGGCATNCCGACAAAGAGTAGGACTATGTAACCGTGCGGTGCGAAACACGATACTGCGACCAGGAGACNANGGCCGGCACGAAGATCCCGTTAAAGYGGCGGTGACAGATAAGAGCCTCTCCTCCTTACGCCTGGCCTTTCCGCGTCGCGNATGGAGCTGAATTCGCGTCAAGAGGTATTTNCYGTTGGGATATGACTACTGCNCGCACCCACGGCNCGAGCACTCRCTAACCGGAAGGTCCACGRAGGTTCGTCCAGTGGACCGGACGTATNAGTCAGAATGTTTTGGAGGGCCNGAACCTANGCTGGTTTGGTATACCGCACCCYCGAAGCGGCCGTTTTCCCGTCGAACGCGGGCTTTCGCTACCACCCCGTCACAGAGGAGCGCGTTGCCAGAGGGGGCTCCCCCCCCGNNNYTCAAWCGGCTACGCGTCCTGCGGCTACWGGTCTNGTGAGAGTNNAATTAACGGACTTTNCTTACTTCGGGATGCGANGGTCACNCCNGACCTKGTCCCATCTAGTTAANTMCTACTAAAGTTTTCAGATGCGAGTCTGAAACACGATAGTAWCTAGSTACTGTGCTNGRATATTAGGANACNAACGRCTGAGTGACTCTGGTCAANGGCGCCGCCTGANACCCTGCATCTCGCGCTTATGCANAACTTGATCCTGGNANTNGCCGRATTCNACACCCCTANGATGGGGACGTCCCNTAGTTTCTCTGCTAGAATACTCGCTGYGYAGTGTGGGACGCAGGANNGTCCANCTAATCTCACTCATGTTNAATTGGGACTTAGCAGCACGCGGGCCRATCTGAGTNAGCACCTATTAATAATTCCGGGCNTCTAACTAACACCGYTTGAAGAGAACTCCACANAAGGGACATTTATTGGGGGGCGYAGAGAGCCACCAGAGCGNCTGAGTAGGCRAMAGGTTCTACCTNTAACCGCCYYCCAGGGGCAGGTGAAAGCACGGAAAAGGCCTGTGGCAAAGTGACAACTTGYTAGYTRTAAAGGATGGGGTATCCGGTTGTCACGTCACCNTTATCYCAATCGCATGATACTTTCGGGCCCAACGCTTYCNGNTGCACGGCTGCCGTGCYRCACYTCTCGAGATGGAGAGGGNAGTGGAATACAACGAGCTCCCARCAGCGACTWGAGCTCTTAAAACAACGAGTAATTAGAACCANCCGGGTANACAGGCGNTCNACGAANAAANTGCACANAGYGCAGCACAATGANGTATAAATGGGCACAGTGCTNAAAATGCCCTTGACGTTNGACATGCCTCGCGGATNGCGCCGCGCCTGGTCANCCGTRACGGCTGTGACCGGACAGAATATACCTTCGTAGCGGGTCCGTCGACCCGGTAAGGCNCAATTCCCCGGTACTGAGGTTGGCTTCGTTGCGTATCAGGGCNTGTATACCTGGCAGGGTTCCCTGAACCGCGCGCCGCTTGAGAGTACCTCGAAGAAGCAACTTGACACTATGCAAGGATTGTNCTTGCGGGAGCTTCCGGGGANGCGTGTTACCCAGTCACCCCGAAGNACTCGGCAGCCCCACCCCCCGACGGGGANTGGATGGATATTCCCCGCATGGGACGGNGTNCCTATTGGACCCCTAGAGAACTGATCGGCGNNNNATGAATRGTTGTTCCCAGTKTGAWCGGCGGAGGAGAATGCATCATTCTATTCCCGTCCGCTATTNTTTNGCTTACGGTCCGAAGCGTTGCTGAATGCGCTCCATCGGACAGGCGCCTCTTAAATCAAAGCANGTACGCTAGGAAGGGGTCTAAGCGCNGACGCGCTAGNGGAGCAGGTTGACCCTTRCAGCGGACNNGTTGCCGGGCTCACTCTTTCTCCGGCGGCNANNTGGGTTGCAATGTTATCACCGAGTTCGATACNAGATAGCGAGCCGGCACCGACAACTCAGTAATTCCTGACGGGCCTAACGTCCAATGGACANAAANCCCCTGCCGCACGATTCGAGCNTTCCGGGAACAAGGCTNAACGGCAGCCCTTCTTTGTCCAAYCCCCCACCGAGTCNTNATGGACAGTAATANCACGCCCTGATGNCGGCTTGNANAGCCTATGGCAAATTTCTACTNAACCCCCAGAAGACAAGGTGCCCATTCCAGAGTCCACTCGAGRGGTACCTGCCGGGATGATAGAGCCGCAGAAAACAAACTAGGNACGATCTCKATGCTTTGGCCCYGGCAATCGGATKTAGTAAAATGAGGACTTACTTTCATNATTTAAAACAGTGCAGGGAAAAGTNTGTTTCCCGAGGGTGACTATGAGAAAACCTCTNATTACATATTGAAATATAGGACAATCTTAGGACACGCGCAGGNNCTCTTCACCCCTCCTGTAAGGAACACGCGATGCAAAGAGGCGTTAAGATGATGGTACCACTCAGCGGATTGTCCTTATTNTNYGTTCGCGAWACYTATGTCCGAACTGTACTAAGGGGGGAAGTAGTTATTTACGGMGGGTTNGGCGRCGCAATCGCGTTCCGGAAGACAGGCTCTCGACCGTCGCAGAACCCGGATNGGTCGACTGGNGTGGRCGAGATACGCGTGATCCTTACGCACGGTGAAGCGAANAATCCNGAATTACGNCGACAGAACACTTTCATCCCCTATGCGTNCCCCTGCCTGTGCGTTACCCAAGCAGCCGGATANCGCANNGNNNGGAGGTACTAGAGCGTGGNTATGTAGCGCCCCCTCGCGCGCTCGYCTTCCTTACGCGGCTCGGAAGRCCGCGCATAGAGCACGANAGCACCATTGACACTCCGGCYGCGTCGACACTCGGCMTCACGCTCTTACAGGGACTTGATGAGGACGGCCCAGACGGGTCGCTGTTATAGCTACATATCCCGTGCAAAGCCACCCAGCYATARCCYTATNGGCTGTNGATGTCGGGACCATACTTTCACTCYGTGNCAGTGAAATGCCGAATGGGCCGGAGCGCAGCCTGCCMGTGGNGCTGCTACCKTTGATCTGTCCGCAGCGNTACCGNTCGAGCGGTCACTAAGATCSCTGGGAACGGTTTTCGTAAGTATAAGCCTTGGAATCANCCCCTGCGCMTAAGCCCCCAGGACGGTGCCTAGTACTAATATGAGGAAATNGGGGACCCCCCCAATCAYATCATTCATTCAGGCRTCTCCACTNCCCCTGCTAGCGTTTCAGCGGCAGTCGGAACCGTAATTCCGCGCGATGGCCGGNTGTGGCSTAAGARGCACCGCAGTCCTAGTAAGAGACCCCTANTRTTATGCGATTTGTNCGCCACGGCATGATAAAAAGGTGTGGAGGCACCAGGGTGGAATCACCAATTTTGCANAGGANCGTATAACCCCAATCGTTTGGGTNGRCTCTCGGTAGTGGCACATAAGGGGTTCCGCGGGTCGCGGCTACTGTAGAGCAATGGAGCTNNNCCATGTGGCGCACGGGNAGGATGACNTCACTCTAAATTAGAAGAGTCCCTCATANNCACATCGTGAAGGCGAATGTCGGNTCCTACGGATAGACNAGCGACTGCATACATGAAGGGWGCGGSGGGGGGCGASCGCGCCCCCAAGTARYTACCMGCGGCCGGTGGGCTTGGGATCRTATGCATGAACTATTNNAATNCCGCATCTCAWGACACGGGNTCTTGCTATAAGGAGCTTCTTACAAACACATGAGGCCCCNCCACASTGGGAACTNTTTGMGGACGTGGTCCCCAGRATAGTGGTTAGGGGACACAAKRCTTCCGCCAAAAGGTT
>Oligostachyum_shiuyingianum_NH043   
TAATYGGTCTGGKTGTNGTTGGAGTCAGTTGTTTCAGGCASAGATTGTAGGCATGTAACTAAGAGAGTTATGCGAGGGCATTCAWGGAYNTTATYCATAACAAGAGTATNAAGGACCTCAGGCTATTAGCGGGNGGGGCTCGCTGGGATNGAACNTGTTTNGACATGCNATGNATAACTWTCGCCAAGAAATGGNGACGTAAGAACGAYTCCCGGGCTTATGTGACCGTCGGTCGCTCCAACCTAACGCTAGATGCTCGTAARCGATGCGAGGCCGCAACGTGGGCGCTGGANCACCCCGCCANAGGCGCMGAGGGTAGCAYGCTTYTTGTGYCACNGTKCACCSAACTGGTNGACCNCTATCTACTGGTTGTGGACGCATCCGAGACATAGGNTCCTAGATCGTCCAGGACTNGTAAGCTAGGTCTCATACATCCCACTCCTGCACGTAGAKGANCGGGCYGCCGGGCGCAATCACYGCGCYTGGCCNGAGCTCGCAGGGGCAGGTACCGTGWGTGCTTATTAGCCCCTTGATTCTSTTAACGKAGGGYYTCGCCTGCCGGRGTCCCAGCGCGGTGGGGNTATCGACCTARGTCAACTTGCTAYGGACTGWCGTGTGGGTTYNTTCGGTGGACCCCCAATTGGRCACCGARGTGNACGGNATKAACATTTCAATGAGCTGRCACCCGTRAGTGATGRCCACTGACAGNGACCGCGTCNGNTACCCGCTCWAARTTCATGGCAAGGYTATAGTATAATGTGCAAGGATATACGTCGGGAGGCAAAAGTACCGCAACTATATTCGGGCTCGMTCTTCTNACGGGTTTTGTAAGGGTKTTAACAAGGGGCGGCTAGCNCCTMCAACGGGTGGTCCCACNGGAAGGGCAGGGMNTTCCAGCGTAAGYCGCTAYCGCCAGCACGCCGAAAGCCGTATCNCTTAGGGCCGGTGTGCGCTCGTGYCGGYAAATNCCGAGTATAYTYGGTCGANCTCGGCTGCTATTANNGGGCGKGGTRATGGACCCCCATAACNCTTACTAGTTTTCAAACANGGCNCACCGTTGATTGTAAAGCTYCACTNACACCCATAGRTNTAGAAGNCCACATTCTTTGAGTCAAGTTCCGCTCGTACTTGCAGTCTATCGGTYGGCTNAAGNTTTGCCAGTGTGGTTSNGAGCTTTCTCGTACGCTGTCGCCCCNTYTCCTAATTTATTCAACYACNGAACAWCCGTTGGGCGAGACATAGCNAGGGCTCCTGTGCACCCCAAANAGCAACGNNAGACARNCGGATYTGGCGGCGCCAGCCGMAGGGTCTATGCGNATCTTCACCCTGAANGTGATCCWGCCCCAGGTAAAARCGCCCCGGACNGACCMGACCTACRACACTCCCGATCTNCTCGAGCGATNTAGGGTCGATGCCAATRYTTGGCCGCTCGNNGTTGANTCAGAACTAGTCNCCCCAAAACTTGTTGTATGCCGGCTTTAGCCAACGCGNTGAAGCTAATGCYAGAGCARTTAGTGACGTGCGCTTNGTGARATTTAGTAGAANGNCCTAGCACTGGTGGTGCATTTCCTNGTCACTNTGGCTCCGGNNATAATTCTATTGGCGTAGGTGACTGNKGGGTCCGCRTAACTGTRAAGGCTTCTANCAGAGCCGCACCCGSGGCNGGTCCGGCATGCACTTTGAATKCNCATNCMGGNGCACTGCTNAATTGAAGATGCGGGACGCGAGATCAACCTAMGGCGTCGCATTTATGAATGCGGGCACCTRTCGCCCTTAGCTAGGCTTANACGGGGANRCGCGGGCTGCCTTAGAGGCCYGCCCATNCAGTTCGTACNACCNNGAGTACTGTGGGCTGCGGGGCGRGGTYNNTTCGTCCGCTTATCTYGAAAGATNAGTTCCRCCATAACCGGATCGTTGACCGGATAACCNGGYTACGTTGGGTCGCCTGGCTTCTANACNTCTACGTGACGNNATAYWAGAGCTACGCAGAAGCCTGAGGGKCTCGCCACGCATGNCGTTGACTAAAGAAGTAGAGTTRCYTTAKTGTGTTGGACGATAGCKNCGCTGGGAAACGCACCTACGNCGYCCCYAACCACAATTTAGCANACTGGCTGTCCRGCTTCNTCNCTTAACGYGYMCGGCCTCAATTAGGCTTAGTCGGNATTGCAATCTTGCNTCGAACCATGTGGCGGNACCTTGAGCGCCTTTAGTACCCANCGGGAATANAATTATCCAACCAGGACACGGCACCAARTGGCAGCTATGTATCACGGACCTCACCTTGRAATACATAGTGCCTTCCCAACCGTAGAACTAGCCTCCCCTGNGGGGCAGACNTTNTTTTAAATAAGGATGNCCCAGCCGCAGAGCGCGGTTCNCGACACCTAGTCCTCTGACACATCCCGAAACACAGTTGGAGCGATGTCGACTACCACAGGCGTRCAACAAANTATACNYAACCGGCNTGGCCAGTCTCTTGGCAATTGCTGCNGCTTGGCCTTTGCACACTAGAGTCGGTCTAACCCTYGCGGTAATCGGTGGTCATNCYGGGGTGTCAGTGTACGTGGCCGGTAGNNCCGTTTARGGTCCAGCNCCCCAGATCGCAGCTTCTTRTTAGGATACCGCTACCANCCCSTCTCAATAGTACCTACRACCGTCCTTTGGCGCTTAGGAWGTCCTCTTACCGCCATAGGTGAATCARCAGNTGTCGGAATAAAAACGCACAGATGGGATNAAGTCACTACCTGTAATCGNCTACACTGGCCATCAGTATGAACAAGGGGNACNACGGACTAATACYAAGCYAAGNTTAAGGGGAGGGGTTGTGCTGATGGCAGCSNCCGRCGCCAAGRGTTCCCGGGGTCCGAACGCACGKNATATNCCCCGGCYCCCAATCGGGCGGAGTCCCCNCCCGTNTGTGTGAAAGCAGGAGTGRTCAAAATATTCGMCTCACACAGTCTTGCCGAKACATKGGGNTTGANTTTANTTGTCAANCTCTGSRCCACCYRAAGAGGCATATCATSNTTGGRTCATCGGTYCTGGAAGAGCTCTGCGGCCGAAATTAGGNTGAGTKGATCGCAMTACGGCTYTAARGGAGCTGRGGCGGTCAGRTGGTCNACCYGCGAAGNCCCGTGCTAAACCGGGTACYAGCTGCGAGTCATGTTACTCACTNTACTATCGCGAGANTTCTTCAACANCGGGTGGGCCTTCRGCTGGACCTAGGTNGCTTGGACTGYGNTCGCGCAACGCRGGNGTCACAGGCTTCTCAWTCTTRCGTNTACAARTACAGCTATTCCCAAAGAGTCGGTNATCGCAATGGTMACGCGTTCANGCCAGCGGNGCGGCTGAAGGCTTNACRGACAAGGCYCCGCCCCCTCGAGGARGCTTCRCAGGGCTTCCAGGNCACCCTYGNARTTTCANCCGTCCGTTCGAGCCCTCGCAGGTGTAAATGGGACGCTGTGCCAGATACTGCTTSATCGGAAGTTTCGGNGGCCAGCNTAGCGGCCCTANNGGTCNAACNCTAMTGTCGATTCGGYGTACAGTATTCGCCGACCATCAGYTTCRGAACCGCTGTTGCGGCNGCNAATGGNNNAACGGRGTACRAGAGACCACTGCCANGCTAGCGGCTACCGTTAGATCGGGTGCATTRGGTGGCCCGCGKCGCYGCTTATTCGCGAGTTGCTTAAATGTTCAGGCATATAAGGTTAKGNAATGGAAATTCTTTAATTGAACTYAWGGCGCTGCCTGCAGTACCAGGTCCCCTCGTTGAGAKACTTGTACTGGTGGCTTGATNGCGYGGSAYCAGAGGAGACACYGGATRTATCAAAAGYATNCCGTGTGTRGGTNCTAAAGTATTACTCCCGATCGCTCTCCCTGCGCCGGCTTTGCTTATGATATCTTTACGATGGRGGGCATATACGMCCCAGGAGCGCCCNCACTAYCGCCTNCNACGYTGTGTTAACCTACAAAAGNNCCTCTAACGCNATCCTGTATTAANTCACAATGAACTACCTCACCTCCGGGTNNNGCGACSCATAATATGTAATGCTTTTTGTTGGTAACTGGGAACAGNCAAACTCCGGGGNNTCTCGANAATTCCGCCNYCTCCAYCGWCCGCRTTCNGGTYGCTGCCGACTTTCAGGNTCGTAGGTCCACGAGTYTCCCCCAAATTAGTTNAKTGATGCGCGGGCCGGCCACTGTGCGYAGGACCACAGTAGNCCAGTCAATTTCCCCGGCGAATRCRCSTCACGTCGGGCCGTTCCGACCAATGARCGGNGCACTNCNANTGTCAGGCTCTAAGNTGACCAAACGGNACGACAATNATMCCTCCCYGCGTGAGAGTCTAAATYTAAATCTRGCAGCGTCAAGTTTCYCTTACCTGCGTTTCKAAGCTGTGTTCATAGTTCAYGTARCCGCTTNCGNCTGCTACCTCNNKGATGAGCATARCCAACGGCCTTGCAGGCTCGGTRACAGSNGYCCACAGAACAMAGGGCAATTTAGGTACGTANNNTCAAGAAGGTCCGTACATCCCCCGGANTCCCACGCCGGCGGACATAGTGTGCCTCCCGKNGAATATWCTCTTCGAGYGTGCCATNGGGGCGGGANACCTTGGCAGGTCGTGGNTGGYTGGCAGGTTNGCATAACTGTCKCGNACAATCCNAAAGAATCTAACCCTCTTCAACGWCCMATCCCCGTCATCTCAATTACTCATATCCYNTGCATAGGSAGGNGCACCAGATCGGNTGYGGGACGAGNNCTCGAAACCAYGAGCAACGNNCGKYACGGCATAAGACATTTNAAGGGTTMTRTAGGTAGTCTCTTCACAAATACTAGCGCCAACATGCCNNTGCNACCCAGTGGCGGAGGGCTTCACCGGCTCTGCCCAGAGGTGATCGCANACTAGGCATTYCTACCCCCAGAGNNRAATAGNGTGGANTCTCGGGAAARTGCAATGCARRCCTTGTTTTAGCTTTGTATGTNCAGGGANCGTTCTCGGCGTTACCTATTGAAGAAACTACARTACYCCTGATCGCTTRGYRCCACATGCTATTGGTTACCCGCACCAGGATGAGGTACTAAGTCGCGCCANNCCACTATATAGWATTCACGGGACCCCAGGAGCCTCCAARGGGCCGACGCTCTTTTTCCCNCCCGNACAATGCACCGCCNGGGGGGTAAAGTTTCCCGCGCAAAGGTAACMANNNGCTGGAGCATGNGCCGGTATTGCGACGGTGRCGCACGGGAGTGCCTGATTCACTGNCCTRGCCCCGGTTCTCAGCGATNNACAAAGCACGATAGCCGGTTGTTATAAGGANGATTCCAGGACCCTGNTCTMCANGTTGTATTCATCCAGGTCCAGAANCTCCTCCCATATGTCATNAGGAGGCGTGCACWGCGGACGNATGCGGGACCTCACGYTCCAGAAGTGKGCCGNGCCCCGTNGRGNAGCAYAGATNGNTGACACTTYGAGGARACCCCCTCCGACTCTAAGCACGACGCCCGGCYGACACGCCGGTGGTCATSCGCCCNTNYATGCTGTGCGTTNCCGACGTACAGGACTGTAYGGTGACGCACNACTCTCTCAGCTCGATAGATAATGTCGCCAGKAGAACCTWCCCTNNCCACTTANAAGGAGCNTGTACTCAGACAGCGNCAYGTGTGCRCGGCGTGCGGCTNCYTTGAAGNGGTGTTTCTCNGTTCAAGAGAGRGGNACYACAATCCATNGCGTAATGTGTCRCACTCTMGAGGTGTTNAGYCCAACCATGAATCGGYCCCAGTCMKAATATCAGGTGACGGTCATCTCGAGTTTAGAATGTYAARATAATARTATAAATGAAAACTGACTAAGGTAAKGAATCGCTCSCGATTGTNCGGAAGGATGAGCGTCTCGCGGGNGTAAGGTGTAGCKACTCCGCATGTTCTGTCGCCCAGNCGGCGGGCGCAGCNCCTAATCGACCYCTGTCGCTAGTGGNGTGCYCGTNTRGCGTCGGCNTTYTRTAAGTAGAAGGTCTACTAGGGGTGNATTCCATCAAGATCCGCGGCGGGGCATTAAGGCACNACNGNAGTGTAACTANAAGGCTGTGTANGCGCCTCACACCTCAMMGNGAGAGGACGTGCGACTATATAGGGGCTAAGCGTTACCRGAGNCGGGCGCAACGGTNGAGGNACTTNNTCTCCGGAAGTATCNATNCARCTGAGTGNTGCTCTCTANGTTTTAAAATGACCTGGGSGCACTGGTCTGNATGTCANTAGAANCTTGCGAGCACAACTTACCAAYTCTATNCGTNTCTGGAGCRGCCTCCCGTCACNTAGTGATACTGATTCGGGCGTTTCAGGTGTCTACACGCRYAGGGCCAGCAAATAATCTCGGCGACNCTTACARCACACGMCTCGAGTGGGCAATTATNGCATTCRATATAGTAGAATAGGGTAGCGGATAGCAGTANGCGCKTCATGCATGCACANKANNNAGGTNCTTMGTNCCGGCACGTTGGANYGTCCGGACAGAAACCGCGTTNNNACGCTAATTTTGGCGYAAGGCMTCTCGTTCNGGGCCACAGGNGCCGATACGYTTAAACNAGGTCGGTGGGAACTCTACACTGCGAGACCATTMGTAKGARCNCAAAAAATAGAACYAGAATAGGTACCAAMNCSTGGGTTCNCTGTACGGATNAGAGCTACGAGCAGCACTCGGTCGCTNCGGACAAACCATNCCTCNACTTCANCRAAACCACTTTACCWASTGTAGGAGAYGAGGGTCGAGTGNGTCGGTGCAGGCCAACATNACGAAAGACCTTRACAATYATCCTCGCCACNANTCGACGCTGAACTRACYCGTCAGAAAGGCCATGCAAATCGGGNCACATTCGYGRNAGGNGACCGTGCCCGCTCAGGCCTCTAATTTGAGCSCGGTGGTGATTCTCTAGCGAYCCCGAGGGTGTCGCGRGGATTTTRGAGGGNTGCRNNCANCTTTCNYAATANNTAGAATCACAAMYACTTAATTKAGAATGCATATAACGTTTCTTTRAAAGTCTTCAANGGCTTCTCGACACCGTCTCCCNWGATCACCGGTGGCGAGCGGTGGGTGCGCNTTGAANGAGCNGCTCTTCAYTCACATCTTGAACCGATGRCGGCCCNRTCCACCGCCCACCGGACAACCCAGCCNGGTACTCTTTAGGGGGCCAAATCCTCCTCAAANCTACTCCGGYTTAATTGGCTRCGGTCCAGCTCTGTGCGAAGRTACTGCCNNNNNGSGTGCCCNTTCTTACGTGTCRAGTTTATACAACTGRNCAGGTACCCACCTGAGARGTGANSCCATCGTACNAGTTTNTNGTATNCACGCCATTGCACGACCTGGCCCGAACGCGNCRTACTGGCAGTGTCCATCCGGTTCGTCGCATCGACAGAGANGTGGKGTCTGNCNTNAACATGTTGGACTACGCGARMGGGGTTGGGTCNNACGCAACCATGCTATAGANCGTMGGGAGCRTAARGGTTAGCGAACYACAAGGSGGWGATCAAAATCGACTTCCTTCTRTRTGTGGNTCCACCTTCTACCTTTNGAACAACTTAGCCGGCRGCGGGAAACCTCTTCGAAACTAGGCCCGTGAARCGCCTTTGTGTGCGCTAGKTCCYNAAGACTTGACATGACCAAAAYANAGACACCCTAATCGTGTCCGGTCGCATYGTGGCAGATCCCGGGGCGCGYCCNCACGRGNGGGCNACTCTATNAGAGACTGACTNTTTAGGTGCTCTGNGCCGATCTCTNTGTCTAGGNTGARGAKGCNCTCGCCNGCCGGTTCTTCTTTACMYCRGGTATAAAAGNGTCGNTCGCMCCCAGGTAGTCCCGTTCAGCATTGAAAAAGCCGAAAACCNCCAAGCAAAACATYCCCRNTTGTCGSGTGGTGCCCGCNAATTGATATGCGGNTTCCGGRGGTAGNTATGGATACCTTTTAGTGTTGGGCGACGTAGGCRGATCYRTGGTGGTGGCCTAGGGCACTACCACTCGAGNGGCGTGTTWCCCAGNAGCCATNCGATATGGTNACTCATTACCATGTTACCAGTCTTGGGAAAAGCAGGTCACGTGCYYAKCAAGRGGTGCCCCAGGCTTCNCGAAACRGCACAGCTTAAGTGATACATGNTCCNCATTGTCCTAATNGCNTCTAGACCGGATACWCYYTCRGGACGGCGNTCACNTKCCCATGGACTAACATGGGATGCCCGGYNAMGCGGYACCACATTGNTAANTAAGAGTGATTACAAATGCGGGKNNTTCYTTATNACACAATGGCCGACTATCCATCCTCTTGTGKCTCTCTTTNGCAGCTCCCTWAGCCACTCCCGCACMGGTNCTTAANTTGGRGCTCAACGACCGTRGTGTGGTGGCCGCCGAGTTCTCTGCAACTACTGNTCCCTCCTCGGTTGGGTCNCAGTYTTGTTTGGGNTTGTTCTCGAGACNTCACCGCCTACTGCGCCGCTYTTYTGTGNGGCCGCTGAGCGGCCTGCCCACGRGTCCCGATGANCCGAGGTATTGGTCCTGCTGTACGMCCGCAGCGCCCACGTTGTTGCGCACGYGAATCGGTATTTGGAGGGAATWGGGGGCCCGACGGTCNCGGATCGGGTCTCCNCTGAGNACCRGCCGGTGNTTTRATTAGTATATCCGCGGAGTAGACCTAGGTCTGCAGGGCYGYTTGCGATTGAARTTTCTTARAGTACATCNNGCTNCGGCAAACCGGCGGCCAAGCTNGGGGGGTATATTACGGCGCNGTNGGGGGCCAACCAGGCAATAGTTACGCTTTCTACGTGTTTCATGGGGGGGGTCGCCTGCCCTTNTYTGRTATNCMCATTNCTTCCGCCGCTTATGGCNGAACTANAATATGGRCAGGCCTGCANCGCYYATCTCGAARTACCCCTTGAGGAGGTNAANACGTACCACATTGGATGGGGCGAGCAASTCGTCAGCCGCCGGCGTGCGYTNATTGCTGAATCGACAACWTGTGCCGTTGTGTCCCGACCTNTTAGCGGTATGTAACAGAGNTCAGATAGNAGTCCACCARGGCNAGNCTCACCTCCAGGCGACACYAGGGCGNGCGACACTGCNGGCRANNNNGGCCCGGGGCTCACTCWMGTTTAGAAMGNGCGCCTGCACAGNACAGGCCGATCCGGCGTGTGTTNTCCAGCTTCCNNAGCAACTGCTGCTNGGGTGCAACTGCTGAGCTACCCGWTATNGTNAAGATGAAYTNNAGTAACACGTGATTCTAATCAACCGCATCGCGCCCGCCTGCNTNGTGTTCCGAGCTAATATACWACTGAAAGTNYGAACCGAAGAATYAGCTAGGCTGWNGNRTGTGAATTGCGCATAACGCGAATCTRNGGTACTKGNTTGTCCCGGATYGCACTAYAGAGTCACTRCGNCCAAGNCGYRGAACNNTATARTCGACGGCTGTTTGGTATACACCCGAAGTGCTCTTGCGTNTGCCCYCCTAANACCCAATCRTGCCGACCTCGGATCTGCCACTCNGACCNRAAGCCCKAACWTCTGCGCATAANNCTACATGGCGWAACCACTCCATTTCAAGACCCSTGAAAGCGCTYATAGCGGAACACTCCAATATTACCACTACCCCATAGTTCGCRAGGTRATATTCGNYGTCCANGNCGCAGCACATGAASACYATARAGCACTNAACAYACGCGATCCGGGGCGTGGTATCTTATGACAGCTGAGCGCGCCCTTGCAATTGGACGNNCCGGAGACTTGGCTCCGTGGTNTNAGACGRGTGTGNGARTATTTKCGTCGGGCAGANGGGTCWCGGGCATCTTGTAGTCATGGAACCCGGGGACAACTGGTAATNTGTATGTGCAAGCCTCCGAACCTCCGCGGACCYCAAANGGGACGCYCGCTCAGCGNTGCTANCCGACTCATCCTYGTSCTCCCGNACGGACGTATTCTGACCRGCTTTTCGCGGGCCCTTTGCRGNTTTCTKGCTTGATGTCTCGTATTCGGTANGGGTATCCCWACTCNNGAAAAGNNTACAGGCCGGCTGTTACTAGTNTAGCAACCGGTGAATANGTNRCCCTGCCTAACGARAGTAAGCCGAGCATGGTCCTGTAGTCGCGCGTGSTAGAACGARTTCKCAGTGGACGCGGCCCNAACCTGTNARCCATAGCCAGCNGACTCACACGCCATGACNACATGGCAGCGCGTACAGGRACCCAGTGGCTCATGAGACKATGACTCCTTGNAAGTATTANACCGGGTCAACCCGNGNGGTGGGCTCTAAGGAGCMRCACAGCNTGACGYTNGACAGCTTGCAGACTTACCACTTAATTNCCACACGRATCTATTTCANCCCGCAATTATGCGCTTNANYATGTCACCCCGGCTTGAAARACTGCTCCTCTGTNNAGTATGCGCATACTACAACACGGGATCGACCYGACYTCATGANTNCNGATGTCCTGCCGANGAGGAATCGCGTGTCCCAWGGCGGSCAANNCYAGGTAACGNTCCAAGCACTGTCCCGGGSCGNGCTTTAGGTGCATCATKRTGGAAGTAGTAATGCGGCNAGCCTAGGTTTGCATTCCCACTGCCNTGGACGCACTTYCCCTAGTCCGGTNTGTGGATNTYTATGNATTGCGCGTTTATTTCTYTAAATTCACGTTCACGTNAGANAAGACAATCTACTCGAAGCGCGTGCCGTNTCRGGGAAGYYACAAGGCGTTNTGGAATACANGGCCGTGCCTTTAAAACCGCCTTCCCTNNTAGNAGCACACACGNGGTCCGCACCAGTTTTGTCCAGACTGGNCGCGGGCGAATCRATAGTCAATCCTAAACCGTGTYAACTTNCCNCTTCGNGMTGTACGTTTGTCGTAACTAYTTCGTGYGGATAGTAGGCCYRGCCGACAGKYTTCCTAGCGACYGGGCTGGNCCATACTCGCCCSTAGAAGNNCTGGGTGCGNATCAGGGTCCGTACGTTTRGGTAATTATCTCGAGCAATCGACGGACCCTAGCARTTCCGNGTCCGTCTCCCTTCACAATTCAYTNTTTTCGTGTTCCCATACGCGCATACGTCGGCCCCGCCTTGGGGGNTCCTGGGCCCARAATCGAAYAGSTRTGAGTTGAGRGCCCNGACATCGAAGCGNAANAGTCATCGNAASAGCGGTTCCAGWCCGAACCTGAACGTRACTCGNGTTGGCGACAGGACGNNNTGCACGGGCATCCGGGAGCGTTTACGGCGGATTGNGCGAGTTTCACTACTAGTTTGTCTGCGCGCGGCGMAGCTNCGAYCGTTGACTGANCGGAGNTGRCTCGGGCGGCCCTNACTCATATGTMATCTATCCCCGCYAGCAGTGATTCGAGAAGGAYGTAAAAGCAATGRNGTNTGCGACGCATTCCCTTGCCTTGGNGCTGGGARTTAGCTGTCCAACGTCATCAGCATTGTGGTCGTCAAAGCAAGTGAGATAACTTATTCTGRAGTANGCTTGCTACATTCAKNGTTGATGCGCATTCATAGAGCAYACAGCTNACTGATAGTACCGSKCNTATAGCNNATCGTMNAAAGANGCACAGTACGGTCAGGTGNGGGGTTATTGAGNTANCCTCAAACCCTCCAKCGTGGAGGCAGGATGTGANNNNGCTCANACAAGCCACAGRTCCGCTTTTTAGGATGATNCAGTCATACCTCTAAGCTCGCYTTCCGCNATGACCCCCNCCKGACTCGGAGGTGTATTAGATTTCACGCACCCAACTGCGGANNTGCACYACTGGGGTCGTAARACNCTGYGATGCCCGGNCWGTTACCGCCTGTKTCCTGAMCACAKTGCCGTCCCTGGCCACTAACRCMACGAAACTACCCTCACCACCAGATCCGTACNCAGSGTCATGGGAYCGTCCCGTTCCCGAACCAAAGCTCCGTCTGGGCARTTTAAAGTGCATTCACACGTCTACCGGAGCGAACGNCTCTTTTNTAAATTRGGCCGCTGTNGRCAAGNTAAACCTTAACCAGTGTSTGACNGGGNATAATCGCCTTCTRTGGTGTTNTYGAGTTTATCGATTCGNGYGTNAATCGCTTCTWTGGACACTACSGTATGGCGCCACCNNAGTACAAACACTAATGGTTGCAGAGTCGCGCTGCGCYGTRCCGAGGCCGGYATTGGAGTTCCCGTGNGCTCTGTATACTTAAGTATNCGGCASTTCATTCAGCTCTCTRAATTYCGCGTCTYTAGTAACAAGTTCCGTTYGGTATAGGATGGGNTCGTTANACCAGCARGGCTGACGYCNTCTTGGGTAGAGGTCGACCTGGGGGCCASTATGCCCAATTGRTGCAACCRAKACGCCAGCGGAGAGGAATCCAGNCCNGCTANGCATTTGGCTCCTAAGATTTGGAAAATGTGACTCGTGAAGTTACCCGAGATAGACACACGATGCTTATGCACAGGCTTTACTTATTYTCCCGCCTNTACGCTCCACCAGTRGTTTGGCTGSGRAAAGACCGGTRATTAGGTTAGGGTCAAGACAATRGACCYACGANGAGCAGGAAACNCGWATCACTACTGTAGGCCTAKTGCTGAATTTAACYTTCCCTGCGTATCGNGGTCGTCACGATCTANGNGCCYNNGCSTRGCTACMCGARATGTCTTCTAAATAAGGAGCCGGRCCGGGGCRGRGCGCCCCGYCGCACACCGNGYGCTGAGTTAACTGGCATTGAATTTTMTATACAACCCGYGCTCCGGCATAGNTGGGCGTCTNGCCCACYCGGCGTWATGTGTTGTCYCTCAGCCARACGAYATGGTNACAYCRGCCTCCGCMAAGYAGGGGGNKRGANACTTGNNTGGGNGAGCNTTMGGRTTTAGTTGTATGGARCGGGGGATNTCGTGTCCCAGAGCYNAATRCCAAAATTCTCGTCTCCGAGAGTTGACATAACCTACCGCRTCCCCGTCCYAACTCCGATATTAAAANGGGCCCAAYCACCTCAGGCGATGTCTTCCNNCMAGTNATTCTNTATGACGNATCCAGTAAGCATGTCRACCTGCCCAGCNCTAAGTTCCTGTKGCTACRCTGCGGCGTGCGNNATCCGYGAACTAWTTNCTATAYGAAACGAACCCCTGTGCAATGGGCTCYCNAGGATCCGCGNGCATGGKGACTCCTCTGATGACGCGCTTAANGGCATTCTCGNGCACGCAGTATTAAAACGCGGGTAGCCTACGACGTGTGTATYYARCGCCCGCCGTCGGCACACGTCNTTGGTCCTYGCTAAATCTWAGAGGCAGCNTCNATTCGCTCATNTTTCAGCGTCGGTAGATTATTAATGAACGTTAGGGAGGCCGGTMAATTTGTGATTCAAMRNGACCCTTAAGCGNAGCCNATCTAGGATCCGGATTANGCTCAACRCACATCTGAAGCCTRGTACCGTNTATAAAAACGGTTNATGTTTCCNGAGAGTTTGRAACCGCTTCGGGCAGTTTACACCCNGNTCACCACGGGKCGTNGATACATCCCAAGATGYTTGCCARCAGAAAATATGTCCYGGTCCCCYGTGTCAGGCAGGANGGATGCGCAACCNCGTGGATTNACGCGTGTATAAAGTTNCAAAGTATTTTTCGGRCGCCGCATCTNCGCGTCGTRMGGCCTATGTTGGGTCCAGAACTTGTTTACGAATAMCGAGATGTTGGTGTCTTCGTACTGSCNTGAGCTAGGGANGTYGCACGAACRATGGAYYCTGGCCCNCTCAAAYTTNNCCGRGTATGCAGTTGAGNCTTAAGCGNCCTAGYCGCCGTGRCTCGCCNCANAGANGTGNYGAAAAACAGAACGGCGCACCGTATATGGKGGTGTAGTGGGAAGTGACGGCAAGGWACGTCGYCCGRYGGTCRGCACGCGYCGCGCGGCACGRACNMTGAAGAGAGCGGGAAATCCTAYGCCCGAGTNCCCGRACAGATTTTAGTTCTRTCCTTAAGGACGCAGCNTGCTTGGKGGGGCCGCAAGCATCATTCCCNTTGACYAATAGTAGAMTGCNGCCGTCATCCCTTTGKGGGGCRTTCGCCGMNATTTGGGGCCTCTGCGGAGGTATCAGTTAGCGCNGGACMGCAAAANATGCGGCTAAGCAGCAGGGTGCAGAAGGCATTTTGAGTATNNAAATCCGAGNCCTGNGTCGGAGMCTCAYTAATATATGCTNACTATTCTGCGGAGTAGTGATGTGNYNCKGTATTNACGRATACGTCAGNANGNTATGNNTTAGACCTGAGCCATGTGGAGARGNAACAARACAAACCWNNGCTAGGCCGGGRGGAWTGAGANCATTGGCTGNGAACGAGTSGCGGCACGWCAACAATTTGCACTCRMCMNCGCGGCGCGGTGGGAGATCTGTYTCCATTCTGTCAAGTTGCAGGACRGCTTGGAMAGNTCWCCNGTCAAGCAAGAYGTCAACCCCCGGACCCAANCGGCTCTTACGACTGTGTACGCTRARATACACAATGAGTTCCGTCCGAGWCTGAATCAATTGAGACACCGCGCCGGGTCGATCTCGAGTACGCGGCGCCTCTGGTCCGSANCTACGACAGGGGGTGCTTCTCGTGGCCACCCCGGGGCCTCCGCACGGRGGTCGGGCTATCCTACGGCCTSGACGGGAGATTGATCAGCACTACGGCCNSGGAATTTGCCANTGCCTGCCGCCCCGGACGCGCGTACGGTTTAAYGTCCNAGANACNTGTAAATAGAAGKCCGYCYGCCGGTSGCCGCCRAATAGNGGTNCTTAAGGCCCTTATGTCCGCGAACTAATCCAATAATCTCGANTTGTCGGAGAGGTGAGTTRGACGGGGAGACYGGANTATTATAGCCTNACTAACAAGGGCCGGTTCTGTGCCAGAGATACYAAYATTTGGCTWGCGCTACTATCGTGGAGAGTTCGGATCGAGCNAGAGCCTGGACACNAAGAAGCGYCGCCCGGTAGNGGGACATGGGTAAGNTACACAAAKCACTGGCAACCAGTTGGRCCGAACCCATTGATCCCYTCTGCATKCGGTCYNAACACTGAGTAGCTCAGGATGAATAARTACACNCCTYNGTCSGNTTGTTACWGYCGGTNCAGTAAATATGCCAAGCCACTRTTAYCCAGCGGGNCCTGCAGCNGCCAGCNCTAGTGAGGCCTGTCGCCGNKGTGAGAGGCGCYTGGTAGTGCCGATGAGGCGCCNGRGAGAAWTRCGCCCTGCTGTGTTAATCRTCCGAMTTTTCGGCCCNCTATGCTCTCCATCCATGTGNYGGCACCGANCTGCAACCGTAAGGTGGAGKTTGTCACACCGCWTNCCGTTCKCTTGTCANGGCGTACTTGCTACCTTACCCGAGCGACAGAAGNCGTGAAGSAGAATRGCGTACTRCGNTGCTGCGTAAAGAAGAAGGCGACGCGTTGTGNTGTGNAGTARTTAGGGCCTCAGATACGCTGTRATCAAGGCGAACGCAAGTGTTTCAGGAYAAGNGCNNNTCCCCGGTGTTCCCCAAAGAAATCATGNATATGCGGTTACCCGTCGAGYTCCCAGCAACMAASACRCATCCGAKGGGAACGCGCCCGCAACGTTRTGTAAGYTGCGCATGGTSCCAGGTCAATTCGAGTKACWGCTAACTRCCGACTCACCTCTAGGAGCAATATGTCNATNTACCTATATTATTATCACTTTCGNTCGGCGGGGANGGCGCCAGGCTNTGNCCGCCAAAAGGGGGNGACTGGTTGCATACGAGCAGYWGTGACCTCMANGAGGTTANCCAYATTATGTGATTAGACTANCCGCGAATATGAGCCACGTCWCNTGGNAGANAGAGCGGCGGCTAGTNGGCGNTYTAATCAAGACTNATGTRGGRACACACTGCTGTACCGNAGCCTCAAGTCCGAACRCACGAAAGNCTTGTCGCACCSTGTCCTCCTACGGCCATGNTACCGGTCNTCANCGAGTCAGNGCGTNCTCCCSKCARAATCGTACTGCNCCCGARCCCCCGCCTANGCNACTTANCCTACNCANCTCGATNAGTTGAATTCGNCTGCCANYCTGCCAACACAGATATGCNCGTATTANCCNNTTATACATGCTTGGYTNTCTTAGGCGCCTGTCCTCATGGGGTCTGAYCNNANNCAAGCGAGCTTMCGCCAAANCYGGGGAGGCAATGCGGATGRTSANCCTGGGACTGNAGGAGCAGGTAGCAGGCAAGNCCTTGCCTCGGCACCGGTGCNAACCYTCAGCTACTCCTARTGCNTAGTSTGATAGACTGAGGGATGYGCNNCSGATCCCAGGTGTTTCGCAAGGTTGTCATTNCCAGMAACCGCCGACCGTAAGCTACAGCACCANTWTTCGAAATCATCAATNRACYCCTCGGCAGTCGGACGGATGACGGGGAGAATGTRTTGNAGRAGCGGTTARAAGAGCGNTGGGGATACCACGTTAATYNACATYTAGAGTATGCTTARTCGAGAGCCRACAACAGTANACGAGNTCTCYGCKGTATCAGGTGGRNGACTCCTTGACCCACTATTTNARGNNTACGCCGATCCGGGYAGNYTYGACYCKATAAGAAGCACAATATACGTCATTACCCNACRRTGTCGGCNAGACSTCTNTAGCGGGGGCATGARATTAAAACGCYAAYACAGTAATCGTCAACTTTRAGAACCCCRATCCATRGGACGATTGTTTNCACGYGGCTTNCTCCCACGGATGGCNGTGTYACGTTAAAGGNGCCTSCCGGAACGNCAYCATGCRCAGTYMTRCTCTTCAAGNTTTCTGCAGRCNAATGTTTSCTGGCGRTATGTCCAGACGACMTTGAACGCATGGTGGTGACATGAAGATGCGGGCCAGTCAGATAATAGTTACCCMGTCGACNGTGTRTTGCGTWGCGCTTCACCATGTTCNAGCATGAGCCYGCGGTTCGAGTNNAATGGACTCWTRGATAAGARAACTNTAAACTAGCATNCGGCAACCCYTCCATGGACGGCACAGKNNRATGAGTYACGGCCGTAACTCGGTAGGWGATATGCGAGCARGARGGGAAGGCCTCGSCCTCCTCGGGGCCCCNACAACANTTTATNCTGAGGCNGTANGCCCCCGCAMAGACCGTCTNAGGGGNTATTCTCCGYNNAACYCCACGTGNGGNAGGTAGTATANCAGGACTCAGATCGGTCTCTTGCGTCTAATACCCTAGATTGGMTCTCGKGCCCTNCNCNGGCGCGGTCATTAACACAGCCTAAAGACTGTACCTGATCCAGCTGTGGGTAAATCTTTATGYGARAANRCTTANCTTGGNNRNATAANNCACGTTACWAAAATTTCRCTTAGTNGNGAKGCGCGGACACYYACTAGCCCTTGCCCCCCTGTTTTCCCCCTCACCAAGGTCACANARGATCATGAATCARCCGGCTGGATAGTNGTYCTGANGAACGAGTGGGTAGGCAACTCCCTTGTTTAGCCNGGCTCCCTTTGAATATGAGATGGTNGYATCTACATAGTCGGGATARAGYGGTTCSNAYGGTAGGGGNTTTTGNATATGCATCGTAARYGGGCCNCATGCTTCAAGATRGGTATCGCACGACCTRGGCGTTCTAGTCTGATCTTGTGKTTTTTAAGAGCAGTANTGGCGCGCGCAATNNGCTCCGCNAGAATGAGGGCTAGGGGCGTCGTAGGTTCNNNTRGATCTGGCTCCCCMGTCACGTNNGTGGATGCGCMTRGCGSCCGCGNRCCTAGRYGWCTCCCCCCGTCTAGANGTCCGCYGAAACGTGANTTCGAGTTTNTCGCGGCTAATACTCTCCTCNATACRGGCNNTGAACCCCACACAACCTAATGGGTCCTSTTCCGGAAACACGGTGCCNMARGATGTTGNATGGGAGTCAGGCATATATCGGGGACTGCGNNNRGTGGCCAANTGGTATCAAAGTNNGWGGGCCGCAGAAGATGGTGCGCTACGYCGGGGAAGATCRGTGNTGTNATTACTCCCTCGCGGGNTCCCTGGGATATCNGTTTGTTAACTCGAMGGTACTAGAGAAACCCGACCCTGTAATAMTCTCTYGWCGNNNCGCAACGCCGGACCATTCGGGGGYTTGCGCTTAAGGGAACGCAGGTGGGGCACGGNCACYACAGTTCTCGGKGGRNNGTNCMTCAGGTGACAACTGACTGGATNTCATCCTAGGNCTCTGTCTCCANACTGAGTGNCAAAGTAATCNTGGTNCTAAGTACAGCGTATGGGTATATGCTTAGGGNGACGTGACGGATTACGTCCTTCATACATTTAACCTCCYANAATCYCGGGANTTAAGATAYTAAANGAACCTGGTTGGAAMTGTCGACTAGCATTGAAGGGYGTGTTGCGGNATTGNAACGRAGCGAAGACNNGGAATCTNCCCCNTCANTGCGTATATATCGTACAGAATAAGCAYRAGGGTNGCGCCGCTCCCMCAYRGAATANCGGGCCNAGTRCCCACGGCGTACNTGTCGGACTAYTTGWAAGRCAGAGAGGANTAGCCCGTATCTCCTCTGNANATTGAGATAATATCCTCNAGTAGCGATTTCCCGTTAGCCAANCTCGCGTCTCAGACTTTAGGCCAGCYGAKCGTGACCGAAAACCGNTCGCGCGGGTCTCGACCCCTATTATCAAGCTTCCGCNGNTGCCTTTAGCGGTAGAGCTTTACTAGTCAANATGAGCTGCGATCCAWTTCGTGGATTRGCATCTCCCATATTCCNATTCCTACTACTCGCARTCACCTCGGACGGTACAGCCATCTAGGACTGTTGAAAATGCGTGGAATCGGGTGCGYATGANNCATAATMAAGATAGCCGCACCTGCCGGRKTCCCCCAGAGNGAGGNCTCGCRCGTCACCCGNGGACACGAACCNACGCTNTACGTNCGGAGCGGATACTGGATCCGGGSYGRYCACTCGGYRTYATTCAAGTGGTACAAACTGGTTGCTTNTCAGTCTATGGACTCAGATATTWTCGNTGTTNTATGANCGACCCCTAGCAATCAGCGTTCAACGGGNCGCGTACAAAAGCCTAAATAACAACCGCYACCCTMCAATAGYATTATATGTGTTCTCGTCCCATYATTCACACCGAKGNGGTTCSGNNGTCCNNCCTTGCMCCCCGTTGATAACATRTCCTGGGTGGYGATACAGATCTASTCCGAAGGCAASTTCACGGAGGRAGCTWGCAGTTGCGRCTNNNCTTGGGGACGARCTTCGGTGGGCANCGGATTNAACGGCNCCCCCCACTGGTNGCGTAGGCGGTGTNCGCCCTGGGCTTTATCGAGCGGCTCCCAACCGCGCCCGGGTATCTGGGTGAATGCAGGGSGCGNCYCGACAAGACTGTRNNACATAACGCACGTAAGGCCTGNGCCGGGYTTTCGCSCGAGACCCCCCCGCCSTGAGCNCGGGAAGTAAGGCCGGAGAMCTCAGAACAGTGCATCCGATAGCGAAGAGATTCCAGCASGCCATAGTGCTCCATTMTCTACGTATCACCGCRCGGCCGGCCWTACTCTGAGTAYACTCAAGANTGACCCKRYRGGCGTCGGGCTCTGAGCGNNGTCCTCCCGTNNAAGAAAACRTTTTGTAGNYRACTCCCAACGCNAAGNAATAGCCCGTGGCACCACTGCTACGNNTCNTNCGCNNCAGGGCATGCNAWAAATAGACANGGTCGNYTCANGATAAGCCGGGTNGAAAAGACACCGGATTCNCGACCCWACCCCCTCNTGGCGCNGAAGGATTCGAGGCTAGTGCCGATTACGGGGYCGTAGAGMTACCCCNTCTCCCGYGGNTCGTTNGACCGTATCAAGGGAYCGANGTAACGTTGGTGACGGGTAAGNCCCCAGCCAATGTATGYGCGAGACTGCNTCTTCCGGCGACGGCNACAGAGGAGTCAAGGAGNAGATACATCCTTCTCTGCCGGTGTCCGATGAAGGGCCCCCCACCACANGNACCAGCATKTAAATGCTAGCGAMNGNTGNGTCCTCCTNNCGNAGRGCTCACACCTCGCACCGGCGGGTCACGGGAAAGGCGTTGTAACGGCCTCCTGACGTNTGCTCCAGNYAATGGGTGACRCCNGTAMCCCWCGGCACCCTCTAAGGCCCGAANAACACCGGTCATCRATAGAGTGAGANCTAACGCNGGTGYGTAAAATNTYNGTNGRATGAACACCCTGCCATTCACTTTACGCATNGTGGCAGARGCGCCYGTCCCGTGACCTTAATGGNNATCGGTTGACCCGCGATGGCCTCGGGGACGCGGTAACTGGCCGAGCGCGCTCAGTCGATGAAGTTCTRCGACTACNAAGACTCCGRGAACSCTCTTTTSNGTTTATGATCGGGTAAAGCAAATCTANACATCCGCAGATCNAGACGTTGRGCTACGGCGCCAGCGCTGYGCTCAACTCCAMCTTSTGTCAGNTGCGAAACATAGTTGCMCTTACTTATGCTCCCTCCTNCGATANNNCTTANGGNNCAACCCGTAACYTGTCAACGGCGCTGCAGACNCCGTCTGGGTACACAACTCAAGCCCNNACGSGCTTANNNCTGGGATNCGACNCTCTGATCGCGGCNGGCGGATACNGRCACCCGNTGTTNGAGCCTTAYTGCCCGACCCGTGTRCAATCRACGYTGACATTCTRCAGACACTGCGACCTGYTGCGYACTTGAANACCANGCANTNCCTGCTCTANTGTGGGGAKCANCGGGTACACTACGCTTTGNTTCGNNATRACGTAYTCAGCGCCATTGGTGCGATGTNGTAGYGNNTNAGAGGTGACCGTTCMTGCCTYGACGGCTCGACGGCCTCTGAAAGCNCACCAAGCCGCTTGRCCAGACCTCGNTGGRTCCCRGCCACAGCGATATGAGCAAATTCAGCATACCCGCGATTTAARTAGCTAANGTAACACTCGCTAGTCKTCGAACGGTGCGCACTCATCTTCTGNNNACNATAGAGTCNNCGNTTTNARNTAANNACGGTCGGGGAAGGGANTTGCTAGGCCAYCACWCTGATCACYCATTCGACNGCCGACAGNTCCGGAGCACCMGGTAYCMAACNNAACAACAGGCGCGCCATNGTNCAGTTCTGCTNGTGTGGCTAAGGCTTTTRTGCTATGTCNGTTCGGARGGANGCCCGTGGTCNCTNGANTATCGCCCGGAGGAGYGCCCCAGCGSACGGTTTTCANMAGCAAAATCYTAGNACNGGCCGGYCTAGARCGCGAACACTAASTACGNATCCCCTTWCTTGNGTGAGTANTGTCGNACCNTTCGGTCNGCTTTNTAGGTTCGGTGAGTGNCCTGAGACNANGTGGCTGCTCTRTGGATTCCGAANATGCATGACCACGCAGCCGGGGGCTGGACAATAATGGAGCTCACYCTRAGTAAAATGCCAACGGCGCCTAGNTAACGTCTKWGCTCCTCATTCATAAACGTNNCCCAAGCCCNTGGKAAGGGAAGCACTCGCTCGATCTACANCAGCGCTCAGCCAMCGCTAGCCCGAWGGCNCGCCGGGACCTCCCCGATACTAGTTATCCANCTACAAAATTGTNNNCNNAGTGATGAYCACCGAACCTAATCTGGYGCCCATCANNTTACAATNNTYTTCTGTGATTGGCATCTNACGCTTTTGGACNAAGWAGTCATANCTGGTCGGGGGCGCGATCCTTCGGCTGNGTANGNCCGAAGCAGCGAAGCAGCTCATTTGCTCTGGCTGCAANMACGTGACACATATCTCGTATGGGAGATTCAGTGCANTTGCNCANCTCNTCCCATGGGAGACGCCAATCACAGWCYACGCMTGTNCGTGSCRGTGCTATTCTNCYACGAAAATGTGGGAAGYCCTCAATGGTGYAGCATGGAATNACCTATATGGAGKGAGTACTGGGAGRTGAAGTACGACGAGACCCAGGGCCACSGTCCAGGCCTATACAATGACGTCGTCAGGCACGCTTCTAGCGCGTRTGCAGAWGCTRCGCTCCTATNCGGTGGTCAGGAANCGCAAGGGAATGCCCATTTNATTAAYCGGGGGATCGGTANCACAACGTNGGTCTGCCNCACACTAYCTATAACCTCGMTTAGAAAAGATGNGCCACCTNCGATAGCACAACRGCGGCTGCATYCCCCGCCCGGGAGCTGTGCACGTAAAAGGACCGTCTCCTGACGACAGAAAGAGRTTNTTGGCACRCCGCGACCCGGCTCGTCNTACAGTRGTCTARAACCACGANTGTCCGAACTCCTATTNTACTGGACRATCTTGGACATAGNTCYTGSCCNTGATCGTACTNACAAGGAGAAGNMGTCTNMGYGGYCNCGACTAGYRTGCGCCMTNNGGAAGGTGGTGCCTAACCATGGACGCGAGTGNCACACTGTGATAAATGTCTCNNGGAATGCATGATACNCATNCTCCTACAAACTATCTGNAAGAGNNGGAGTTCATAAAAACCGTTGTCAGTGGGATGACCGGACGGCGTCAGCAAAANAAAGTCTGANAGCAGTCAGTCAGNCCNCCTGAAAANGCTGGTATGTGNGYNTGGCCNCATCTAGNTTGNTGTAAGAATCNCAYTCGNTCCCNGNANNCCCCGTGTTCTTCYCCAACCCGTCGGCTTYNCNGYCCTCTCGWATATCGCAATWGTGTTATGTCTNTCGCTTYCCATCTTCCCTCKACGTCCCAGCTGTCGCTRSCTGTTSATTCGACAAATCCTGCGCTGCCCRTCMTAGGTGACAAGACAGCCRTGCGYTGCKTAACCTRTAGCTTNGTNGCTCCTTAACGACNATCCCSGTTGTAGAGGTGCCTATTGACYGTTCCTCCCAANGACGYCGCCNTGTACCGGNNNGTGNTCCATACCTTAAGTTCGCTATATATCGCCACACATTGNCCCTGRCACGACGGCTTTAAAACCTTACACCTCTAGTCTGCCGCCCTAGTAATGCGATACATGCTCAAATGRTCTTWTAGCTCACAAACACGYACAAGCCANTTCCGCGGATCGCAAGGCGGGGTCGTGTGACGGAGGGTACGAATGCATTNNNCAAGAGTGCGTAGCACTGACGNCGCGCTATATCGTCAAACNTGGRYACNGTASGGGGACNCCCATNYTCTGGCCGCGGCTCTNAGANTTCGRGTGGCAATCGCTTCCGGGGACCAATCACTAGATCGAGGCGCGGCCYTACGTNGCNATAAAATRCCTTTATCGACGTNNGGANGCACGRTGCTGSAACAGCTCTGCCATTAGCTGTTTCSGACNTAGTTGCGACATAAAACTTGCTTGRGCGATTCTAAGCGTCGGCTCTGCNGTCCGGTTNAGCCGRACTACYAANGGTTNCCAACGTYTGCCTCCCAGATANGCNGRTCGGTCATNCTAKTCRGTCTGGTCCCNNCTAGNCACTGAACGNGGGAGNGGATGAACCCAACTCCCCCAGTGAAGNTCCGTTATTTATWGACGACTTACACCYCGACATTACAGNAGGGGGTCGAATTGTGGGCCGNTACGGTANAATAATGCGGNCAAACATTTGTCCGATAGGACACGCAGGWSTATGGGAMAGNCGCTACCCCGAGCCTAACTAATAGGCGCCCGCTGAAGTGCTACCTAGGACTGTCAAMAGCGGGTCCTCCNNACACTNAATAACTAGACCCGGTGTGTACCYCTCGRGAGTAAKTTGAGATATNANCANGYATGGATCGSCCACTCTCGCGGCCTNATCGATAAANCTGACACTTTNGKTCNMGTTNNAGATCACGTCCAAGNGCAGTTNAATGGCCCCGRTATCCATAGGCGTGGTGTNATTGGAACGGATCAGTCACCGGYAGCCCCGCTTCGCAGAACTCTGGCGTGACCCGGCCTCTTCGTTGAACAACGAGGNATCCTCANACCGGCKTCARAAGGCGGTANCCCGGGCGTCCGCGCGCNCTGTAANCCATTCAACGCTNNATAMGGTNTTNCGCCTCGCTCCTAGCAATACGAGTTCGGCCGGGAAGAGTGGCNCTTAYGCTCGGCNATCCGGACGATATCCTTGACTGCACTTGTCCCNNGGTRACGCCCGATGGTGTGTTCTANGAACRAATTCCCGTARCWATAACTTTATCCGGTNGCGGGAGAAGCACTCGCATGCGCAATACTSGTCATCTGAGCTGTYTTCANCAAACGATTSAGAGGGCGCTNTACCAWGAACTGAAACCCATTGACGGATTTCAAATANCGCTCAGCCTCAACRACCTTACAAGGTKNTCGGAATATAGATCAATGGTNMCAAGTTACGGGNGATCGTCACACTCTTGAACACNCACTCTNWCGCGCNTCAACTGNAAAGARGTTCCATNNCTGACCGGCCTGGGCGCNCGAAACACAAGCCCGAAGGTCGCCAGCGGCCSAGWTACYAAAGAATCTCGNCNNGTATTGTRAGCTCTGTGNAAGATATATACGATGTATCCTANCACTCATAGACCATGCCGGTCANNGCNTCTNNTACGCGCCCCCCCGCYCCGCAANTAGCTTCGAAGGGGCCCCRGGGTTAGTGGTGGGTTTGAATGCCGCCGAGYGATACAGGCTGMGATGCGTCCCCCCGANACGAGACGATNTTTTGTAAAACGTCGGNACGGTTGGTTNCCCTGTMGCTGCAAGCTTAGTGACTARCGTRAATTACATCTAMGAAAGTAGTCCCCCGAAGAYCGTTTGTATAATGGAACGGNCKGCTCCCYCGCNAGGAGNTGGGGCGCGTTCAAGNGGTGACAAGGACGAGCAATACTCCYTGCCCCATTTTGTGTATGTGCAGGGTCNTGCCTCCSTACAGCAKYGGGGTTAACKGTTGCGTTCKTTACATTTTNCNGGNCANCTGGGGTCTTTGACGNGCAGTCTCGAGCCACTTTYAGNACCACCCCGGACCATGSMCCAGCAGGTCTGCCGGGGGCTGATCGCAACCGTTGCGTYCCRCGGAATGAATGGTTRGCTACCTGAGCCNCTTGGCCGTTTGTTTGCCGGAKGGCTCGTGNTCTGTCACCAGACGCGTAAGTCGTCTTGYAYGSACTTGCCCGATTACCGNCGGMCGCCTTCGGAACACGAGGTTGTCSGTTCTGCCTACAAGGGTCTTATTGTGCAACRACCTGGCCACNCGTGTAGCMGCATGCTACCCRATTGGCGCTYGTGGTTGTTNGTCCCCCTTGTAGTGTNGCAGCAAAKTGGTATAAGTACACGAGGNTCRATAGCCCNGCCCCNATAGGCTATCTGTGCCCTAAYTCGNGGAGGCCGATCCCTMTGNCACNCGAGGCNNTATWCNCCCTGGTATCAGGTGGCCCTACATYATTAGCYGNCGTWAGAGTTCCTNATGNNCYGSNTYGCAATCGTGCGAGTACGGGCACGNTAACCGAGGTTTATWTTTTTATTTCAGGNTTTATGATAACCCANCGATCGTATTGCGTCTAKGTYGGATGGTCCCCCTACTGGANTGGGTYYCTGAGCCGTCANNNTAGCAAGCAAAACYCCCGCGTCGACANAAACGTAGRKGTTTCCCGGGTCGGCCGACWSNACGCCCTYTGACGCCTTCCGGTTACTAANGGCANTCTAACCGAGCGAGCGGGYCCCGGTCCCGCTNGACTAGCTCSGGCTNGGGAGGNACTATTGAGCAAAGATAAGCCTSAANAGTATGTTGGTGNAGGCGCTNCAGGCCCACGRCGCAACCATGTCACTACCAATAGGAATTGTCTAAGNTCTCTTATCCTACANGTGAGAAATTGCTGATSTGTTCGCATATCTGGTTGRCAACTTCGGTCGANTGAANCAACCTACTTGTTAGCAGGTGTGAAGTCCGCCGATAAGAGTCCTCCGNGTCCCGCTCGGGCTGTNCACGRCCGGGATGTAAGCTCGGAAAATCCGCGYGGTTAATCTGCNGCYACCGCNCGGTTTTNGATGGTTATCTTGCGGATAAAGTCTACAAAGTCTCCGTCACGAGGTCYGTCGCTGNTCATTCGTTSCNGATCGTCGATCGAGGTARTCTCGTTGCCTCNGGGCACAATNTGAGCCTGTTTAGNTATMGCGGTRTCGAAGAATGTCARGCCTACATAAAGAGAAAGGNGATTNCAAGGCCCTTNGGGGGTCAGCTATCATYGAACGCCCANTTGRANGAGAGTATCNGCYYCCTTGTGGATTGTCTTNGGGCTGGCTNATCTCAGGCAGCACATNGAGGCGTAGTGCTGAAGCTCGAGAGARGGRAAGGGGAGTSYCGTAAGTAGGCTAATGAGAGTTCGNTTGGCAGGCCACTTCAGGCGCTCGGRKGCCWAGCGTATAYCCCAGWCACTGGCGACGAAGAATNATGATCCGTAGTTCCGGANCACCGAATNCACCNTCTAYAAATNNGGACCGTCCNACACGGAGTCGGGAAAGGTAGGTGTCGNCGTTGCAGTTTNTGTTTCAANAGCAGAAGGGTCCAGCTNGGGRTNACAGTTGCCANAGTCCCTGCCCGCCGTCNCGTCGAGATNTCYCCCGCTARACCACCTAGCTGNCCCAGAGGGNGTTTNACGGMRACATACAAGCGATCACGTMCGTCTNNCAGRTTAGCAAGGCCTATCGGCGCACCTWCTCNGGAGNGTGAAACTGGTCCTCGAAGTANCCACTGNCGGCACNNAAATAGNGCCGCAGTTCNGNAATCTGTYAACCGGCCGTGGGYGGACGTTCATACATTCAGACCCACTTCTGTCRACTTAGGTTCTNCNCTGAATNCGGNGAKAMTACTGTATAAGAGCCTTAGGAGRRAAAGASATTAGGACGCCNTARAAGTGTAGGACTATCGCCGCCGAGAGCCGAGAGRCCGGTGMTTSTTCTATTRCCCAGGCCTGACGTCCCCTAMCATACCCNGGGAAGMTTCTTNCNGGAGGGACCTNYASTTCTCTGGGTGACCTGCWCTGAGCCTCAGGTAGCCTCKNTTTWTGTGAANGTAAGATNTNNNGGNTCGCCAGCASAACGATGCGATTAAAGGAATCCGGTGCGGGCTGTMTTGGCCCCTACTCGATAGCAATTACCGACGTTCTGATGTTGGCTTCNANGTKGAGAKGGCGTCAANTCCTGCCTTCGGCGGAGGTCGCATAAATACTGATAACAATACGGTAGCGGCAATGTACGTACTGGNYTNGCMTGGWATATGARAATAAGGATTGCTCAAGGCTTAACCCNAACCNGRAGGCTNNACCCKGGGCGGGCCCGCTGGGGCACGTGCCCCGAATGGTANACGCACTCGGYATACCCCAANCGTGTGGGGGGACACYGNCGTATGATATCAACAAAGCAAGTCGGCAGTACATCCAGAGCGCTCTCAACGNGANAWATGGCNCTTTTAAAATGGCGNNYGCTGTAATYAAARGGTCAYCGCACGAAAGAAAANATCGYTCGTGTCACTCNNGAACGGGCCTACGGAGTGCCAGAAGGANNGAATTTAAATGTNAGTTCACNGGGGGACCGGTAATGTGNGAGCGTAGTGACAGGTAGACGGANTATGCATAGGCCNTCCTAAGNGTAACNTGAAAMAGTCATTAGCCCWAGTACGGRAAGGTGCTCCCGCGACCCTGCCRTCTGGTGTRCTGGTTARGTAAAAANCTCTAGGGCCGCAGCTTAGGANKTCTTCGTCTATNNGGATCACNCTATGCCAGGCGCYTCACTGGCATTCCTAGTRCWAAGGCGAGAGCCCTGTCCGTGGCGNGGWCCGCACAGTAGATCTAMAGCCTAGTTTGWATACCCGGCATATATAAGTAACGTCTACTAATCNTCAGAGATCTGTACKCTATTTGGCTAGRCGNTGCTSRTCTTCAAAGNNARGCTAACCCGTCTCCATTCCCGTNCTCCGGAACTATACCGNCGSCCRAAGCCTAGTGCAGGTTANCCCGCAGCAAAGNGCATGCCACNCGNATGAYMTGATCCAATCCCTACCNCAANGCGCCTRATGGAGNAATYGNTACGACCAAAGGTGCTAGCCWYGCRCCCGNTCNCGTCTCTCCGGAGNGGCAANTTTACTTAAATACSCTATGTAAGGCGCCANTTTACCCGGCCTAGCGTCAATATAGCGTCCACGAAACAGSTCCAGCTTTAMTAGCTGGRKNTTCNCWGTCTAGCCCTGTCAATCSCAGTAGTGCGCCNCGTTNTGCGTTTGAATNCTGTCGTCCCTTAGGNGGGATGCATATCGGTTGGTTAACGTNACACGACGTGCNTTRTAATTATGGGTTACGNSCAAGCGCTGACGATCGTGTTGAGANCARACTTGGTGCGGCNMACCCAGCTCGYCAYTTNGAACYCTGGCGCATGYATGTAGGRTTTACTCGGTGGTANTGAAAYGCGTAGCCCTTCATYCCTCGCACCMGTGGTCTAACTAGAGATATACTCCYNATGGACGGTAATAGCTACGTGACGGCGCCACAAAGGGGTCGGCATNTAGTTATATCGACCYTGGATATGGAATGAGCAGTTCCGCGAAGANNACCATANAGACACTYGCTACKAGCCCCGGTTCGGCAGCNTTAAAAACCGYAAACATNTNGTGGGGTATAGTNGCGGATCTTNCAATAGGGYGTGCCTCGGTGACCAAKTGACTCTTTGGGGTTTAACTRATCTTGTACRTCTCCTCCCACCNATCAGACANAAGAGTGCCGAATNCTGGCTTTMACATTACGRTANCAATMGGCANNCTTAAGAAATGGACGTAGTATTATGCTCAAATTGGGSCTNNGAACGGAGATATGTTTCCGCTATNATATAATCTTGTANTTGTAGGGGACGTGTAAGGNACCAGYGGAATAAAANTAAATACGGAATGTCGCGGTGSGCCCCNATTNTGATAYACTAGCGACGGGANCNRCTTCAGGCTGGCCGACGGCGGAGCGCTCAAGTGACTCATTCGGGCTTGNTGACTCTTTCGGACATGTACCTTGCKAGTCCCGTTGTATRGTGCCNGCSANKTGGCNAAGCGATTGGTGAGTYGAARCRATRGCNTATGGCCCNGTGCGCGAGGTTNGGSTTCCAGATCNCGGATGGTCGTCNTCCNNGGGTCATGCCCTCATGTCAGACGTTACGAACCTCCCSGCGTACCATNGAANCCCCTACATTAAATGATGAGTGCATGANGAAGCATGMCCCCYAGAACCTCCTGCTGGGAGAACGGGTGCRGCTCAGNNNATGACCCCCAANAGGCGKSTCCCGATAATCATAARCCTGCGGGTAGACYYCATCAYGGGGGAGGGACTGTNGGAGTCAGGGCCTNCACGGGCATNACTAGAGACTCGGGAACACGATCTTCCCATGTATACCGCCRGCGCCCTCNGNYAAATCTYATCACCGTTCTCGTGTCCGGGTAGCTTCGNACTKCGTCAACATCKCCYAGCCACCTATGGCATGTGGAAGGCTATGAGCACNCTGATGGGGTTACATTAAGCACGGGCTTTAGCAGCGTTCTNTTTCATAGAGCCCCCCGCGAAGGANCGATTAATACTCCTGCAGTGGGGCTAGGTAGGNCACATGARTCCNGCGYTATCGGGANNTTGCACACCCTTCCCATGTTAGTCTTCTTTACGCATGCGACCACNTAGCCNCAANANNCCAGTAGACGTACCGTTCGCGTGTGNCCACTGAGCGGCACCCYTANCAGAGTNTAACTGTCGGGYNCACGAATCANAGTGCTCGGATCCCGANAGATGATACTAGCNTCACCCGGTATTGCGGGTGCACCNTGTTTTNGGGGANGCAATTNCRCCGGGAGGATGNNNCTCCCGAATGGACATAGCTAAAGCGCATAATTCTGTCCYNGAGTCTACTCACCTGNCTRGTCCATACAACCGGTGGGGNCCTACRCGCGCGGTNGACGCCCAGAAGTTTTCACCAATACTACCAGAGTTGGGCGGGTTCAATGCCCCAGACNGGCGCCAGCTACATTCGGTGTTTGAANCCCGYCGTWTGATAARGGATCAGGACTCCAGANGCCTATTAGNGANGCTAGTGNTARGNCCCCCANCGTTNNCYAGTACCTWATCRGGATTCGGCCAGATCGGNGCTNAAACGAACGCCTTGCCCTGTCCNGGMCGCGAANACTTAGGTNAGTCNNGGAGTTCTCAATYNTGGGATGCGATGCCGTGCGTAANAGTRCCTGACTACCCTATGCCGCGAGTYGGACCCTAACCCTNGTAGGCTTCTGTGKTTAGGCGTAGAGCNTTGTCANGGAACNCCTGCATTCTGNATTTATGATAGAATNCGCCGTGGTCCACGAAGTAATGAGCCGTGTATGTATCCACCTNCGRCCCGTAYCCACCCCCCAAAGTANTGACCAAGATATGTKTYGNGCYTTTTAGAGTCCCYCTYCAACANGNGCNCACATAGGTCAGCCTTTTCAAAAGGCTANCGGTTTCCCGNCACGGTAACCTGTGCACGAACCGTGRCAATNNCGCCGGCGTNATCGTTCCCGACTACGTCCGACGGCCKRGCTCCGNTCAAGCNANGACAGTGAGTGCAGGNCTACATARTAAGGCAGNCGCYCTAGTNGGGACSGCTTGACTAGCCAGAGATCTTRAGGAGCCGCTACATATGGGGTCTNCCCGCAAWTCNTGATTGGCACGCTCATAGTATCATGCGTACAGGTAAGGGNGGCACTTTTAGRCGTTGCRTCTGTCGTCAGYCGGACGATKCCCTCCAGTATNTTTCYNACCCCATCAAGNCGCANTTCACAGAYGAAGGCCTCGGTCCNTCTCCGCAAAGCAACCCCCCGTCGCATTTACGTATGGAAACGGKSAATCGGGAGGTGCATAGGAGCRTAACTCGATNGCGGCTCTGGTGATCAACGGTAGTCCGAGYTTGTCGTGTKAATGTGAACCGTGGTACTTCAATGGTCAACTGGGGYAGCGACCGCCCCGCTGGCACACTAATTTTACGCTAAAGTAATATGATCKACGATTCCATGCCGAGGAACCTAAGAACNTAGCGTCATAGGAASACATTGGTGGGAANGCGCAGWAGCACTNGCATAACGTYGCATCGGTATGCCCAGCCNGGGTCGAYACTTCCNTGTAGCGCCYGGGAACGAAANCNCNCTATNTANNTTCTTTAATTASACACTGCACGTGCCTTGCTGGAGTTGACGCCTGGGACCGCGGTAGTATATGTGANACTAACTCTTYCGTTATCATCCAYTTAGAACGCCTAGGCCGTGCTGNTGCGCACTRAGGATNCTTATYGAANCGTCCNCGCCANCGANAGACTACGAAGCACGTNYGKGTCTTATGGTGTACTCTCCGGGACTGGTACAGATCNAGYRGTGNNCGTATGGCATACCTGTCGATGTCGTAAGAGGATTCTACAAGGAAGGATAGGAACGAACGCTGAATCCGRCANCGCTGCCCCATCAGAGATTGTGYCAGACACTCAAAACNGAGTAARTGGGTGTACGANCAAAGCGTGTGTTACNTAGCCTGGTCTAATTATAGATGGTCCACTTAACAGAACNAAYNAAAACACGRAACAGRCTGATGGGACGTNGGGGCCACCGCTGTGCAGCWGYTATATWCATGCGCCAGTNGCGGGGATCGGCGTATCCCGTCAACCCSACTCAGSGATGCAGTTGATCCGATGGGNANGAGCTACGGCCTGCATTGAGAATNGCGCCTATGTGAGGGACGCACCGAGTNCCGCAAAGTTAATTYGCCYACTCGYTCTCGCCCGTTGGAGWGCGCCTATGCATCGGTCGCCAGGCGGATCTAANAACCAAAAGAYAACAGACTATGGGTTCTGTTACSYRCAAATACCCAACACRAACTMGCTAGAAAGATACGCAGTTCCGCCATNAGGCAYGGNTGCAGGTCGGATACCTAAGGCGCGGNNCGWCGCGCCGATCCAAASCCGTCTTCTCGTTGACTKGYCGCCCTNAMTCCATNGYTCCGNNGAAGGNGTTACNGGTCTTGACCYYGCGNCGGTNGGGGCCGCGCCCCCGGACAAGATCATGCCCTGTATCCGGGGTATCAACGTACCAATNCATCGCCASCCGGATGTTCCCACTYGGGYGTTTGACGGGCTATGCGGCGACTAAGTATGGTGGGTMGAGTATTCGRTGTCGAGGTTGGCTTGGCATGGGGTGCACCRGTCCATAGCTCTNATTATCACGACGCGCMNTGTCRRTTWCGTCGTGCAATGTAATNGACTTAGCCNTGKCGGWCCAAGRTTNCTTRCAAGACGTNACGAYATGCCRCACGCCGCACNATCTSATTCTCGCNTCGTCRCAAACCCAYGGGCGCCNGTGACAAGGATCGCAAGCGGTGTTCCCAGCAGTACNACACCAAGAGCAWGTGTCNAAACCNACGAGTNTTCTACTAGGCCCTTGANTCCGCGAGCTGGTTCACTAATTGSCACTTTTGGATGGTGCTANNNTAAGCNCTGGGNGTWATCCATTTGTATTCTTCCYAAAGACGCGCATNTCACACGAGGGTANAATTCKACGTGNCCTCGGACCATTGAGGTTGGTCGACTGCAACCAGGAATAACTTAGCGAATGRGCAGGGCNCCGCCTATCAGTGGATTRAACGGGGGAACGTGCTKAGGNATCGANACCTCGCCRAGTCTRCGACTNNGCTACCTCATCNAAATAGGAGGGGTGAGTATRGTAACATGCYATCCGCGACANCCTGACAAGGRGGCASCGCCGAATATCGACACGTGGGCCAGGTNGTTCAAGANCMNACCYNCCCGATTCGGNRAATNAAGTCAGTGGTAAGARAATGCCATCCGGCANGTCGACAGAGANTAGGACTTTGTAACCGCGGGGTGCGNATCACGATAYTGCCACCAGGGGAGGAGGGCCGGCATGAAGACCCCGTTAAAGYGRNNGYGACAGACAAGAGCCTCYCCWCTCTATGCCTGGCGTCTCCGCGTCGTGTATAGAGCTGAACTNGCGNCGAGAGGTAYTTGCCKTTGGGATATGACTACGRCACGCACCCACGGCGAGAGCACTCACTAACCGNATAGTNCACRGAGGTTCGTNCAGTCGACCGGRCGTATTAGTCAGAATACTTTRAAGGGCCAGAACCGACGTTAGNTTNGTATACCATACCCCCGAAGCGRCCGGTTTTCYRNCGAANNCGGGCCTTCACTACCRCCCCGYCACWGTGGAGSGCGTTGACAGCGAGGGCTCCCCCCCCACTCTTYACTCGNTTACGCGTCCTGTGGCTACWGRTCTCGTNAGAGTCCTAGTATCGGACGNNGCTTACNTSSGGATGCGAAAATCACACCTGACCTTGTCCCCTCTAGTTAAGTMYTACTNAAGTCTTCAGANGCGAGYCTGAAACACACTAGTATCTGGGTACCGTGCTTGGANGTTGGGAAANAAACGGMTGNGTGACTCTNGTCAATGNCGCAGTCTGACACCTTSNGTCTNNCGCGYATGCCCAACTWGGTCCTGGGATTTGCTGGANGCCAGACCCCCTGGATGGGGACRTCCCTAAGTTTCKCTACTAGAATCCYCGCTGCGCAGTGCGGGAYGCGRGACTGTCCACCTAGTCTCACTCAGGTTTCATTGGRACCTCGCAGCACGSGGGSCAATNTGAATCAGTACCTATTAATAATTCCGAGCTTCTAGCCAACNCCNCTTGAAGAGNGCTCCACAGARGGGGCACTTNTTGGGGGGYGTRGAGGGCCRCCTGAGCGAATGAGCAGKCGACAGGNTCTRYGTGTAACCGTCYCCNAGGGGCAGGYGAAAGCACGGAAACGRCCNGNNGCANATTKACAACTTATTANTTATNNAGGATAGSGTAANCGGTTATCACGCYACNATTATNTCGATCGCATGATATTTYCGRGCYCTACGCYYTCAKTTGCANNGCTGCCGTTCYACACTTCCCGAGATGGAAAGNGAAGCGNAAYNCATCGAGCTNCCAGYAGCGANTWGRGCTTTTAAAACCNCGNGGNATTAAAACCAACTGGGTATASAGGCGGTYAATGAAYARACTGAANAGAGCACAGCACATNGATNTACAAATGAGCACAGTGCCACAAATGCCCTTRATGTTTTACATGCSTCGCSNAYGGCGCCGCACCCGGTYNACCGTGACGGCCGTANCCGNACAGARTATTCCTTCGYAGARGGTCCGTCGACCTGGTGAGGCGYRATGCCANNGTACNGAGATTAGCTTNGCTGCGTMTCAGGGCCTGTWCACCTGGTAGGGTTCCTGGAACCGCRNGCCGCTTGGGAGTGCNNCGAAGAAGYAASTCGACACGATGAAAGGATTGTTCNNNNGTGAGTTTCCGGGGAGGCRCGTTGNCCRGTCACCCCAAAGAANTNGGGTGCCCTACCTTCSGACGGGGAGTGGMTGGAGATTCGYCGNATGGGACGGTGTCCCCNTTGGAYTCNTAGAGAACTNRTGCGCGCATGATGRRTASTTGTTCCYAGTTTGAWCTACGGAGGAGAAWGCATAATTCNANTCCYGTTCGCCATTYTTTTGCTTACGGTCNGAGGTGTTGGTGANNGCGCGCCATCGNAYAAGCGCCTCTCAAATCGAAGNAGRTACGCCAGGAATTGGYNTAAGCGCCGMCGCGYTTGCGGAACANTTTGACCCTTRCAGCGGCCRTCTTRCCGGACTCRCYCTTTCWCCGGCGGTGGTTTGGGTTGTAANNNTATCACCARGYTCGATACCAGATAGCKAGMCCGCACCRACCACTTAGTAATCCCTGACGGTCCTGACGTCCAATGGACGGAAAGTCCTNGCCGCACGGTTAGAGNGTTGCGGGAACRRGGCTAAACGACTGCCCTTYTTTGTCCAATTCCCCACCGAGTCGGAATAGNCAGTAAGATNANGCACTGACGTCGGCGTGCTGNGNCTATGGCAAATTTCTACTCAACSCCCAGANGATANGGTGCTCATNNCACAGTCCACTCRRGRGGTACCKRCCSGGANGATACCGCCGCAGAAACNNGGCTAGGTACGAYMTTTATGCTTCGGNCNNGGCTATCGGMTGTAATCAAGTGAGGACTTAYTTTTATCRTNTAAGAYAGCGCAGGGAAANATCTGTTTCCCNNGTATGNNTATGAGAAAACCTNTTACTACGTATTGTAAGAWANNACWATTTTAGGACACGCCCAGGGACTCCTGACCCCTCCCGTAAAGNACACGGGATGCAAAGAASCSTTAAGATGNTGGTGCNACTTAGCGGATTRTCCTTATTYTGTGNNNGYGATACCNATGTCCGAACTGTACTGGTGGGGGAAATAGTTATCTACGGMGGGTTAGAAGGCGCAATCGTGTTCCGGAARACGGGCTCYCAACCGTCGCACAAMCCGGATGAGWYNACTGGGGTGGACAGGTTACGARTGATCCTTATGNACGGTGAAACGAAGANACGGGAATTACGGYAACGGAANANTCYCATTCCCTWTRCGTACTCCTGTCNGTGNGTTATCYNNGNAGTCNGATWGCGTAGARCAGGGAGGTACTAGAGYATGGCTATGNGRCGCYCYYTCGCGCACTCGCCCTCCCTACGCGRCTCGGANGAMCGCGCATAARRCACGGAAACACCATTGACACTCCGGCCGCNNCGTCASTCGACATCACGCTCTTACAGRGACTTGATGAGAACGGCCCAGACGGGYCGCTGTTATANCTACGTGTCCCGTGCAAAGCCACCCAGCNNTARCCYTAYTGNCTGTGCATGTCGGGACCATACTTTCACACTKTGACARTGAAATGCCAAATRGGCCGGAGCGCAGCCTGCCAGTGGCGNNGCYACCTTCGATCGGCCCGCCGCACTACCGGTCGGGCGGTNNCTAARATCNCTNGNAGTGGTTTTCRTAMGTATAAGCNTTRGACTCACCGCCTGCGCACAAGNCCCCGGRACGNTGCCTAGKACCAATATGARAMAATCGGGRACCCNCCCATTCATATCATTYACNCAGGCGTGTCCACTKCCCCTGCTMGCATTTCAGCGGTANTMGGCACCGTAATTCYGTGCGATGGCCGGCTSCGGNCTAAGAAGCGCCGCAGTCCTAGTRAGAGACCCCTACTGTTATKCGATTTGTCCGTCACGGCATGATAMAAAGGNGTAGAGGCACCAGGGTGGAATCAGCAATTTTNCATAGGAGGGTATAACCCCAATCGNTGGGGCGGGTTCTCGGTANAGGCACATNAGGATTTCNGCNGGTCGCGGCTACTGTAGAGCAATGGAGCTTCGCCATRTGGCGCACGGGTTGGATGACTTCACTCTATATTCGAAGANNCTCACATAACCASATCGTGAAGGSGAATGTCTNTTYCCACGGATAKATGAGTGACTGCATACATGAAGGNTGCGGGGGGGGGCAASCNCGCCYNCAAGTAATTAYCCGCGGCCAGTGGGCTTGGGATCGTATGYANGATYTATGTGAATGCCGCATCTCAAGAYACGGGATSTCGCTCTANGGAGCGTYTTACAAACCCATGAGGCCCCACCACAGTGGGAACTGTTTGCGGACGTGGTMCTCAGAAYAGTGGTTAGGGGACCCAAGGCTTCCGCCAAAARGGT
>Acidosasa_glauca_NH071   
TAATYGGTCTGGTTGTTGTGGGAGTCAGTTGTCWCAGGNAGAGATWGTAARCATGTAACTAAGAAWRTTATGCGAGGACATTTAWGGAYGTTATCCRTAACATGAGTGGAAAGGACCYCANGTAATTAGCGGGGGRGGCTTRCTGRGATGGAACTTRTTTAGACATGYATTGCATAACCWTCRCCAAGATATGGAAACGYAAGAACSATCCCCGGGCTTATATGACAGTCGGTYGNTCCRACCTARCGCTAGTTRCTCGTAAACGGTGCGAGGCCGNAAYGTGRGCGCTGGACCACCCCACCAGAGTCGCCGAGGGTRGCMYKCTTYTTGTGCYACAGTKYATCGAACTGGTGGGCCRCCAWCTACTGGTTGTGGACATATCCGAGRCATAGGATTCAARRTCGTCCAGATCTCGTAAGCTAGSTCTCATACACCCCAAWCCTTCACGTAAAKGACCGGGCCGCCGGGCRCACTCRCTGCRCCWGGCCGGAGCGCSCAGGGGCAGGTACYGTGAGTGCTTATTTGCCCTTTGATYCTNTTAACGKAGGRCYKCGCCKGCCRGAGTYCCAGYGCGGCGGGGTTATCRACCTAAGTCNACTTGTTAYGGRGTGTCGTGTGGATTCCTTCGGTAGACCCCCRAATGGGCACCGARGTACACGAGATTRACATTTCAGTGAGCYGACACCCGTAAGTAATRGCYGCTRACAGTGANCGCGTTCGATAYCCGCTCTAAATTCATGGCAAGGYTATAATGTAATGTGYRAGAATATACGKSGGGAGGCAAGARTAGCACAASTATATTYGGGCCCGATYTTCTSACGGGCTTTGTAAGGATKTTRACAAGGGGCGGCTAGCATTKACARCGGSTGGTCCCACCGGACGAGYAGGGCTTTCCAGCRTAASCCGCCAYCGCCAGCACACYGAAAGTCGTATCGCTAAGGGCCAGTGTGCGCTCRTGCCGGTAWATTCCGAGWATATTCGGTCGAGTNCGGCYGCAATTAATGGGCGTRGTAATGNACCCYCATAACGTTTACTAGCYTTMAAACAGGGCTCAYYGGTGATTGTAAARCTTCACTGACACTCATAGRTGTANATGAYCACRTTCTTTGGGTCAAGTTTCGCTCAYRCTNGCAGTCTATCGGNTGGCTAAAGCTYTGCCGGTGTGGTTCCGAGCYYTCTCGTACGCTGCCRCCCCCTTTCYTGATTTATTCAACTACGGACCAACCGTTSAGCGAGATANAGCTAGGGCTCTTGTGCGCCCCAWAGGGCAWCGCTAAATAGGCGGATCTGGCRCCGCCAGCYSAAGGGTCTATGCGRCTATTCACCTTGAACGTGAYCCAGCCTCRGGTAAARGCRCCCCGGATTSMCCCGACCTACAACACTCMCGTTCTCSTCGAGCGATATAGGTCCGRTGTCAATRTTTATCCGCTCGRYGCTCAGTCAGAACWAGYCACCCCANAAGGTGTTGTRYGCCGRYTTTAGCCAACGCGWCGGAGCTWATGCYTGGGCAATTAGTGACRTACRCTTAGTGARATTTARYAGAAAGACCTRGCACGGGWGGTGCATTTCCTAGGGACTRTGGCYCCAGACACAGNTCTATWGNCGTAGGTGAYYGATGGGTCCRYGTAACTGTAAAGGCTWCTRTCAGACCCNCACGCGGGCCTRATCCGGCATGTACGTTGAATKCSCATSCCGGGGCACTGCTTAATGRAAAATGCGGGCCGCGAGTTCAACCTACGGTGTCGCATTTATGAATGCGGGCATCTGTCGCCCTYTSCWGGGGTTAGACGGGRAGGNGCGGGCTGCCTTAGAGGCYCGCCCRTGCAGYTYGTACARCYTAGASTACTATGGGCCRCGGNGCGRSRYCCGTTCGTCCGCTTATCWTGAAARATAGGTTYCGCCGTAACCGGATCRTTGACCGRATAACCAGGTYRCGTTGGGTCGCCTAGCCTCTAGACTTYTACCTGACGTSATACAAGAGYTACGCAGTAGCSTGRGGGTCTCGCCACNTATRGYGTCGACTAARGAAGTAGRGGTGCCTTATTGTGTTGGACGATAGCTCGGCTGGGAAACCCACCYACGGCGCCCCYAATCACGATTTAGCTGACTGGCTGTCCAGCTTCATCCCTYAACGCGCACGGCCTCWANNAGRYTTAGTCCCTATTGCAATCTYNTATCGAACCRTGTGGCGGTAYCTTGAGCTCCTYTAGTAMCCAAYGGGARTACCAYTATCCAACCAGGACGCGGCGCCARATGGCACCTATNTATCGCGGGCCCCACCTTNAAATTCATAGTGCCTTCTAAACCGTAGAACCAGCCTCCCCCGGGGRGYRGACCTTGTTTTAAATAGGGRCGTCCCAGCYGCARTGCGCGGTTYTCGACACCTAGKTCTCTGRCAGATCCCRGMACATAGTTGGAGCGATRYCGAATACCWCAGRCGYACAASAAACTAYACACAACCGGCATGACCAGTCTCTCGGYAATTGCTGTGGCCYGGCTTTTGCACTCTAGAGACGGTCTMACYCTCGCGGTAATCGTTGGCCATTCTGGGGTGTTAATGTACGTGAMCGGTAGAGCYGTTCAGGGTCAAGCGCCCCAGAKCGCAKCTTCTCGTTAGGATAMTGCTACCATCCCGTCTAAACARTACCTASGACCGTCCYTCGGSGCTTAGGATGCCCYCTTACCGCCAYAGATGMATCAACARTTGTTGGARTAAAANCRCACNGRTGGGATGAWGTAACAACCTGTAATCGACTGCACYGGYCATCGGTATKATCAAGGGGCACCCCGGACTAATACYRAACCAGGATTAAGNGGAAGGATTGTRCTGATGGCAGCGRCCGACGYTAAAGGTTCCCGGGGTSCAWACGCACSGAACRTGCCCCGGCCCCCAAKCGGGCCGAKTCCCCKCCCGTATGTGYGAAARCWGGAGTGGTCAAAATATTMGCCTCACACAGTMTYACCGWGACAYGGRGGTWGAYTTTCATTGTCAATCTCTASRCCACCTGAARAGGCATATCCTGTTTGRATCCTCGGTCCTGGAASAGCTTTGCGGTCGNAATTCGGTTGAGTKGTTCGCWATACGGCYTCAAGGGCGCAGGGGCRGTCAGGTGGTCTACCCGCGAMGACCCGTGCCAAAYCGGGTACTWGYTGCGAGTCATGTTGATCRCTCCACTGTCGCGAGAGTYYTTCAWCAGCGAGTGGGCCYTCRGCCGGACCTRGGTAACTYGGACTGCGRTTGCRCAACGCRGGYGTCACTGGCTTCTCATTCCYRCGTCTACACGTACAGCTGTWCCCCTAGTKTCGGTGATAGCAATRGTAACNCGTTCAAGCCAGCRGCGCCGCTGRAGGCTTAACAGACAAGGCYCCTCCCCCTCGTGSAGGCTTCGCAGGGCTWCCGGGTCACCCTCGAAGTWTCMACCGYCCGNTCGRGCCATCGNAGGTGTAGATSGGRCGCTGYRCCAGATACTGCTTSATTGGAAGTTTCGGCRGGCAKCRTAGYGGTCCYAAGGRTCAGACCCTMATGTCAATTCGRYGTACAGYCTTCGCCNAMCGTCAGTTYCGGAAYCGCTGTTGCGGCAGCAAATGGCATAATGGGGTASAAGAGWCCACTGCYACGCTATCGGCCAYCGTYAGATCGGGTGCGYWGGATGGCCCRSGGCGCCGMTTATTMGCRRGTTGTTTARATGTTCAGGCACATTRGGTTAKGCGAWGGAAATGYTTTAATTGGACTTAAGNCGCTRCGTGCARTACCAGSTCCGYTCGTTRWRATACTTGTACTCGTGACTTGATGGCGCGRGAYCAGAGGARACACTGGATGTATCAAAAGTGTTCCGTGTGTGNGCTCTAAAGTTTCACTCCCGTYCRTTMTCCCYGCGCCRGCTTCGCTTATGRKGTGTTTACGATGGGGGRCATANACGCCCCATGAGCGCCCGCACCACCGCYTACAACGTTGYGYTAACCTACARGAGCACCTCTAACGTTATCCTGTACTAGGTCACAACGAAMTACCYCACCTCTAGGTAATGCGACGCRTAANATKTAATGCATTTTGCTGGTTACTNGRAACAGTCAAACTTCGGGACTTCTCGATGNTTCCGCCTCCTCCMCCGWCCGCGTTCGGSTCGCTGCCGATTTTCAGGGTCGTAGCTCCACGAGTTTCCCCCAAATTAGTKTATNGAGGCGCGKGCCGGCCACTKTGCGTAGGACCACRGTAGTCCWGGCAATTTCCSCGGCGAATRCGCGTYAMGTCGGGCCGTTCYGACCGATGAACGGAGCACCGCCATKAGCAGGCGCTAAGTTAACTAAACGGGATGMCAATAATCTCTCTCCGCGTGTGAGTCTAAGTTTAMATCTGGCACCGTCAARWTTCTCTTACCTGCATTTCTAAGYTGTNTTTATAGTTCGTGTARCCGCTTCYGCCTGCTGACTCTAGGATGAGCATAACCAACGGCCTCGCAGGCTTGGTGRCAGGGGTCCACAAAACWMAGGGCARTKTAGGTACGTGRAGTCAGGAAGGTCYGTRCATTCCCCGAAGTGCCACGCCNGCGAACATAGGGTRCCTCCCGGTRAATATTCTCTTCGAGTATGCTATTGGGGCGGGATACCTTGGGAGGTCRTAGGTGGYTGGCAGAATGGCATAACTGCCTCGCACAATCCAGAAGAATCTWATYCTYTTCAACGATCAATCCCCGTCRTCTCGATTACTCATATCCYGWGCATGGRGAGGAGCAMCAGATCGGGGGCGGGACAAGGCCTCSAACCCRCGAGCAMCGAGCGGCACGACATAGGAYATGTGAARGGTTATGTAGGCAGTCTCTTCACAAATATTGGCGCCARTRTGMCTACGCAACCCAGTGGTGCAGGGYTTAASCGRCTCTGCTCAAAGGTGATTSYATACTAGGCATTYCTACTCCCTGAGACGAATAGCGTRGAATCTCGGGAARGTGCAATGCAGACCTCGTTTTAGCTTTGTCTGTGCAGGAAACGTTCTCKGCGTTRCCTATTGAGGATACTASAGTACTTTTGATCGCYTGGCGCCACATGCYATGGGTTACCCGCATCAGAATGRGGTNGTAAGYCGCGCCATCCATCTATATAGAATTCACGGGACCSCAGCAGCSTYCRAAGKGTCGACGMTCTTTTTMCTGCYCGCACAATGCATCGCCGAGGGGGTARAGTNTCTCGCGCAAAGGTAACMACYCGCTGGAGCATSGCCCGGTATTGCGGCGGTRGCRYACGGGASCGYCKGATTCACTGTCCTGGCTCCGGTTCACAGCGATAAACMAAGCACGCWRGCCGRNTATWAWWAGGATGATTCCGGNACCMTRATCTACACATTGTGTTYATCTAGGTCCAGRAGCTCGTCSCATANRTMMTGAGGAGGCGTGCCCTRCGGACGAACGCGRGRCCTCASGYTCCACAAGTGGRCCGGGCCTCGTGKAGAAGYACAGATGGYTGACACCTCGAGGARACCCCYTCCGACTYTAAGTGCGMCGYYCGGCTGACACKCCGGTGGGCATCGGCCCGTTTATGCTRTACGTTACCGACRTGCAGGACTGTACGNTTACGCAGAACCCYCTCCGCACGRYRGATAATGTCGCYAGTASAACCYWCCCACCCCACTTRMAGGGAGCCTATACTMAGGCRGCGGCATGYGTGMRCGGCGCGYRGCTCCYTYGAAGTAGTGTYTCTCRGTTCMAGAGAGGGGCACCACATYCCCTCGCGTARTGCGTCACWYTCTAGAGGTGTTTAGCCTAASCWTGAATCGGTCCCAGTCCGAAYATCGGGYGACGGTCATCTCGGGTTTGGARTGTYAAGATAATAATGTRAATGARAACTGCCTRAGGTAATGATYCSCTCGCGATTGGYCGGAAGGACGAGCATCTCGTAGGAGTAAAGTNTAGCKATTCCGCANGTWCWGTCGCYCATGCGGCGGGCGCAGCTYCANATNSACCCCNGTCRCTAGTGGACTGYCCGTGTGTCGTCGGCTTTTAATAAGTAGAAGGTTTACTMGAGGTGAACTCCATCGAGATSCGCGGCGSGGYATTAAGGCACCACTRARGTGTAACTAAGAGKCTGTGKACGCACYTCNCACCTCAMCGAGAKAGNACGCGCGACTATAYAGGGGYTAWGGGGTACCAGCGTCGGGYGCAACRGCCKRGGGACTTCYTCTGCGGARGTATCGATTCARCTGAGTSCTGCTCTCKACGCTTTAAAATGGCCTAGGSGCACGGGTCTGCATGTYACTAGAGACCTGCGACCACAACTTACCACCTCTAYCCGTTTTTGRAGCAGCCTCCCGTCACGTTGTGGTACTGATTCGGGCGTTGAAGGTRTCTACAMGCGCAGKGCCAGCAAAAAATCTTGGCGACCCTTRCAGCGCRCGMCACGAGTGAGCAAGTATGRCATTCGGCATRRTAGAATGGGGTAGCGGATGGCAGTAGGCGCTTCATGYATGCACAWTRYTGAGGTACTTAGTYCCGGCACGTTGGATYGTCCAGAGAGAAACCGCGCYTTGACGCTGATTTYGGTGTAARGYATCTCGTYCARGGCCACARRCGCCGATACSCTTAAACCGGGTCAGTGGGAACTYTACACTGTGNGACCATTCGTATRAACATAAAAAATAGARYTAGAATAGGTACCAAAYGSTGGATTYACTGCACGAATTCGAGCTACGWGAAGCACTNAGTCACTACGTACRAACCATYCCTCGRCGTCAACGARMCNACTTKACCTACTGTAGGAGACGAGAGYNRAGTGAGTCGGCGCAGGCTRRCATCACGAAGGACGTYAACAATCACCCTCTCYACCAGTCGGGGCTGAACTAACCCGCCAGAAARGAGATGCNAATCGGATCACATCCGTGGTAGGCGGGCGTRCCCGCTCAGGTCTCTAATTTGAACSCGGARSTGAYTCTCTAGCGRYCCCTAGGGTGTCGMGGGGMTTTCAKATGGTTGCAAGCATCTCTCACAATAAGTRGAATCATAAATACTYAAKTTAGRATGCATATTACGTYYCTWTAAARGTCTTYAGAAGCTTCTCGRCACCGTCTCCCAAGATCMTCGGTGGYGGGCSGTGGGTGCGNCTAGAAAGGACCGCTCTTCATTCACATCGTGAACCAATGRYRGCYCTGKCYACCGCCCACSGGRCGACTCAGTCAGGTACTCTTCAGGTGGCCAAATTCTCATCAARRCTACTCCGGYTTAATTGGCTACGGTYCAGCTCNGTGCGATGATACTGCCGTCAGGGGCGCCMGTTCGAACGTGTCGGTTTTATACAACTGAGCANGTMCCCACGTGAGARGKRATCYCATCGTACAGGYTTSTCGTATCCACGCCATTRSACGAGCTGGCCCRAACGCGTYGTACWGGCATTGYCCATCCGGCTCGTCGCATCGAAAGAGATGYGGGGTCTSTCCTTATCATGTTGGACTACGCGARAGGGNTTSGGTCGCAAGCAACCAYSCTATAGACNGTCNGGAGCRKAAGGGTTAGCGGACYRCAAGGCGAAGWTCAAGATCGAGTTCCTTCAATATGTGGATCCACCTTCCACCYTTCGAACRAYCTAGCCGGCAGCGCGARACCTCTTCGAAACTCGAYYCGTGAAACTCCTTTTTGTTCGCTAGTTCSCTRAGACTTGACAAGMYCAAMAYAAAGTCACCCTAGCCGTGTCCGGTCGCATTGTGGCAGATCCCGGGGCKYGYCCCCACGRGGGGSCAACTTTRTGAGAGGCTGACTATCTAGGNGCTCTGTRCCGTTCTCTCYGCCTAGAGTGRAGATGCCCYCGCCAACCAGTTCTTCTTTATCCCGGGTATGAAAGAATCGTACGCCCCCAGGTAANCCCGTTCGGCATTGAAGAAGCYGAAATCCCCCAGGYAAAACAYYCYCGCTTGTCNGGCGGTGCCCGCGTATYGGTATGCGGCTTCCCGGGGTAGATATRGATGCCYTTTAACGTTAGGCGACGTRGGCGGATYYRTGATGGTGGCCTAGTTCACTAGCACCCGAGTGACGTGTTACGCAGTAGCCATACGRTACGGTGACTCATTAMCACGTTACCARTTTTGAGATAAGCAGGTCACGGGCTYAGCAAGNSGTGCCCCNGGCCTCGCGAAACAGCACAGCTGAAATGAYACRTGCCCYTSAYTKTTCTAATGACTNCTAGACCGRGTACACTYTCAGGACGGCGGNCGCATGCCCATRGACTCACATGGGATTCCCGGTGACGGGGCACAACATTAGYMACTAAGWGTGATTAGAGAYGCGGGTATTTCTTTTKGACACGATGGCCGACTACCCATCCYCTTGTGKCTTTCTTTCACAGCTCCCTARGCCMCTCCCGCACAAGTGCTTAAGTTGGGRCTCAACGACTGTARTGTGGTGGCCGCTGAGGTCTCTGCAACTACCGCYCCCTCNTCGGTTGRGTCCCAGTCTTKAWTGGGATCGTNCTYGNGGCCYCACCKCCTCCTGCGCCGCKTTTYTGTGAGGYCRCYGAGCGGCCCGCTCATGAGTCCCGACGAGCCGAGGCATAGGTACGNCTGTACRMCCGCAGCGCCCGCGTTGTYGCGCACGCGARTTGGTATTTGGGKGGAATAGGGRGCCCTACGGTCGCKGAGCGRGTCTCTGCGGAGCACCGGCCGGTGCTTTAWTTARTATGTCCGCGTAGTGGACMTGGGTCTGCATGGCCSCTTGCGACTGAARTTTCTYAAAATACNYCTTGNTTCGGCAAGCCAGCGGYCAAGCTGGNGAGGKATATTACGGCCCTGCAGGGGGCCAACCAGGCAATTGTCACRCTTTCTACGCRTTCYGTGGGGSTGGTCGCCTGCYCTTGGYTGATRTACCCATTGCTYCCGCCGCTTATGGCANAACTATAATRTGGGCAGGCCTGYACCGCTCATCTCRAAGTACCCCTTGAGGAGGGAAAAACGYAMCGCATCRGATGGGGCAAGCAAGTCGTCAGCCACCGGCGTGCGYTAATTCCCGAATCGACAACTTGTGCTGTAGTGCCYCGGCCTGTKARCGGTATGTAAMAGAGATSAGGTAGTAGTYCACGARKGCTAACCTCACSTCTAGGCGMCRCCAGGGCKAGCGACACTTCGGGMGACYGAGGCCCGGGGCTCACTCTARTTTAGAACGACCGCCTGCACTGMACMGGCCGACCSGGMATGTGTTYTCCAGTTTGCTAAGCAASTGCTGCGTAGGTGYAACTGCTGAGCTACACAAYATCGTTAAAATGAAYTTGAATAGYACGTGATTCYAATCAATCGCATCGCGCCYGCCTACTTWGTGNTACGAGCTAATAYACAACTGAAAGTGTGAACCGAAGAACTAGCTAGGCTGWGGGGYGTGAATCGYGCAYAANGCGAATCTGTGGCACTGRATCGTCCCGGAWTACACYACAGAATCACTACGGCCAGGACGTARAACCYTATRATCGACGACTATTTGGTAYAYACCCGAAGTACTATTGCGTCTGCCCYCCTGACACCCARTCGTRYCGAYCTCGGATTTTCYACTCTGACCAANAGCYCGAACTTCTGCGTATAATTCTTNNTKGCGAAACCACTCCAYTTCAAKACCCCTGAGASCGCTCATAGCGGRASACCTCAACATTACCACTACCCCATAATCCGCRAGGTRGYATTCGATGTMCACGTCGTAGCACATSAASMCTAWMRARCACTTANCACACGGGATSCGGGGCGTGGTGTTTTATGACAGMNGACCGCGCCAGTGCARTTGSRCGGGTCGAAGATTTSGCTCCGTGGTGTTAAACAGGTGTGASAGTATGTTCKTCGGGCGGAGGGRTCWYGGGTAYCTTGTARTCAAGGAAGCYGGGARCAAYTARTAATTTGTATGCGCAAGCCTCCGAACCCCCGCGRACCTCRAATGGGAYGCCCGCWCAGCGGKGCTAACCGNYTGATCCTYGGSCYCCCGTACGRAMGAAATCTGACCRGCTTYTAGCGGGYCCTTTRNGGTTTTYTTGCTTGATGTTTCGCATYAGGTATGGGTRYCCCAACCCTTNAAAAGCCTWCAGGCTGGCTGTTACTMRTCTAGCGACCGSTGAATATGTCAMCCCGCCWAACGAAAGTAAGYCGATCATGGTCCTGTAGTCGCGCGTGCTAGAACGAATTCKTAGTGGACGCGGCCCGRACCTGTCAGCCATAKCCAGCGGGCTCACGCRCCATGACGACATGACAGCGYGTACAGGAATCCAKYGGCTCATGAGACTATGRTTYCTTATAANTATTAAACCGGGTCAACCYGTGTRRTGGGTTCWAATGAGCAATACAGCCTGACGCTGGACGRCTCGCAGACWTACCACTTAGTYYCCACRCGAATYTANTTCATCTCRCAATTATGMGCTTGACCATATCACCCTGGCTTGAAAGACAACTCCTCTGTKCAGTGTGCGCAYACTACAACCSGGGACCGACCTAACCTCATGACTACTRATGAYCTACCGACGWGGTACCGCGTGTCCCAAGGCGTGCGATGCCAGGTAACGTCCCAWGCMCTGTCTCAGGCCGGGCTCTAGTTGCATCWTTGTGGAAGTAGTANAKCGGCTAGCCTAGATTTGCATYCCCACTGCCCTGGACGCCCTTCCCCTAGTCCGNYTWGTGGATCTYTWAGYATTGCRCGTTTATTTCTCWGAACTCACGTTCGCGTKTGAGAAGACARTCTACTCGAASCCCGKGCCGTATYGGGNAASCCMCAAGGCGTTTYGGAATACAAGGCCGCACCTTTAAWTCCGMCTTCCCTTCTAGTARCTCACACGAGGTCCCCACCARCTTTGTCCAGACTGGTCGYTGGCNAAGCAATGGTCAATYCTACACCGTGTTAACCTYCCTCTTCRCGCTATACGTTTGTCGYAAYTATTTCGCSCGGGYAGTNGGCCCGACCGACAGGCTTCCTARCGNCCGGGCTGGACTATTCTCGCCCSTGRRAGGTCTGGRTGCCAATCRNNGTCCATACGTTTAGGTRAYTATSTCGAGCACTCGACGGACCCTAGTAATTCCAAGTCCGTCTNCCCGCACAATTCACTCTTTTYCTGTTTYCATACGCGYATAMGTNGGCCCCGTCWTGGGGGTTCCTGRGTCCAGAANCGATTGGGTGTGGGTTGAGAGCCAYGACNTCGAAGSRSAACGGTCATCGGAACAGCGTTTCCAGTCCKCACCTTAACTTRACTCGGGTCGGCGRYAGGACGGCATGTACGGGSATCCGGGGGCRKTTACAGCGGRTTGTGCGMGTTTCASGACTASTWTRTCTGCGYGAGGCGMAGCTGCAATYGTTGACYTACCGGAGAAGGCYCGNGCGGMCCTGACTCAWATGTAACCTAYCCCCGCTAGCAGTAATTCGAGAATAATGTRAARRCAATGGAGTCTACGACGCATTCCCGTGCCYTGGGGCYAGGAAYTAGCTGWCCAACGYCACYAGCATKGTRGTCGYCAAGGCAAGTGAGACAACTTATTTTTGAGTACGCTYGCAACATTCATCRTTGATGCGCGTTCACAGAGCACRNAGCTTGCTGATAGTAMCNCTCATATAGCGGTTMGCATAAAGNGCCACAGTRCGGTGAGGGGTGGGGTTATTGAGCTRACCTCGAACCTNCCAGCGTGGRGGCAGAATGTRAGCACGCTCTTACAAGCCAAAGGGCCGCTTTTTAAGATGGTGCAGTCATAYTTCTAAGCTCGYTTTCCGYTACGACCCCCTCCTRAYTCGKAGGTGTGTTCGATTTCACCCACCTAASKGCGGAGYTGCACTACTGGGGYAGTAAGATACTGTGATGCYCGGRCAGTTAYCGCCTGTGTCCTGRACACRGTGCCGACCCCAGCCACTAACACAACNAAACTAYCCTCGCCACCAGATCCGTACAYAGCTKCATNGGWTCGTTCCGTTCCYGACCCAAAGCTCCGTCTAGGCAGTTYRAAGTGCRTTYACGCGTCTACCGCGKCGWACGGCWCATTTGTAAATKRGSCCGGTGTYGGCWAGYTGAACCTTAACAAATGTGYGATCGGGCGTAATCGYCTTCTGTGGCGTTGTCTAGTTYATCRGTCYGTGCATCAATCACTTCTATGGACGCTACSKYATRGCGTCACATGAGTACAAACGCTAATAGTTGCGGAGCCGCGYTGCGCCGTACCGRGGCCGGCATTGGAKTTGCCGTGCCCTCTGTATCCTTAAGTATTCRGCTCTCCRKTCAGCCCTCTGAATTCCGCGYCTYTAGTAACAACTTCCGTTCAGTAYASGAYGGGATCGCTAGGCCAGTARGGCTGRCGCCTTCTGGGGYAGAAGTCGACCTGGNGTCCACTATGCCCAATTGRTGCAACCAATACGGCAGCGGAGAGGAGTCCAKACCCGTTATGCACCTGGYTCMTAAGGTTTGGAAACTGTGACTCGTGACGTYAMCCGGGATAGAYACRCGATGCCTATGCACAGGCCTTGCTTATTCTMCCGCCCGTACGGTCCAYTAGYRGTTTGGCTGSGRAATCACCGGTAAWTAGGTTAKGRTCAAAACAATGRACCCACGATGRRCAGRCAACCCGATTCACYAMCGWWGGCCYAGTGCTGAATTYAACCTTCCCTGCGCRTCGCGGTCGTGASGATCTAGGCGTTCTCGYSTGGCTASCYGAAATGTCTTGTATATAAGGAGCCRGRCCGGGGCGRGGCRCCCYGCCGCACRCCGGGTGCTGAGTTCACCGGCAYTGARTTTTCTATNCAACCCGCGCTCCGGCAKAGCTGGGCGYTTCGCCCCCCCRGCGTTANATGTTRYCCCTCAGCCARACGACMYCGTCRCATCGGCCTYMGCCAAGTAGAGGGAKGGATACTTGRRTGGGGAAGCCTTAAGATTTAGTTGTAGGNARCGGGGGATCTCATGNCCCMGAGCTCAATRCCAAAATCCTCGTCCCCGAGWGTTGACATAACCAACCGCATCCTCGTCCTAACTCMNATATCAAGATGGGCCCAATYACTTCAGGCGATGTCYTCCGCCAAGTARTTTTATGTGACGGCWCNAGTAANNATGTCAACYYGCCCAKCGCTATGTTCMTGTTGCTWCGCTGMKGCGTGCGATCTCCGYKAASTATTTGCTATATGCRACGAACCCMATNGCAATGGGCTCCCGAGTATCCACGCGCAYCGGGAYWCCTCTNAAGACACRYTTAAGGGCRTTCTCGTGCGCGCAGTAGTARAACGCRGGTAGCCTACGACGTATGTATTTAACGYCCGCCGTCGGMACACGTSTTYGGTCCTCGCTAAATCCTGGANGCAGYGTCGCNTCGGTYATATTTCAACGTCGNTAGATTATTATTGAACRTTGGGGAAGCCGRTCAATTYRAGATTCAAMGAGACCCTTAAGCGGAGCTAATGTAGKATCCGGATTCGGCTCAACRYRYATCTGAAGCCTGGCAYCSTTTATARAAATGGTTGATGTYTCCAAAGARTTYGGAACCGCKTCGGGCTGCTYGCACMCGGTTCACCACGGGGCGYCGRTAGATCCCRAGGTGCTTGCTARCAGAAAWTATGTCCCGGTCCCCTGTGTTAGGCAGGAAAGATGSGCRMCCACGTRRMTTCGCGCGTGTATAAAGYCSCAARGWATTTCTCGGACGCCGCATNTCCGCRTCGTRAGGCCTAWGTTGGSWCCAGAACTTRCTTACRAATAACAGGRTGTTGGYGTCTCCGYACTGCCTTGAGCTAGGGGGRTCGAACGAACGATGGMCTCTGGCGCYCTCAAACTTCYNCGRGTATGCRGTTGAGCCTTAGGCKGCTAAGTGGCCGTGRCTTGCTTCAGAGAGSTGGCGAAWNACGGAACGGCGCACCRGATATGGTGGTGGAGTGGANAGTGGCGSCAAGGTWCGTCGCYCRGCGGWCRGCAYGYGCYGCGCRGCACGGCCGCAGAAGAGAGCGGGAAAYCCTATGCCCGAGTACCTGAACAGATTTTACYTCTATCTTTWAGGACRCGRCATGATNGGGGGGGCCGCRAGCCTCATTCCCTTTRACTAATAGTGGAMTGCTGCCATCGTCCCTTTRGGGGGCGTTCGCCGCGATATGGGGYCTCGGCGGARGYATCAKTTAGCACTGGACAGCRAAGGATRYGGCTAAGTAGCAGGSTGCGGAAGGCAGTWTRAGTATCTAACTCCGAGACGCGCGTCGGAGACYCACTAAYATGTGCTCACTTTTATGCGGAGTRRTTATGTGGCTCGGTATTAACRGATACGTCAGGGGGCYATGCCTYAGACCCGAGSCATGTGGAGCRGCAACAAGACAAACCAAGGCTAGGCCTGGAGGAATGANACAATTGGCAGCGAGCGARTCGCGNCACGTCAAYGWTTTGCCCTTAMCCCCGCGGCGCTATGGGAGRTCYGACTCCANTYTGACAAGTTGCGAGACRGCTTGGAAAGTYCACCTGTMAAGCWAGACGTCAACCCCGGGGYCCAAGNGGMTCTTACGATTGYGTACGCTGAANTAYACAATGGTTTCCGTCCRTSTCTGAATCAMTTGAGASRCCGCACCGAGTCGATCNCAAGTACGCGRCGACTCAGGTMCCCAGCTACGACTGGGGRTGCTTCTCGTTGCCATCCCGKGSCCTCCGCACGGGGGTCGGGCTATCCTMCGKCCKCGACGGGTAAWTGATTAGCACCACRRCCYGGGAATTNGCCAGTACCTGCCGCMCCGSRCGCGCGTACKGNTTRACGTCCTAGATAYCTGTAARTAGAAGKCCNTCCGYCGRTGACCGCCAAATAGAAGWCCTTAASNNCCTTATGCCCGCGGACTNATCNATWAACCTCGAATTAWCGGAGAGGTGGGTTGGACGGGAGGACCGGATTACTATTGCCTGACTAACGGGGGCCGGTTCTNTGCCGGAGATACTAATATTTGGCTAACGCTACTATCGTAGAGAGTTCAGATCGAGCCAGRGCCCGGACTCGAANAAGCGCCGCYYGGTGGTCGGACATGNGYAAGATGCACAARKCACTGGCAACCRGTCGGRYCGAACCCRTTGATCAYTTCYGCATKNNGTCCCAACACYGCGTAGCTCGGGRTGAATAAAYACRCTCCTTTGTCSTCTTGYTGCAGYCGGTCCAGTRGATATGCCAGGCCACTGTTAYCCANCGGGCGCTGCARNCGYCNGCGCTNNCRAGSCCTGTMGCCGGGRTGAGASGCACCTGGTATTGTCGATGGGGCGCCGGAGGGAATYACGCCCTGTTCTATTAATCGKCTGTATTTTMGKCCCATTAYGCTCGACATCCATGTGGCGGCACCGATCTGCAACGGWRAGGTGGAGTKTGTCAMACCGTTTTCCGTTCTYTTGTCAGAGCGTACTTGTYACYTCACCCGGGCGACAAAAGTCGYGAATGAGAATAGCGTGCYACGGTGCTGCGTTAAGWRGAAGGCGGYSCGTCGTGGTGTGGAATARATAGGGCCTCAGATRCGCTGCAGTCNAGSCGRACGCAATTGTTTCAGGATAAKCGCTTCTCCCCGGTACTTCCCAAAARAATYATGAATATGCGGTCCCCTGTCGAGTCCCCAGCARCAAACRCGCATCCGAGGGCAACGCGCCCGCACCGTTATGTARGNTGCGCANGRTGTCGGGTCAATTCGAGTTACWRCTAAYTGCCGCCTCACCTYTAGSAGGAACATGTCTAWTTGCCTATAWTATTAGCACTTTCAATCGGCGGGGGTASCGCCAGCCTTTGTCCSGCAAAAGGGGAAGACTGGATGCAYACGAGCGGCAGTGTCCCCCATGAGRTTAACCWCNCTATRTGATATGACTAGCCGCKTATATGARCCACGKCACCYGGAAGARAGMACGGCGGYTAGTGGGCGGTCTRATCAAGACTTATGTGGGAACACRCTGCYRTAYCRRRGMCCTAAGWCCGARCRCCCGAAAGGCCKGTCGCACCSWGTCCTCCTMCGGCCATGTTTCCAGTCCTCACCGAGTCARYGCCTGCTCYCGTCRGARTCGTACKNCACCCGAACCCCCGNCKACGCGAYKTACCCTRGGCARCCCGACAAGTTAAATTCGYCTACCATCCTGCCAGCACRGATATCNCCGTATTAGCTAWTTCTACATGCTYRGCTGTCTTATGCGCCTATCCWCATRGGGTCCGNTTCYAGATAAGCRAGCYTCCGCCAGAACTGGGGAGGCAWTGCGGATSATGATCCTGGGACAGAAGGAGCGGGTAGCAGGCAARACCTCGCCTCGGCATCGGCGCCAACCTTMAGNYACACCTAGTGCATAGTGTGATAGACTRRGRRATGCGCATCSGATCCCAGRTGTTTCGCAAARTTGTCRTTCCCAGAAACCGCCGACAGTCAGCTACAGCACCAACTTYCGAAATCWWCAATGRACTCMTCGGCAGTCGGCCGGATGAAGGGGAAAATGTAYTRYAKRAGCGGTTAAAAGAGCGCTGGGTGTACCACGTTGATCAACATYTAGAGCATGCTTRRTCGAAAGCCAACAACCNTAGRCGAGGTCTTYGTGGTATCAGGYGGGGGACTCCTTGNNMCCCTATWTTAGGCCKTCGCCCATCCGGGTAGAYTYGACCCGATAAGGAACACAATATACGNCATTACCCGACGGTGTCGACYAGACCNTTCTAGCARGAGCATGAGATTAAMACGCCAATACGGTAAYCGTCCTCTTTAAGCACCCCAAYTCATGGGACGATTGTGTMCCCGCGGCTTCCTATCACGGATGGYGGTGTTRCSTTAAAGGGGCCTCCCGAAACGTTACCAWGCGYAGTCMTRCTSTTCAAGRTTTCTGYAGGAAAATGTTTGCTAGTGATATGTCCAAACGRCCTTGMACGCACGGTGGTGATATTAAGAWGCGRGCTAGYCAGATAATAATTACCCAGTCNACCATGTGTTGCGTAGCGCTTCACCATGGGSGAGCATGAGCCCRCGRTTCGAGCCTRATAGACTCWTGGATAAGAAGACTCTATRCTAGCRTGYASCAACCCYTCYMAGNACGACAYAGGGANATGAGTCACAGCMGTAAMTCGRTAGGTGAYWTGCGGGCRRGAAGAGAAGRCCTCGCCCTTCWCGGGGCYCCRACAACACTGTAWGCTGAGGYGGTACGCCCCCGCAAARCCCGCCTAAGKRGCTGTTCNCYGCTGAACTCSACGAGCGGGATGTAGTATRWCATGACTCAGATTGGYCTCTTGCGTCCAATRCCCYAGATAGGCTCTCGGGCCCTTCCCGGGCGTGGKCATTTWCAMAASYTAAAGACTGCMCCTGATCCAGCTGTRAGTAAATCTTTATRTGAGRARACCTTTCTTRGGTAAATAAMGCAYGTTACAAAAATTYCACATAGTAGGRAGRCGYGGACACCTACTARSCYTTACCCCCCTGTKTTCTTCCTCACCMAGATCACAAARGGTCATGCATCAACCGGCWGGNTAGTCGWCMTGAAGTACGAATGGGTAGGCAACTCCYTTGTTAATCCGGGCTCCCTTTGGATACGRGTTGGTGGCRTCTACATAGTCGGGATARAGTGGATCSCACGGYAGNRRGCTTTGCATAAGCATCGTAARTGRGCCGCATGCTTCAGKATAGGTACCGCRCGACCTRGTCGTTCTRCTCYGATCTTTTGGTTTTCAAGAGCRGTAATRGCGCGCGYATTCGGCYCTRCCAGAAAGANGGCCAAGGGTGTCGTGGGTTCGGCTRGATCTGGCKCCYCCGTCACGYAAATGGATGCGCATGGCGSCCRYGCGCCYAGATGWCTCCYCCCGTTTAGRAGCCCGYTGAAACGTGCATTCGAGTTTATSGYGGCTAAGACTCTCTTCANTGCGGGCGATGAACCCSCCACAAYCTAATGGATCCTCTTTCGRAAACACGCTGCCTCARGATGYTRCATGGTAGKCAGGCATATATCCGGAACTGCGGTGRGCGGCCRAGTGGTAGCAAAGTTYGTRGGCCGMTGAAGAGGGYGCGCTANTTCGGGGAAGAYCAGTGATGTCATTGMTCCCTCGCGGGTCCCCTRGGATGTCGGTTTTTTAACYCGACGGTRTTAGAGAATCCCAACCCTGGAATAATCWCTCGWCGGAMCGCAACGCCTGACCATYCGRGGGTTTGCGCTTAAGGGAACGCAAGTGGRGCACGGCCACCTCAGWTCTCGGGGGACCGTACMTCCGGTTACAACTGACTGGGTTTCACCCTARAYCTTTATCTCCAWTCTGAGTGCSAAAATAATCRTGGGACTAAGTACANCGTATGGRCATATGMYTAKTGGGACSTGACGGACTACGTCCKGCMTACATTTWACCYCCTAAAATCYCSGGAGTTAWRATATTAAAGGARCCTGGTTCGAACYGTCGRCTAGCACTGAAGGGCGTRTYGCCGCATTGTANCGGAACGAAGACACGGAATMTTCCCCGTCACCGCGTGTRAATCGTACAANATAAGNATAANGGTTGCGTCGCTCCCACATAGGATRWCNGGCCTAGTGCCCACGACGTGCGYGTCGGACTAYYTGWAAGACAGAGAGGAATWGCCCGTGTCTCCCCTGCWTATCGAGATAATAWCTTCAAGTRGCGAYTYCCCGTTGGCCAAAGTCGCRTCTCAGATTTTAGGCCANSCGAGCGTGWCCGAAGACCGACCGCGSGGGGCTCGATCCCTATTACCAAGCTTCCGCCGAYCCCTTTAGCGGTAGAGCCTTNCTARTCAACATGCGCASYGATCCRWTTCGNGAATTAGCATCTCYCATACYCCAATTCTTACGAMTCGCAATAACCTCGGWCGSCACAGCCWYYTAGGACTGTCGAAATTGCGTGGAATCARGTGYGTATGACCCATAATMACRATAGCCGNGYCTGCMGGGTTCCMCCAGAATGAGGGCTCGCGCGTSATCCGCGRACACGACYCAACGCTATACATGYGGAGCGGATCCTGGATCCGGGCCAGYCACTCGGTGTTACTCRAGTGGTWTAAASTGGTTGYTTCTCAGCCYATGNACTCAAATCNTATCGCTGTAAAATRACCGACCCCTAACRATCAGCGCTCAWCGGGGCRCGTACAAAAGCCTARAGAAYAACYGCCACCYTACAATARCATTATATGCGTCCTCGTCCCWTCATTCRCACCGATGCGGCTCSGCTRTCCTTCTTTGCCYCCCGTTGAKAACATAYCCTGGGTAGTGATAYAARTCTACTCCGAAGRCAACTTCACGGAAGAAGCTTGYAGTTGCGRCYGRGCTCGGGGACGARCTCCGKTGGGCACCAGATCAAACGRCGCCYCCTACCGGTAGCGTAGRCAGTGTTCGCACTGRGCTTTCTNNNGCGGCTCYCACCCGCKCCCGGCTATCTAGGTGANCGCAGGRGGMGTMNCGACRAGACTGTRAGRCATNAGGCACGTAAGGCCCGCGTCGGRTWTTCGCCCGRGNCCYCCCCGCCCYGGGCGCGGGAAGTAAGGCCGGAGAACGNAGAACWGTACATCTGATAGYRRAGMGRTTCCANCWGGTCATAGTGCGCCATTCTCTAYGTATCCCCGCACRGCCGGCCTTACTCCAAGTATACTCAANAGTGATCCGGNRGGTGTCGGGCYCYRAGCGCAGTTCGCCCGTTTNAGAAGRCRTTTTGTAGGCGRCTCCCAACACMARGTAATAGCCCGTGRYACCACAGCTACGMCTCATCARCCCCANGGCATGCTAAAAATAGASATGGTYRTYTCGCSATAAGTSGGGTAGAAAAGACAYGGRAATCACGACCCARCCYCCTCTGGGYGCTTAAGGAYTCSAAGYTAGTGCCGATTACGGGGCCGTAGWGCTACCCCTCCTCCYGYGGCTCGYCCGACCGTATCMAGGGACCGACATACCGTTGGTGRCGRGTARGCCCCCAGCCAAAGAATGCGCSAKGCTGCGTTTTCCGRCGTCGACAACNGAGGAGYCTNGSAGCAGAWACATCCTTCTCTGCCTGTGYCTGATGAAGGGCCCCMCWCTTCAGGAACCAGCATTTAAATGCTAGCGRAGGATGAGGCCTCCTCTCGRAGGACTCACACCTCGNACCGGTGGGTCACSRGAAARGCGAWRTAACGGYCTCCTGACGACCGCTCCAGCTAAWGGGTGACGCTGGTACMSCTCGGCACCCTSCRAGGCCCGAACTRCACCGGNCATCAAKAGAGTNAGNTMTGACGCTGGTGYGTAAAATGTTTGTCGGRTGAACATCTTGCCATTCGCTATACGCWTCGCGGCRGARGCGTCTGTCCCGYGACCTTTATGGGCATCGGTTGGCCTGCGAYGGCCTTGTGGACGCGGTAACTGACNGAGYACGCTCAGYCNATGAGGATCTGSGACTACAAAGTCTCCGAAAAYGCTCTTTTCTGTATATGRTCGGATAACGCAAATCTAAAYNTACRCAGATCTAGACGTTCGGCTACRGTGCCAGGGCTGCGCTYCMCTCCAACTKCTGTYWGGTGCGAAACTTGGTTGCCCTTACTTGTCCTCYCTCCTGMGACACTTCTTWGGGGGCGGCCCGTAACCCGTCAACGGCGCTRCAGACACCGTCTGGGTACACCACTMAAGCCCAARCGCGGWTAAACCTGGGATCCGGCGCTCTGATCGNCGCGGGCGGATACAGRSACCCATTGTTAGAGCCTKRTWGCCCGACSCGWGTGCAATCGAYGCYGRCAKTCTATNGACACTGCGACCTGCTACGCRCTTGAACRCCATGCACTTCCCGCTNTACYGTGGGGAGCTACGGGTACACGACGCTTGAGTTCGGAATRAAGTATTCAGCGCCATTGGTGSCATSTANAGGCGACYRAGAGGTGACMGTTCMTGCCTCRACSGCACGACGGCYTCAGRAAGYCCACYAGGCTGCTTGGCCRTACCTYGTTGGGTCCNRGCTACAGCRATATGRRCAGWTTCMGCATMCTCGCRATTTRAGTAGCTAAGGTAACACTCGCTAGCCGTCGMACGATGCGCGCTCATCTGCTGCCTACAATAGAGCYGGCGCYTTYAACTRAATACGGTCGGGGAATKGACTTGCCAGGCCRTCACTCTGATCACYCAYTCAAMCGCCGACAGTAYCGGAGCACCAGGYACTAAACAGAAGARCAGGCGNGCCATTGTGCCGTTCYGYTGGTRCGGCTAAAGCTTTTGTGCTATGACAGTTCKGAAGGAGGCCCGKSGCCCCTGGARTRTCGSCCGGWGAAATGCCCSAGCGCACGGTTTTCATAAGCAARATGCTAGCACCAGCAGGCCTRKARCCCGAACACTAACTATGCATCCCCTTACTTGTGTKNGTACTGTCTTAYCATTCGGCCCGCTTGATAGGTTCGKTGAGTGACTTGARACAACGAGGCTGCTCCATGGATCNCGAAAAAGCATGWCCACGCAGCCGGGGRCTGGAAAATAATGGRACTCASCCAGAATAAAATRCCAACGCCGCCTAGGCMACGCCKGWGCTCCTCATACATAARCGCTGCTCAAACCCRTGGTAAGGGAAGCACTCGCTCAATCTACWTCAGCATTCATCCACCGCTAGCCCGAAGGCACGCAGGGAYYTCCCCGGYACTAGTTTTCCWCCTACAAAAGTRTCASCTAAGTGATGACCACCGRACCTAGTCTGGCGCCAAYCAGCTTAYRACAATTTTCYGTGATTSGCATCTAACGCYWTNGGACCARGTARTCATATYTGSTCGGGGGCGCGATCTCTCNGYTGGGTAGGACCAAAGYAGCGAWGGAGCTCRTTTGCTATGGYTGCRACCATGTGACACRTATCYTKTATGGGAGATTCGGTACACWTGCACAGCTAATCCCGTAGGAGACSCCAAACACRGWCCGCGCAYRTWCGTGGCGGCGMTATTCTTCTGCGAAAGYGTGGGAAGCCCGCAANGGYRCAKYATGGTATCAACYRYATGGAGGGGGTACTGGGAGGTAAAGTACSACGAGGCCYAGGRCCRCGGTCCMGGTYTATACCATGACNTCGCCAGRCACGCYTCTASCGYGTGTSCARAARCTACGCTSCTGTCCGRTGGCCAGGRAACGCAAGGGAAYGCCCATTYTATKNATCGGGGGATCGGKATCACAGCGTRGGCCTGTCCNACATTACTTATAACCYCGCTTACAAAAGACGGGCMAACTCGGATAGCACAACGGCGGCTACATYCCCCKCYCGGGACTTGTGCACGTARAAGGACNGTCGCCTGACGACASRAAGAGGTTGTTAGCACGCCGCCTCCCGGCYCGTCATACRGYGGTCTARAACCACGAGAGTCCGAAATCCTATTCTACTGGACGATCTTGGACAYCRGTCCTGGCCTTGRTCGTACTTACGNRGAGAAGCAGTCTAAGYRGTCTCGACTAGCATKCRCCCTGGGGAAGGCGGTGCCTAACCACGGACGCGARCGACACACYGCGATAACKGWCTCATGNAATNCATTATACCCAYTTTCCTACAARCTAWSYACAAGAGTAAGAGTTCATGAAAAMCGTTGACAGTGGGATSATCGGRCGGCGTCCGCAMAACAAGGTCTAAAAGCANTCAGYCTGCCCKCCYGAAACAGCTGGTATGTGAGTTTGGCCACATSTAGCTTTACGTARGAATCCCATTCGATSCYCRGATTCCCCGYKGTCNTCYCCAACCCCTCGGCYTYACCCCCCTCTCGTNTGTCGCAAYAGTGTTATGTTTCNCGCTTTTCATCTTCCCYCTMYGGCCCAGCTGACGCTACCTATTCMTTCGACAAATCYCGCGCNGCYYGTCATAGGTGACAGGAYAGCYGTGCGCTACGTAGCATGTAGCTTCGTMGCTCCTTACCGACCATCCCCRTTGTAGARGCGCCTNTCGNYYKYTCCTCCYAATGAAGYCGCCGTGTACTGGTACGTGATCCATATSTTAAGTTYGCTAKATRGCGCNAYACATTGTCCCTGGCGCGACGGCYTTAAGACCCTACACCTCTAGACTGCCRCCCTAGTRATCCGGTACWYGCTCACGTGATCTTATAGCACACAAACACGCAYAAGCCAGTTCCACGGATCGSGRGGCGGGGKCGTGTAGCSGAGGGTACGAATGNATTACACRAGCGTGCGTRGCGCTRACGGCGCGCTATRACGYNAAACCTGGAYACTGTCCGGGGACTCNCGTCYYCTKGCCGCGGCCCTTAGAATTCGGGTGGCAATCGYTTCCGGRGACCAATCACTTGAYCGAGGCGCGRYCTTWCGTAGCAAAAATAWRCCTTTATCGATGTTAGGACGCACGATGCTGGRACAGCTCTGYCACTAGCTGTTTCGGACAKAGTTGTGACGTAGAACTTNCWTGGGTGATYCTAAGCGTCGGCWSAGCGGTCCGGTTGGGCCGGANTRCCARAGGTTCCCAASGCCTGCCTCCCAGATATCCCTGTCAGTYATACTMKTYAGTSTGATCCCATCTAGRCACTGAACKYRSGAGGGGATTRACCTAAYTCCCCCAGCGAAGCTCCGTTATTTGTAGGCGACTTACACCCCGGCATTGCAGAAGGRGATCGAATTGTGGACCGTWACGGAATAATAATGCRGGCAGAYATCTGTCCGATAGRRCGCGCAGGWCTATGGRACAGACTCTRYCCCGAACCTAACTAAWAGGCGCTCGCYGAAGYGCAAGCTAGGACTGTCAAAAGCGGGTYCTGTTGACACTTAATGACTAGACTCGGTGTSTACCTCTCGGGAGAAAGTTGGGRTATRACCATGCATGAATCGCCCATTCYCNCGGCCTTAYCGATAAAGTTGACACTTTTRTTCTCATTACAAATCNYGTACAAGCGCRRTTGAANGGCCACGAYATCCWYAGGTRTRGTGTAATTGGARCGGGTCAGTCGNGGGCRGSCYCGCTTCGCAGACCTYTGGCGTRAYCTGGCCTCTTCNTTGMTCAACGAGRGATYCTCGAACCGGCGYCAGAAAGCGGTATCCCGGGCRTYAGCGCGCCCTNYRATCCATTCRACGCCGTATACGRTGTTGCAYCTCKCTCCTACCGATWCRAGTTCAGCYGGGAAGAGTGGCACYTAYGGTCGGCTATCCGGACGCTATCCTTGACTRCACCTGTCACATGGTAACGMCCGATGGTGTCTTCTACGAGCGRAAYCCCGTAACAATRAATTTWTCCGGTYGCAGGAGAAGCACTCGCCTGCGCAATACTCGTCCTSTGTGCTGTCTTCACCAAACGGTTGATAGGGCGCTTTACCNTGAAYTGAAMCCCATGGATGGATTTCAAATWTCRTWCAGCCGCAACAATCTTACAAGGTGCYCGGAATATAGMTCCATGGYGCCAAGTCANGGGATANCGTTAGACTCWTGRACGCCCACYCTAACGCGCTTCRRTTGGAAAGAAGTTCCATCTCTGATCGGCMTGGGTGCACGAAACACAARCCTCAMGGTCGSCAGTGGCCCAGATAYTAAAGAMTCTCGCCCAGTACGNTAAGCTCCRTCAAGGATATATTCGGTGTATYCTACTACTAATAGACCATGCCGGTCATCSCTTMTGCTGMGCGCCTCACCGCTCCGCAAGKAGCTTGGAANGRGCCSCGGGGTTAGTCGAGGGTTTGAAYSACGCCGAGCGATAYAGACYGAGAYGCAYCCCYCCGAGATGRGAYGATGTTTTGTAAGGCGTCGKCACGCTTGRTTCCACTGTAGCTGCAWGTTTAGTGACTAGYGTAGATTACATCTRAAANAGTANTCCCTCGMAGATCRTTCATATAATGGAACGGCCTRYTCCCCCGCAAGGAGGTRGGACGCGNTCAGGCGGTGAAAAGGGCRAGCAATACTCCCGGCCNCATYTTGTGTATGTGCAGGGTCTNSCCTCTGTACAGCAGCNNNGTYGACGGTTGCGTTCGTTAYAATTTTCTGGGCACCTGAGGTCTTTGATRAGCAGTCTCGRGCCAYTYTCAGGWMCAGCCCGGACCAYGSACCARCAGGTCCGYCGRGGGCTGAYCAMRACYGTTGYGTCCCGCGGAATGRATGRTTAGCTATCTAAGCCGCTTRGTCGATTGTTTCCYAKAGGGCTCGTGCACTGYCAYCAGACRCGTAARTCGCCCTGCATGGAYTTGCNCGATTACCGATGGCCGCCTWCGGAATWCGAGGTYGTYCGTTCTGCCTACAANGGCCTTATTGCGCAACAACYCGGYCACTCGTGTRGCCGYATGCTRCCCAATTGGCGCTTGTGKYTGTTGGTCCTCTTTGTAGTATTGCAGCRRATTGGTACAARTACACGAGCRTCAATAGCCCTGCTTCGATAGTCTATCCGTGCCCTAACTYGAGGAGGCCGATYCCTMTRACACTCGAGGGTGTATTCACCCTGGTATCAGGTGGCCCTATATCRTTAGCCGACGTTAGNGTTMCTAATGCTCCGGAYYGCAATCGTGCGAGGACCGGNACGTNAAACGACGTTTATWWTTTTATTTGAGGWYWTATGATACCCCATCRATCGAATTGSRTCTAGRTYRGATGGTCCCCMTACTGAAGTGGGTCTYTRAACCGTCATTGTMGCAAACRAAAMCCCCNCGCCGAYAGACACGGCGAGGTTACCCGGGTMGGCCGACAGAACGMCCTTTGTCGCCTTCCGGYTGCTAATGGCACTCTAACNGASCGAGCGGGCCCYGGTCCCGCGTGACTASCTCCGGCTCGGGAAGGACTATTGAGCAAAGAYAAKYCTCTAGRGTACGNTGGTGTAGGCGCYCCAGGCCCACGGCGCACCCAWGTCACWGCCAATCGGAATTGTYTTARATCTCTTATCCTATAGGTGRGAAATTGTTGRTGTGTTCRCAGAWCTGGTTGGYAACTTCGGTCAARTCAACYAACCTGCTWGTTAGCMRGTGCGAAGTCCGCCGACAAGAGACYTCCGRGTCCCRCTCGGGCTGTTCTCGGCSGGGRTGTACACTCGRAAACYCCGCGCGGTTTATGTGCCGCTACYGCGCGRTTTTTGANGGYTRTCTTGCGGTTARAGCCTACARAGTCTCGGTTACGAGGTCCGTCGYTGATCCTTCRTTGCYGATTGACGATCRAGGTRGTCTCGTTGCCTCGAGGAACAANGTRAGYCTAYTTNGTTATCGCGGTRTTTAAGAATGCCAGGCCWACATAAAGGGNCAGGAGATTTCAASGCTCTTCGGGGGTCGGCTACCATCGAACRCCCAGTTRGACGRGAGCATCGGCCTCCTTGWGGACTNTTNTGGGGCKRRCTTNTCTCGRGCAGCACACCSAGGCGTAGTGYWGAAGCTCGAGAGAAGAGAAGGGNAGTCCCGTAAATAGGCTAATGACATTTCGTTTGACAGGCTACTTCAGGCGCTCGAAKGYCTAGCGTRYATCCCAGTCAYCSGCGACGAARAATCATGRTCAGTAGTTCCGGATCRCCAAATGCACCGTCTWYAAATCCGGAYCTTSMTACRCGGAGTMGTGAAAGGTAGGCGTCGSCGTTRCAGTTTTTGTTCCAAGAGYAKAAGGGTSCAGCGTGGGRTCACAGTTGCCARAGTCCCTGYCCGCCCTCCCGTCNAGATGCCYCCCGCTAGACYCCCTAGCTKTYCCAAAGGGTATTTGACGGAGRCATACGAGCGATCACSTCYGGCTTTCAGATCAGCAAGGNCTCTCRGCGCACCTATTCCGGAGTRTGAACCTGGTMCTCGAAGTATCCRCYGGCGGCATGAAAATAGCGCCGCAGCTACGCARTCTRTCAACCKRCCGTGGGTGGACGTTCATACANYCAGACCCACTCSTGTMRACTTAGGTGCTCCGTTGAACCCGGGGRGMATACTGTAKAGGAGCCTTAGGASGAAAARAGGTTAKGACGCCTTAGGRATGTAGGACTATCGCCGCTGARRGCCGAGAGAYSGGTGATTGTTCTAKTRCCCAGGCCTGGCGTCCCCTACCATACSCGGGGAWGCTTCTTGCAGGAGGAACCTTTACTYCTSTGGRTGACCTACTCTGAGCCTYAGGTAGYCTCGGTTTTTRTRAACGTAARATCTGTASGGTCGCCAGTASAACGATRCGACTAWAGGAATCCGGCNYGGGCTGTCTTGNCCYCTACTCGATAGCAATTMTCGACGTTCTGATGCTGGCTTCGAAGYTGMGAGKGCGTCAAGTTTTGCCYTCGGCGGAGGCCSCATAAAGACKGATRACAATACRGTGGTGGCAATGTTCGTACYGGTTTGGCATKKAWTATGAGAATAAKGATTGCTCCAGGCTTAAACCGAGCCTGRAGGYTCGACCCTGSGCGGGCCCGCKGGGGCAYGCGCCCCRAAWGGTATNCGCGCYCGGYATRCCSCAAASGTGTAGGGGGNCACTGCCGTCTGATATCCACAAAGYAGGTCGKCAGTACGTCAAGARCGCTCTCAATGTAAGANATGGCCGTKTTAAAATRGTGGTCGCTGTAMTYWAAAGGTCRTYGCRCTAAAGAAAATANCTCTCGGGTCRCTTRAGARCGGGYCTACGGGAKGCCAGRAGGCTGSAATCWAAATGYAAGCTCACAGGGGKACTRGCAATGKGAGRGCGTAGTGACAGGWTRACGGACTATGYTTWGGCCCTCATRASCGGTACGTGARAAAATCAYTAGCCCTAGTACRGRAAGGTGCCCCCGCGRCCCTGCCGTCTGRAGTACTGGTTAAKTMAAAAACTYTTSGGCCGCAGCTTAGGACGTCTTCACCTATGCGKATCACCCTATGYCAGGCGCCTCWYTGCCRTTCCTARYAMAAAGGCGAGAGCCCCGYCCGTRGCGAGCWCCGCACAGCATATCTAAAGCCTAGKKTGWATATCCGGCATGTACAAGTAAYGTCTACGATYCATCAGAGATCCGCACKCTATTTGGCTAGACGCTGCKSATCTKCAAAGTTAAGCTAACMCKACTCCATTCCCGTYCCCCGGCACWWTACCGTCGCCCRAAGCCTAGWGAAGGWTATCCCRCAGCARWGMGCAWGCCAYCCGCATGACMCGATCCATTCNCTACCACAAAGAGCCTRATGGAGCARTCGCTACGACCAAARSTGGTAGCCAYGCGCCCGTTSACGTCTCTTCGGGGYGGCARCYTTMCTTCAATACGCTRTGTAAGGCGGCAGTYTACCCGGCCTRGCGKCAGTATAGCGTCCTCGAARCGGCTCCAGCTTTAATAGCTGSGGRTTCTCAGTCTAGCCCYGTCAWTCGCTGCAGTRCRCCGCGTTATGYGTTTTRTTCCTGTCGTCCCYTAAGGGGGATGTATMTAGGCTGGTTAACATRWCACRAYGTRCATTATGATKRTGGGTTACGACCARGCGCTGACGATCGCRKTGARACCRAACTTRRTTCGKYCAMCCCGGCKCGCCATTTCGAACTCTGACRCATGTATGTACGGKTTACTCGGTTGTAGTGAAMCGCRTAACCCCTCATYCCTCGCACCAGTGGTCTAACNAGGGATATAGWCCCATTGGACGGTAATAGCTACRTGACGGCGGCACAAAGTGGTCGGCATTTAGTTTTATCGACSTTGGATAWGGAATGAGCGGTTCCGCRAGGAATACCRCAGAGACACTCGCTACKAGACYCGGTTCTGNAGCCYTAAAAACCGYAAACCTGTTGTGTRGWAGAGTCGCGGATCTTGCAAAAGGRCRTGCCTCGGYGACSWATTGACTCTTTGGGGTTAAACYAATCTTGTAYRTCTCNTCCMACCCACCAAAMAAAAGAGTGCCGAGTACYGGCTTTAATATTACGRTAGCATTASGCAGTCTTAAGAAATGGATGTACCAYTATGCTAAAATTGGGCCTATGAACGGGGATATGTTTCCRTTACGATATAATCWTTTACTTGTAGRGGATGTGTMAGAGACCAGTGGAATAAAARTAAAYGCGGAATGTCGYGGTGGGCCCTAATTCTAATWTACTGGCAWCGGGACYAGCTTCAGGCTGGCCTAYGRCGGNGCACTCAAGTGACTCATTAGRGCTTGCTGACTCTATCGGASWTGTACCTAGCGAGTCCCGTTGWATGGTNCCSRCGACTTGGCYAAGCGATKGGTGAGTCAAAACGACGGYCTATGGCCMCGTGCGCKAGGTTCRGSCTTCAGATCACGGATGGTCGTTATCCTAGGGTCATGCCYTCATGTCRGACGTTMCAAACCTCCCSGCGTTCCMTATAACCCCCTAYACTAAATGATGMAYGCATGAGGAARCATGACCTCTGGAACCTCCTGCTGGGAAAACGGGTGCRGCGCGGGCTATRACYCTCAAAAGGANTCTCCYGACAATCATARRCCTGNGGGTAGACTCCATCACGGGGAAGGKACTGTAGGRSTCAGGGCGTGTACGGGCGTTACNAGAGACTCGGAAAAACGATCTTTCMATGTATACCGCCRGCASCCTCCGTTAANTCTCRTCAMMGTTCTCRTGCCCGRATAGCTTCGYACTTCGTCAAGATCTCCYTGCCASCTATGGCAGATGGAAGGCYATCAGCACTCTGRTGRGGCTACATTAAACRCGGGCTTTAGCARTGCTCTGTTTCNTGGAGCCCCCCGCGAGSGAGTGRTCAWTACTCCTRCAGTGGGGCTAGNTAGGTCACACAARYCCCGCGCTAYCGGGTGCTTGYACAMCCTTCCGATGTTAGTCTTYTTTAGGCATGCRACCASCTAACCCCAAGRGGCCAGYAGMCGYACCGTTCGTGTGTGGCCACTGAACGGCACCYTTAGCAKNGTCCARCTRTCGGKCTCACGARTCACAGCGCCCGGNTCTCGAMTGATGATACTAGCCTSACCCGATATTGNGGGTRCACYRTGTTTAGGGGGACGCAAATTCRTCGGRAGGATGCCTCCYCYGAATGGGCATAGCTRAASYGCATATTTSTRTCCCCGWSTTTACTCACCYGGCTRGTCCGTACAAYCRGYCGGGTCCTACGCRCGSGKTCGTYGCCCAGAAGTTTACACCGATACTRSCRGAGTTGGRCGSCTTCAGCGCCCCAAACAGGCGTCGGYKACRTTCGGCGTTTAANGACCGTCGTTTGATRGRGGATCGGGAYYCCWGAAGCCTGCKAGTGAAGCYAGTGCTAGGACCCCCRACGTTGCCTNGTAYCATATCRGGATTCGGCTAGAWCTGTGMTGAAACGARCTCCTTGTCCTGCCTAGGACGCGAWAACTTAGNCGAGTCATGGAGTTCTCAAGCATGGRATGNGATGCCGCGAGTAACAGTACYTSACTACCCCNTGCCRCGATTCRGACCCTAACCATAGTTGGCTTCTGTGGTTAGGCATACAGCATTGTCNAGAACCTCCTGCATTTTGAATTTATSATGGAATACGCCGTGGTCTACGAAGTAATNARCCGTGTATTTWTCCACCTACGACCCGTATACACCCYCCAAAGGATAGACCAAGATATGKTTTGGGCYTTTTAGAGTTCCCCTYCAACAGGTGCGCACAAMGGTCAGCCKYTTCAAGAGGCTACCSGGTTNCCGCCGCGGTAACCTATACACGAACCNTCRCAATCAGGCCGGCGTCATCGCTCCCGACTGCGTTNGACGTCCGAGCTCCGTNCAAGYCAAGCYAGTGAGTGCAGGTTTACATAATAAGGCAGANGCCYYAGTAGRGACGGCTTGACTAGGCAGWGATCTTARGGAGCCGCTATACATGGGGTGTACCCGCAATTCCTGAWTGGTACGCTCTTGGTWTCATGCNCACAGGTAAGGGTCGCACTTTTGGACGTYGCRTCTTTCGTCAGTTGRRYGATGCCYCCCAGYANCTTTCTGACCCCATCGWGTCGTACTTCANAGACGAAGGCCTCRRTCCTTCTCCGCMGAGCMACCCCCYGTCGCAKTTACGTRTGGAAMCGGKCAAYCGGGAGRTGCATAGGAGCGTAACYCAATTGCGGCTYCRGTGATCAACGRTRATCCGARYTTGCCGTATKAATSTGAATCGTGGGACTTCGATGGTCAACTGGGGTACCGACCNCCCGGYTAGCACACTAATYTTACGCAAAAGTAATATGATCTACGATTCCTTGCCGAGGAMCGTAAGAACTTAGCGCMATAGGAACACGTTGGYGRGACGGCGCAGAAGCACYCGCWTAACGTCGGGTYGGTATGCCCAACCAGGGTYGATASTTACGTGTARCGCCCGGGAACGAAAACGAACTATCTACGNTCTTYAATTASMCRCTGCACGYGYCTYGCCGGAGTTGACRCCGGGGATCGCGRYAGTATATGTGATACTARCTCTTTCGATATCATCCAYTTACAACGCCTAGGCCATGCTGACGCRCACTAAGGATACTKATTGAATCGTCCGCGCCRTCGAGAGACYTCGAAGCACGTGCGKRTCTTATGGTGTAGACTCCGGGACCGGTACAGATCCCGTRGTRTGCGTATGGCGTATCTGTCGATGTGGTAACAGGATTCTACAWGGAAGGATAGGAACAAGCGCYGAATCCGRCAGCCCTGCCCTATCAGGGATTGTGCCGGACACTCAGAACAGWGTGAATGGGTGTACRMATMAAKCGTGTGCTACGTAGCCCGGTCTAATTRTTGANKGTCCACTTACCAGAATAAACCAAMANACGRRACAGACTGATGGGACGTAGAAGNCACCGCTATGCAGCTGCTGYAYACMTGCGCCAGACGCGGSGNGCGGCGTATCCNATCAACCCGRCTCAGCGATGNGGTTGGTCCTATGGGTATGAGCTACAGCCTGCATWGRAAAWGGMGCCTATGTGAGGGWSGCACCGAGTGCCGAAAAGTTAACTTGCCTMCTCGTTCTCGTGCGTTGGAGAGGGCCTAYGYRACGGTCGCCARGCGGATCTAAACACTAAAAGATAACAGRCTATGGGTTCTGTTGCCTACAAWTACCCAACATGARCTAGCTRGAAAGATAYKCACTTCCGCCATCAAGCRCGRCTGCAGGTCGAATGCCTAWGGCGCRGGKCGWCGCRTCGATCCAAACTCGTCTTCTCGTTARCTTGCCGCCGTCACTCCNTGGYTCCRCTGAAGGAGTTACGGGTCTTSACCTCGCGGCGGTGCGGGCCGCGCCYCCGGMCAASATTATGCCCTGTACCCRCGGTATCAAYGGACCAATGCATCGYCASCYGAATGTTCCMACTCGAGYGTTTGGCGGGTTATGCGGCGRCTGAGTATGGTGRGTCGAGTRTTCGATGWCGAGNTCGGCATGGCATGGAGTACACCGKCCTATAGCTCTTATTATCACGACGCGACCWGTCAATTACGKCGTGCRRTGGAATAGACTTGGCCGTGTTGGWCCAAGATTTCTTGCAAGACGTAAMRATATGNCGCACGCCGCACAAYCWCACTCTCGCCTCGCCGCANGCCCAYGGGCSCCTGTGACAAGGGTCGCNARCGGTGCTCCCAGCASTANCTCAACAAGGGYAWGTGTCTARACYTACGAGTCATCTACTAGGCCTTTRACTCCGCGAGCYGGTTCMCTAACTGGCACTTTTGGACRGTRCTAGGTTCAGCGCTGRRCGTTAKNCATTTRTMTTCTTCTYMAAGCCGCGCATCTTACACGARGGTAGAAGTCTACGTGGTCNCGGATTATTSAGGTTGRYCGACTGCAACCAGGACGAACTTATCGAATGAGCAGRGCCCCACCTATTAGTGGATCGAACGGGGGAACATGCTGATGCATCGAGACCYCGCCRAGTCTGCGRCTGCCCTACCCSATCTAAATAGGASGGGTGARTATGGTAACATGCYMNCCGTGACACCCTGCCRWRCAGGCAGCGCCGWATATYRACACGTGGGCNARCTCGTNCAAGRYCCAACYCGCCCGAYTCGGAGAATGAAGTTAGTGGTAARAGGATGCCATCAGGCATGTCGACAAAGAGTAGGACYATGTAACCGYGCGGYGCGAAACACGATATTGCCACAAGGAGAGGAGGACCGGCACRAAGCCCCCGTTACAGYKACGATGACAGACAAGMRCCTCYCCWYTTYACGCCTGGSGTTTCCGCGNNNCGTATAGGGCTGAATTCGCGTCGARAGGTACTTGCCGTTGSGATATSWCTACGGCACGCACCCRCGNCGCGAGCAYTCACTAACNGCAAAGTCCACGGMGGTKYGTCCAGTGGACCGGRCGYCTTAGTCAGAATATTTYGAAGGGCMAGAACCTACGYTAGTTTGGTATATCRCACCMYCSNAGCGGCCGGTYTCCYGTCGAAGGCGGGCTTYCACTACCRCCCCGTCAYWGTGGASCGCGTTGACAGASAGGGCTCCCCCCCCGYTCYTCACTCGGCTACGCGTCCTGTGGCCCCAGGTCTCGTARGAGTCCAAGTATYGGACTTTGCKWACTTSSGGATACGAAAGTCACACCTGTYYTTGTCCCATCTAGTTMAGTMCTACTAARKKCTTCAGATGCGAGYCYGAAANNCGCTAGTATCTASGTACTGTACTTGGATGTTGGGAAAYAAACGGCTGAGTGRCTYTAGTCAATGCYRCCGTCTGACACCCTGCGTCTCGCSCGYATGCACAACTTGGTCATGGGATTTGCCGGTTGCCASNNCCNTWGGAWGGGGACANCCCTTAGTCTCTCTRCTAGGATCCCCGCTGCGCRGTGTGGGAYGCGRGMYTGTCCACCTARYCTCACYCATGTTTCATTAGRWSTNCGCAGCACRCGRGGCAATCTGAGNCAGTRCCTAWTAATAATKCCGGGCTTCTAGYCAACACYGCTTGAAGAGAAYTCYACAGARGGGAYACTTAATGGGGGGCGTGGAGGGCCACCAKNGCGAATGAGTRGKCRACAGGTTCCACGTGTAACCGCCTYCYAGGGGCAGGTGTAARCACGGAAAMRGCCTGTSGCAAAGTTACWACTTGYTAGTGATAAAGGATAAGGTATCCNNTTAYCACGTCACTATTATCTCAATCGCATGATATTTCCGGGYYCTACGCTTYCATTTGCMCGGCTGCYGTGCTRCACTTCTCGAGATGGAAAGGGGAGTRGAAYACATCRGGCTCCCAGYAGCGATTWGGGATCWTAAAACCACGAGTAACTAAAACCAACCGGGTRTAGAGNCGKTCAATGAATAAACWGAACAGAGCGCAGCACATTGATAYATAAATGAGNACAGTGTTACAAATGTCCYTRATGTCTGACATGCGTCGCGGAYGGCGCCGCACSTGRTCAACCGTGACGGTTGTAACCGGACAGAAYATTCNTTCGCAGAGGGYCCRTCGACCCGGTGAGTCGYRATGCCCCGGTASTGAGATTGGCTTCGCTGCGTATCAGGGCCTGTACACCTRGTRGGSTTCCCGRAACCGCGTGCCGGTTGAGAGTGYATCGAAGAAGCAASTTRAYACGATGAAARGNNWGTCCTTGCGKGAGCTTCCGGGGAGGCRTGTTGCCCAGWCACCCCGAAGAACCCGGSTGCCCYACYCTYCGGCGGGGAGTGSATGGAGRTTCCTCGCATGRGRCGGTGTTCCCATTGGACYYYTAGAGAGCTGGTNCGCGCAYGATAARTASTTGYTCCCAKTKTGATCTGCGGAGGAGAWWGCATCATTCTATTCGTGTCCGCCACTTTTTTGCTTGCGRTCYGAGGCRTTGGTGAATKCRCTCCATCGGACAAGCGCCWCTTAAATCGAAGCAGGTGCGCTAGGAATTGCTCTARGCGCTGACGCGTTTGCGRAGCAATTTGACCYYCACAGCGRCCATCATGYCGGACTCATTCTTTCTCCRRMRGTGATTYGGGTTRCARTGTTATCMCCAARYTCGATACCAGAYAGCTRGCCGGCACCAACCACTCAGTAWTCCCTGACGGGYCTGACGTCCAAYGGGCGGAAAGCCTTTGCCGCACGGCTCGAGCGTTGCGGSAACAAGGCTAAACGRGTGCCCTTCTKTGTCCAATCCYCCACCGAGTCRGAATGGACAGTAAGATCACGCCTTGACRTCRRCTTGCTGAGYCTATGGCGAATWTCTACTCAACCCCCRCAAGATAAGGTGCCCRTTCCACAGTCCACYCGAGAGGTACCTGMTCGGATGNNACAGCCACAGANACYAGACTAGGTACGACMCTTATGCTTTAGCCCTGGCTWTCGKATGYAAYCAAATKAGGRCTTACTTTTATMAKTTAAGACAGTGCGRGGAAATGTCYGTTTCCCTAGTGTGACTATGAGAGAAYCTCTTACYACATATTGWWAGATAGAAYWAYTTTAGGACACGCGCRGGGACTCCTCACYCCTYCCGTAAGAAACACGGGATACAARGAAGCGYTAAGATGATNGCGCCACTCAGCGGATTGTYCTWATTCTGYGGTCACGATACCTATRTNCGAACTGTACTGAGRGGGGAARTAGTTGTCTACGGCKRGTKAGACGGSGCGATCGTGTTCCGGAAGCCGGGCTCTYAATCGTCGCACAACCCGKATGAGACGRCYGGGGTGGACGAGTTACGAGTRATCCTTATSCACGGTGAARCGAAAAAACCGGAAYTACGRYAAYGGAACACTCTYWTTCYCYWTGMGTANCYCTTTCTGTGCGTWATYCAAGCATTYGGATAGCGTAGAGCAGGGAGGTACYAGAGCATGGSNATGTGGCGSCCCCKCGCGCACTCCNCTNCCCTAAGCGGCTCGGAAGACCGCGCATAGAACACGAAAACAYCATTGACACCCCGGCCGCGCMGTCACYCGGCATCACGCTCTTACAGGGACTYGATGARGACGGCCCWGACGGGTCGCTGTTATAGCTACGTATCMCGTGCAAAGCCACCCAGCTATAGCCCYATTGGCTGTGCATGTCGGGACCATACTTTCACAMTGTGACAGTGATATGCCGAATGGGCCGGAGCGCAGYCTGCCAGTGGCGCTGCYAYYTTTGATCGGCCCGCCRCACTACCGGTCGAGCGGTCAMTARGATCGCWGGAAATGKTTTTCGTAAGTATAAGCCTTGGAATAACCCCCTGCGCACAARCCCCCGGGNCKGTNCCTAGTACTAATATGAGAAAACCGGAGACCCCCCCATTCACMTCATTCATACAGSCGTGTCCACTGCCCYTGNTAKCGTTTCAGCGGTAGTCGGCACCGTAATTCCGCGCGATGGCCGGCTGCGGCCTAAGAAACGCCGCRGTCCTAGTAAGAGACCMCTAYTGTTATGYGATTTGTCCGTCACGGCATGATAARAAGGYGTAGAGGCACCAGGGTRGAATCACGARTTTTGCATAGGAGCGTATAAYCCCRATCGGYTGGGCGGGCTCKCGGTAGAGGYACATAARGAGTTCCGCGGGTCGCGGCTACTGTAGAGCAATGGAGCTTTGCCATGTGGYGCACGGGTTGGATGACTTCACTCTATATTCGMAGAGTCTCTCATAACCACATCGTGRAGGCGAATGTCGGTYCCTACGGATAGATGAGCGACTGCATACATGAAGGGTGCGGGGGGGGGCGANCRCGCCCCCAAGTAATTACCMGCGGCCGGTGGGCTTGGGATCGTATGCATRATCWATTTGAATGMCRCATCTCAAGACRCGSGATCTTSCTCTGAGGAGCGTCTTACAAACCCATGAGGCCCCRCCACAGTGGGAAYTGTTTGCGGACGTGRTCYTCAGAATARTNGTTAGGGGACCCAAGGCTTCCRCCAAAAGGGT
>Indosasa_sinica_NH100  
TAATYGGTCTAGTTGTTGTTGGAGTCAGTTGCCTCAGGCAGAGATTATAGGCATGTAACNAARAAAGTTATGCGCGGACATTCAAGGACRTTACCCATAACATGAGCAGAAAGGACCTCAGGTTAYTNGCGGNGGGGGTTNGCTGAGGTGGAACKTGTTTRGAAATGCATTGGATAACTTTCGACRAGWTATGGAGACTTAAGAANGATTCCNNRGCTTATGTAACARTCGGTCGCTNCAAYCTAACRCYAGATACTCGCWAACGGTGCGAGGCTGGAACGTGGGCGCCGGACCACCYCACCAGAGGCGCCGAGSGTAGCATGCTTCTTGTNCCACAGTGCATCCAACTGGTAGGCCACYATCTACTGGTTGTAGACACATCCGAGACACAGGATCCAAGGTCGWCCAGGTCTCGTAAGCTAGCTTTCATACATCCCAATYCTGCACGTAAAKGACYGGGCCGCCGGGCGCACACACCGNNCCTGKCCGGAGCGCGCAGGGTCAGGTACCNTGAGTGCTTNTTAGTCCTTTGATTCTGTTCACGTAGGGCYKCGCCKGYCGGAGTCCCARCGCGGCGNGGTTATYGACCTAAGTCAACTTGTCACGGAGTGTCATGTGGATTTTTTCGGTGGACCCCCATTTGGGCACCSAAGTACACGGGATTAGCATTTCANTGWGNTGACACCNGTAAGYGATGGCCGCWGACAGCGACCGCGNCCGATATCCTCTCWAAATTCATGGCAAGGYTATTATATAATGTACAAGAATATACGTCGGAAGGCAAGAGTAGCGCAACTATATTYGGGCCCGATCTTCTSACGGGCTTTGNAAGGGTTTYAWCAAGGGGNGGCNNGCACYTACAACGGSTGGTCCCACCGGAAGAGCAGRNCTTTCCAACGTAASYCGCCATCGCCAKCACACCGAAAGTCGTATCGCTTGGGGCCAGTNTGCKCTCGTGCCGNTAAANTCCGAGTATGTTCGGTCGAGCTCGGYTGCAATTAATNTGCGTGGTAATGGATCCCCATAACGTTTACTAGYYTCCAAACAGGNCTCACCGGTRATTGTAAAACTTCACTGACACTCATAGGTGTAAATGATCACATTCTTTGGGTCAAGTTCCGCTCATGCTTGCAGTCTATCGGTTNGTTAAAGCTTTGCCGGCGTGGTTCTGNGCTTTCTYGTTCGCTGNCGCCGCCTTTMCYAATTTATTCACCYACGGACCAACCATTGGGNGAGATATAGATAGGGCTCTCGTACACCCCAAARGGCAAGGCTNAGCAGGCGRATCTGGNGCCGCCRNCCGMAGGGTCCANGCGACTCTTCACCTTTAACGTNACCCAGCCTCAGGTAAAAGCGCCCNGGATTCACCCGANCTMCAACACTCACGTTATCSTCGAGCGATGAAGGTYCGATGCCATTATTTAGCCACTCGACGCTCGGTCAGAACAACTCANNCCAAAANGTGWTRTATGCCGRCTTTAGYCAACGCGACGAGGCTAATGCTTGGGGAATTAGTGACGTACACTTAGTGAAATTTARTGGAAGGACCTAGCGCGGGTGGTGCATTTCCTANGCACTATCGCTCCAGACACAGTTCTATAGGCGTAGGTGACCGATGGGTCCACGTAACTGTAAAGGCTTTTATCAGACCCGCACCMGGGCCTGATCCGGCACGCACGTTAAATTCCCATGTCGGGGCACTGCCTAATGGAAGATGNGGGACGTGAGTTCAACCTACGGCATCGCATTTATGANAGCGGGCACCTGTCGCCCTTTSCTAGGGTTAGACGGGGAAGCNCGGGCGGCNTTAGAGGCYCGCCCANGCAGTTCSTACAGCCTAGACTACTGTGGGCCGCGGGGNGRGNTCCGTWCGYCCGCTTAYCTTGMAAGATAGGTTTCGCCGTAACCGGATCGTTGACCGAAAAACCAGGTTACGTTGGGTTGCCTGGCCTCYAKACTTCTACCTGATGTCATACAAGAGTTAGGCAGTAGCCTGGGGGTCTCGCCAGGCATRGCRTCGACTAARGAAGTAGAGNAGCCTTATTGTGTTNGATGATAGNTCCGCTGGGAAACCCACCTCCGGCGCCCCTAATCACGATTTAGCTGACTGTCNGTCCAGCTTCGTCCCTCAACNNGTACGGCCTCTATTAGACTTAGTCGNTATTGCAGTCTTGTATCGAACCATGNGACGGTACCTTGAGCTMCTTTAGTACACAACGGGAATACNRTTATCCAAYCAGGACGCGGCACCAAATGTCACCTATGTATTACGGGCCTCACCTCGAAATTCATAGTGCGTTCCAAACCGTAGAACCAGTCTCCCCNGGGGAGCAGACCGTGTTTTNAATAGGGATGTCCYAGCCGCAGTGYGCGGTTCTCGWCACCTAGTTCTCTNGCACATCCCGGCACACAGTTGGAGCGCTGTCGAATNCCTCAGGCGTACAAGAAACTNTNTACAACCGGCATGGYCAGTCTCTCGGTAATTGCTGTKGCCCGGCCTTTGCACTCTAGAGTCGGTCTAACYCTCGYGGTAATCGGTGGCCATTCTGGGGTGTTAACGTACGTGACCGGTAGGGCTGTTCAGGGTCCAGCSCCCCAGMTCGCATCTTCTCGTTAGGATACTGCTGCCAACCCGTCTCAACARTRCTTACGACCGACCTTCGGCGCTTAGGAAACCCTCTTACCGCYAYAGATGAAKCAAYAGTTGATGGAATAAAAACGCACAAATNGGATGATGTAACTACCTGTGATCGACTGCACNGGCCATCACTATGATCAAGGCGCACCCCGGMCTAATACTGAGACAGGATTAAGGGGAAGGGCTGTGCTGATGGCAGCGGCANNCGYCAAAGGCTCCCGGGGTCCGAACNAACGGAATGTGCCCCGACCCCYAATCGGGCCGCTTCCCCKCCCGTTCGTGTGAAAGCTGGAGTGGTCAACATATTCGCATCACACAGTCTTANCCNGACATGGGGGCTGATTTTCATTATCAATCTCTAGACCACCTGAAGAGTCATATCAKGTTTGGRTTCTCGGTCCTGGAAGAGATTTGCGGCCGAAATTCGGTTGAGTGAATCGCAATACGGCTTTAAGGGCGCTGNAGCGGTCAGGTGRTCTACCCGCGAAGACCCNTGTCAAACCGGGTACTAGCTGTGAGTCATGTTGCTCRCTCCGCTATCGCGARAGTTCTGCAATGGCGAGTGGGCCTTCGGCCGKACCTAGGTAAYTTGGACTGTGGTTACGCWATGCGGGCGTCACTNGCTTGTCATTCTTRCGWCTACACGTACRGCTATTCCCCTTGAGTCGATGATAGCGATGGTARCGCGTTCNAGNTAGCGGCGGCGCTGANNGCTTAGCAGACAAGSCCCCGCCCCCTCGTGGAAGCTTCGYARSGCTTCCGGGTNACCCTCGARATTTCACCCGTCCNGTCGAGCCCTCGCAGGTGTTANTGGGGCGTTGTRCCAGACACTGCTTCACTGGAAGTTTCGGCGGGCAGCGTAGCGTTCCTAAGGGTCAGACCTTAATATCGATTYGGTGTACAGTCATCGCCGACCGTCGGCTTCGGAACCRCTGTTGCGGCAGCAAAGGGCATAATGGGGTAGAAGAGATCACTGCTATGCTAGCGGTCACCGTTAGATCGKGTGCATTGGATGGCCCRCGGYGCYACTTATTCGYGAGTTGTTTWAATGTTCAGGCACATTAGGTCAGNCGATGGAARTTCTTTAATTGGACTTAAGGCACTGCCTGCMGTACCAGGTCCGTTCATTGAGATACTTGTAGTCGTGGCTNNATAGCGCGGGRCCAGAGRAGACAYTGGATGTATTAAAAGCGTTCCGTGTGAAGGCTCTAAAGTATCACTACCGATCGTTCTCCSYGCGCCGGCTTCGCTTGTGATGTCTWTACGATGGRGGGCATNTACGCCYCAGGAGCGCTCGCACCACCGCCTACAAAGTTGTGTTAACCTRCAAGAGCACCTCTAACGTGATCCTGTACTAAGYCACAATGAACTACCTCACTTCTGGGTAATGCGAYGYATNATATTTAATGCATTTCGTTGGTTACTGGGAACCGTCAAACTCCGGGAATTCTCGATAATTCCGCCTCCTCTAYCGNCCGYGNTCGGGTCGCTGCCGACCTTCAGGGTCGTAGCTCCATGAGTTTCNCCCARATTAGTTTATTGAGGTGCGGGNCGACCACTGTGCGTAGGACCATGGTAGTCCAGGCGCTTTCCCCGGCGAATGCGTGTCACGTMGNNCCGYTCCGACCGATGAACGGAGCACCGCCGTTAGAAGGCGCTACGTTGACTAAACGGAATGACAAAAACCCCTCTCCGCGTGTGAGTTTGAANTNACATCTGGCGGCGTCAAGTTTCTCTTACNTACGTTTCTAAGCTGTSTTTATAGATCGTGTAGCCGCTTTCGCCTGCTGCCTYTAGGATGAGCATARCCAACGGCGTCGCAGGCTCGGTGGCAGGGGCCCACAAAACACAGGGCAATTTAGCTACGTGGAGTCCAGAAGGTCTGTANATTCCCCGGAGTGCCACGCTGGCGAACATAGGATGCCTCCCGGCGAATATTCTCTTCGCGTGTGCTCTTGGGGCGGGGTTCCTTGGGAGGTCGTGGTTGGTTGGYAGATTGGCATAACTGTTTCGCACAATCCAGATGAATCTAATTCTCTTCAACGACCAATCCTCGTCATCTCGATTATTCNTATCCCATGCATGGGGGGGAGCACCRGRTCGGGGGCGAGACAAGGCCTCGGACCCACGNGCAACAAGCNGCACGACATAAGACATGTGAAGGGTTACGTAGGCAGCCTCTTCACAAATACTGGCGCAAATATNCTTACGCAACCCGGTGGCGCAGGGCTTAAGCGGCTCTACTCAGAGNTGACTGCCTACTAGGCATTTCTACCCTCTGAGACGAATAGCGTNGAATSTCGGGAAAGTGYAATGCAGACCCTGTTTTAGCTTTGTCTGTGCAGGGAGCGTTCTCTGCGTTACCTATTGAAGATACTACARTACYTCTGATAGCTTGGCGCCACATGCTGTGGGTTACCCGCGTCAGGATGAGATAGTAAGTCGTGCCATCCAACTATATAGAGTTCACGGGACCCCATCANCCTCCAAAGTGCCGACGCTCTTTTTCATGCCCGCACAATGCATCACCGAGGGGGTAAAGTTTCTCGCGCGAAGNTAACCACTCGCTGGAGCACGGCCCGGTATCRCGGCGGTGGCGCATGGGAGCGCCTGWTTCACTGTTCTGGCTCCGGTTYTCAGCGATAARCAAAGCACGCTGGCCGGCTATTATAAGGRTGATTYCGGGACCCTGTTCTACAYGTYGTATTCATCTAGGTYCAGAAGCTCSTCCCATAYGTCATGAGGARGCGYGCCCTGGGGACGAACGCTGRACNTCACGCCCCACAAGTGGGCCGGGCCCCGTAGAGAAGCACGGATGGCTGACACCTCGAGTAGACCCCCTCCRATTCTAAGTACGNCGCNCGACTGACANGCCGGCGGGCATCCACCCGTTTATGCTGTACGTTACTGANNTACAGGACTGTACGGTGATGCAGAACTCTCTCCRCACGATAGATGATGTCGCCAGTAGAACGTACCCACCCTACTTAAAGGGAGCCTGTACTCAGGCAGCGGCATGTNNGCATNNCGCGCRGMTCTTTTGAAGTAGTATTTCTCGGTTCCAAAGANGTGCACCACATTCCCTCACGTAATGCGYCACACTCTAGCGGTGTTTAGCCTACCCATGRATTGGTCCCACTCNGAATATCGGGTGACNGTTATCTCGAGCNTGGAATGTCAAGAGAATAATGTARATGAAAACTGCCGAAGGTAATGATTCGCTCGCAATTGTTCGGAAGGTCGAGCGTCTCGTAGRAGTAAAGTGTAKCGATTCCGCATGTACAGTTGNCCAGGCGGCGKGCGCAGCTCCAAACTGACCTCTGTCGCTRGTGGACTGCCCGTGTNGCRTCGGCTTTTTATAAGCAGAAGGCCTACTAGAGGNGAATNCCATCGAGATCNGCGGCAGGGTATTAAGGCACCACTGTGGTGTAACTAANAGGCTGCGTRCGCACCTCACGCCTCAACGAGAGAGGATGCGCGAYTATACAGGGTCTATGGGTCACCNGCGTCGGGCGCAATGGCCKAGGGACTTCYTCTGCGGAAGGATCGATTCAAATGAGNGCTGCTCTCKACGCTTTAAAATGGCCTAGGCGCACGGGTGTGCATGNCACTRGARACCTGCGACCANNACTTACCANCTTTATCCGTTTTTGRAGCAGCCTCCCGTCACGTTGTKATACTGATTCGGGCGTTGCAAGTATNNACAMGCGCAGGGCCANCAGATAATCTTGNNNAYCCWTACAGCGCACACCACGAGTGRACAAGTATGGYATTCGGTATAGTAGAATGGGGTAACGGATGGCAGTAGGNGCTTCATGTATGCACATTGTTGAGGYACTTAGTCCCGGCACGTTGGATCGTCCAGACACAAACCGCGCCTTGACGCTGATTTCAGTNTAAGGTATCTCGTTCAAGGCCACAGGCACCGATACGCTTAAWCCGGGTCAGTGGNAACTCTTCACYGTGAGATCATTCGTATAAACATAAAAAATAGAACTAGAATAGGTACCAAATGCTRGATYYACTGTACGAATTAGRGYTACGAGAWGCACTCAATCNCTANGTACAAACCATYCNTCGACTTCAACGAAACCACTTGGCCTACTGTAGGACACNAGAGTTGAGTAAGTCGATGCAGGCTAACATCACGAAGGACGTTAACAATCRTCCTCTCCACCAGTYGAGGCTGAACTAAGCCGCCAGMAAGGCGATGCAAATYGGAKYACATTCGTGGTAGGCGAGCATACCCGCTAAGGCCTCTAATTTGAAYSCGGAGGTAATTCTCTAGCAATCCCGAGGGTGCCGCNNNNATTTTATAGGGTTGCAAGNTTCTTTCACAAWAAGTAGGATCACAACTACTTAATKKAGAATGCATATTACGTTCCGTTAAAAGTNCTCAAAAGCTTCTCGGCAACGWCTCNCAARATCCCCGGNGGCGGGCGGTGGGTGCCCCTANAAAGGACTTCTCTTCATTCACATGGTGAACCGATGGCAGCTNTGTCCRCCGTCCACCGGACGACTTAGCYGGGTGCTCTTCAGGGGGCCAAACCCTCATYAAAACTACTCCTGTTTAATTGGCTACGGCCCAGCTCTGTGYGAAGATACTTCCGYCAGGCNCRCCCGTTCTAMCGTGTCGGGTTTATACAACTCAGSAGGTACCCCCGTGAGARGTGATCCCATCGTACAGGTCTCTTGTAACNACGCCATNGCACAAGCTGGCCCGAACGCGCCGTACTGGCAGYGTCCATCCGGCTCGTAGCATCGACAGAGATGTGCGGTCTGGCCTTATCAYGTTGGACTACGCRAAAGGGGTTGGTTCGCAAGCAACCATCCTATAGACCGTCGGGAGARTAAGGNTTAGCAGAYCACTAGGCGAARATYAAAATCGAGTTCYTGCTATATGTGGATCCGCCTTCCACCYTTCGAACAACCTRNCCGGCAGTGCNAAACCTCTCCGAAACTCGGYYCGTGAAACTCCATTGYGTTCGATAGTTCNCTAAGACTTGGCAAGNNCAAAATAAAGTNGACCTAACAGTGTCCGGTCGCAATNTGGCANATCCCGAGGCTTGCCCCCACGGRGGGGCAACTTTGTGAGAGGCTGACTATCTAGGTGCTCTGTGCCGTTCTCTGTGTCTAGNGTGAAGATRCCCTCSCCAACCNNTTCTTCTTTGCATNGNGCATGAAAGAGTCGTACACCCCCAGGTTATCCCGTTCGGCANTGAAGAAGCCRAAATNCCCCAAGTAAAACRTYCCCGCTTGTTGGGCGGTGCCCGCCTATTGRTATGCGGATTCCNGGGGYWGATATGGATGCCTTTYAAYGTTNGGCGACGTAGGCGNATCCGTNGTGGTGRYCAATTGCACTRGTACCCGAGTGGCGNATTACCCAGTAGCCRTTYGATACGGTKACTCATTACCACGTTACCGATCTTGGGAAAAGCAGGTTACGTGCTCAGCAGGAGGTGCCCCATNCCTCGCCAAACAGCACAGCTTAGATGAYACATGCCCTTCATTTTTCTAACGGCTTCTAGACCGGGTACATTYTCRGGACGGCNCTCGCATGNCNGTGGACTCACATGGGATGCCCGATGACGCGGYACCACTTTAGCAACTAAGARTGATTAGAAANGCCRGTATTTCTKTTTGACACAATGGCGGACTACCCATCCYCTTGTGGCTTTTTYTCGCAGCTCCCTAAGCCACTCCAGCACAGGTGCTTAAGTTGAGGCTCAACGTCTKTAGTGTGGTGNCCGCTGAGTTCTCCGCAACTACCGCTCCCTCCTCGGTTAGGTCCCAGTCTTGATTGGGTTCGTTCTCGAGGCCCCACCGCCYCCYGMTCCGYTTTTCTGTGAGGCCGCTGAGCGGCCTGGTCATGGGGCCCGACGAGCCGAGGTATTGGTNCGGCCGTGCGCCCGCATCGCCCGCGTTGTTRCGCACGCGAGTTGGTGTNTGGAGGGAACAGNGGGCCCTGCGGTCGCGGAGCGGGCCTCCGCGGAATACCGGCCGGTACTTTAATTAGTATATCCGCGTCGTAGACCTGGGTTTGCATGGCCGCTTGCGACTGAAGTTCCTTAGAATACATCTTGCTTCGGTAAGCCGGCGGCCAAGCTGNGGAGGTATGTTACGGCGCTGCAAGNGGCCAACCAGCCAATANTCAYGCTTTCTACGCGTTTNATGGGGGTGGTCGGCTGCCCTTAGCTGACATACCTATTGCTTCCGCCGCTAATGGCAAAANCATAATATGGGCAAGCCYGCACCGMTYATCTCGAAGTACCCCTTGAAGAGGGAAAAGCGTACCACATCGGATGTNGCGAGYAAGTCGACAGCCGCNNGCGTNNGTTAATTCCCGAATCGACGACTTGTGCTTTTGTNTCCCGGNCCGTTAGNGGTATGTAGCAGNGATCAGGTAGCAGTCCACGAGGGCTGACCTCACCTCTMSGCGACACCAGGGTGAGCGACACTTCGAGCGACCGAGGTCCGGGGCTCACGCTNGTTTARAACGAGCGCCTGCCCNGAACAGGCCSACCCGGCATGTGTTTTCCAGCTCGYTAAGCAACTTCYGCTTAGGTGCAACTGCYGAGCTNCACGATNCCGTTRAAATGAACTTGAGTTGCANGTGATTTTAATCAATCNCATCGCGNCCGCCTACTTTATGTTACGAGCTAGTATACAACTGAARGTGTGAACTGAAGAATTAGCTAGGCTGTGNGGTGTGAATCGCGCATAACCCGAATCTGTGGTACTGGWTCGTCCCGGAWTACACCACAGARTCACTACGRCCAAGACGTAGAACCTTATAATCGATGGNTATTNGGTAYACACCCGAAGTACTATTGCGTCTACCCCCCTGACACCTAATCGTGCCGACCTCGGGTTTGTCACTCTGACGAAAAGCNCGAACTTCTGYGCATAATTNTTCGTGGCGAAACCACTTCATTTCAAGACCCCTGAAASCGCTCATAGCGGGAGACCCCAACATTCCCACTACCCCATAATTCGCGAGATAGTATTCRATRTCCACGTCCTAGCACATGAASMCTRTARARCACTTARCRCACGGGATCCGGGACGTGGTATTTTATGACWGCAGACCGCGCCCGYGCAATTGCACGGGTNGGAGATTTGGCTCCGTGGTGTTAAASGRGTGTSAGAGYATKTTCGCCGGGCGGAGGRGYCACGGRTATCTTGTAGTCAAGGAACCCGGGAGCAACTARTAATTTGTATGCACAAGCCTCCGAAYCTCCGCGGACCTCRAATGGGACGGCCGCTCAGCGGTGYTAACCGACTCATCCTCGGCCYCCCGTACGGACGAATTATGACCRGCTTCTAGCNNNCCCTTTATGGTTTTCTKGNTTGATGTTTCGCATTCTGTATGNGTGTCCCAACCCTTCAAAAGCCTTCAGGCTGGCTGTTACTARTCTAGCGACCGGTGAATGTGTCACCCCGCCWAANGAAAGTGAGCCGATSATGGTCCTGTAGTTGCGCGTNNTAGAACGAATTCGNAGTGGACGCGGCCCGGACCTGTCAGCGATAGCCAGCGGGCTCACGCGCCACGACGACATGACWGCGCGTACAGGAATNCAGCGGNTCANGAGACTATGGCNCCTTATAAGTATTAAACCGGGTCAACCYGTGTGGNGGGTTCTAATGAGCAACACAGCCTGACGCTGGACGGCTCGCAGACATANCACTTAGTTCCCACGCGAATCTATTYCATCTCGCAMTTATGCGCTTGACCATGCCACCCTGGCTTGAAAGACAACYCCTCTGTTCAGYGTGCGCATACTCCAACASGGGACCGACCTGAACTCATGACTACTGATGTTCTACCGACGWGGTACYGCGTGTCNCAAGGCGGGCGNTGCCAGGTAACGTCYCATGCACTGTCTCGGGCCGGGCCTTAGTTGCATCTTTGTGGAAGTAGTARTKCGGCTAGCCTAGATTTGCATYCCCACKGCCCTGGAAGCACTTCCCCTAGTCCGTCTTGTGGATCTCTTARTATTGCGCNNTTATTTCTCTGAACTAACGTTCACGTGTGAGAGGACAATCTACTCGAAGACCGTGCCGTATCGGGGAASCCACAGGGCGTTTTGGAMTACNARGCCGTACCTWTAAANCCGCCTTCCCTTCTANTARCTCACACGAGGTCCGCAYCAGCTTTGTCCAGACTGGTCGCTGGCSAWTCAATARTCAATCCYACACCATGTTRACCTCCCTCTTCGCGMTGTATGTTYGTCGTAACTATTTCGTGCGGGTAGTAGGCCCRGCCGAMAGKCTTCCTAGYGACCGGGCTGGACCATTCTCGCCGCTGGGAGGTCTNGGTGTCAATTAGGGTTCGTACATTTAGGTAATTTTCTCGAGCAATCGWCGGACCCTAGCAATTCCAAGTCCATCTCCCTGCATAATTCACWCTNTTCCTGTTTCCATACACGCATACGTCGGCCCCGTTTTGGGGGTTCCYGGGTCCAAAATCGATTAGGCGTGGGTTNGGAGCCNCGACGTCGAAGGGCNACGGTCATTGGAACAGCGGTTCCAATCCGCACCNTAACGTGACTCGGGTCTGCGACAGGACGGCATGTACGGGCGTANNGGGGCGTTTACAGCGGGTTGTGCTAGTTTCACGGCTASTTTATYTGCGTGCGGCGCAGYTGCAAYCGTTGACYTACCGGAGATGGSYNNGGCGGCNNYAACTCATATKTAACCTATCCCCGCYAGCAGTAATTCGAGAGKAATGYAARRRCAANGGAGTCTGCGNTGCATTCCCGTGCCCCGGGGCTNNGAACTAGCTGTCCGACGTCACCAGCATTGTAGTNGTCAAGGCAAGCRAGACAACTTATTCTTGAGTACGCTTGCAACAATCATCGTNGATGCGCGTTCACAGAGCACACAGTTTNCNGATAGCANNGCTCATTNAGCGGTTMGTATAACGAGNCACAGTACGGTGAGGGGTGGGGTTATYGAGCTAACCWCGAACCCTCCAGCANGGAGGCAGGATGANAGCACGCTCTTACAGGCCACAGGGCCGCTTTTTAAGATGGTGCAGTCATACTTCTAAGCTCACTTTCCGCTACGACCCCTTCCTGATTCGGAGGTGTGTTCGAATTCACGCACCTAACGGCGGAGTTGCACTACTGGGGTMGTAAGATACTGTGATGCCCGGGCAGTTACCGCCTGTGTYCTGACCACGGTNCCGTCCCTANCCACTAACACCACGAAACTACCCTTGCCACCAGATCCGTACACAGCTTCATGGGNTCATTCCGTTGCCGACCCANAGCCCNGTCTGGGCRRTTCAAAGTGCGTTYNCGAGTCTACCGGGGCNTNCGGCTCATTTGTAAATTRGGCCGGTGTCGGCTAGCTGAACCNYAACAARTGTGCGACCGGGCGTAATYGYCTTCTGTGGYGTTCTCTAGTTTGTCRGTCYGTGCGCCAAYCACTTCTWTAGACGCTACGGYATAGCGTCACCTGAGTACAAACGATAATGGYTGCGGARTCGCGCTGCGCCGTATCGAGGCCGRCGTTGGAGTTGCCGTGCCATCTGTATCGTNAAGTATTCGGSTCTTCRTYCAGCTCTCTGAATCCCGNGTTTTTAGTAACAAGTTCCGTTCAGTATAGCATGGGATCGCTAGACCAGTAANGCTAACGCCTTCTTGGGTAGTAGTCGACCTGGGNGTCACTATGCCCAATTGATGCACCCAATACGCCAGCGGAAAGGAGTCCNGACTCGCTATGCACCCGGCTCCTAAKGTTTGGAAAATGTGGCTCGTNACGTTACCGGGGATAGACATACAATGCCTATGCACAGGCTTTRCTTATCCTCCCGCCCGTACRSTCCACTAGTGATTTGGCTGGNRAAACACCGGTGATTAGGTTAGGRTCGAAACAATRGACTCACGATGAGCAGGCAAGCCGAATCACTACCGAAKGCCTAGTGCTNAATTTAACCTTCTCTGCGNATNGCGGCCGTCACGATCTARACGCCCTCGCGTGGYTACCCGAAATGTCTTGAAAATARGGAGYCRKGCCGGGGCGGGGCGCCCCGCCRYACRCMGGGTGCTTAGTTAACCGGCRYTGAATTTTNTATACAGCCCGCGCTCCGRCATAGCTGRGCGTTTCGCCCCCYCRGNGKTATGTGTTGTCCCTCAGSCAGACGACATCGTCACATCGGCCTCCGCCAAGYAGGGGNAKGGATACTTGGATGGGGAAGCATTAGGATTTAGTYGTAGGGAAMGGGGGATCTCATGTCCCCGAACTCAATACCAAGATTCTCGTCCCCTAGAGTTNRCATAACCTACCGCATCCCCGTCCTCRCTCCGATATCAAAATKGGCCCANTCACCTCAGGCGGTGTCTTCCGCCAAGTMATTCTATATGGCGGCTCCAGTAGGCATGTCAACCYGCCCGGCGCTNTGCTCCTGTTGCNACGCTGAGGCGTGCGATCCCCGTKAACTATTTGCTCTNTGAAACGANCCCCTTTGCAAGGGGCTCCMGAGGATCCGCGTGCATCGGGACTCCTCGGATNACACGCTTAARGGCGTTCTCGTGCATGCAGTAGTAAAGCGCGGGTAGCCTMCGAYGTGKGTATTTMGCGCCYGNCGTCGGAACACCTCTTTGGTCTTCGCTAAATCTAGGAGGCAGTGCCGATTCGGTCAYATTTCAACGTCRGTAGATTATTAAAGAACGTTGGSGAGNCCCGTCAATTTATGACTCAAAGAGANNCTTAAGCGAAGCTAATCTAGGATCCGGWCTCGGCTCAAYGCGCATCTGAAGCCTGGTGCCCTTTATAAAAANGGTCGATGTTTCCRAAGARTTYGGAACTGCTTCGGGCTGTTTGCACCCGGTGCACCACGGGGCGTCGACAGATCCCAATATGCTTGCTAACAGAATATATGTCCNNGTCCCCCGCGTTAGGCAGAAAAGATGCGCAACCACGTGGCCTCGCGCGTGTATTAAGTCGCAAASTRTTTCTCGGGCGNTGCATCNCCGCGTCGTRAGGYCTATGTTAGGTCCNGAACTTGCTTCCGAATAACGNGATGTTTGTGTCTCCGTAYNRCCTTGASCTAGGGGGGTCGCACGATCGATGGACYCCGGCCCCCGNNAACTTCTCCNGGTATGCRGTYGAGCCTTAGGCTGCCTAGCGGCCGTGGCTCGCCTCAGACAGCTGGCGAAAAACAGAACGCCGCANCGGATAYGATGGTGTAGTGAGAAGTGGCGGCAAAGTNCGTCGCCCGGCGGTYGGCAYGCGYCRCGCGGCMCGGACGCAGAAGAAAGCGGGCANTCCTATGCCCGGGTACCCNAACAGGTTTTAGCTCTATCCTTAAGGCCACGGCATGCTTGGGGGGGCCGCGAGTCTCATTCNCGTTGACTAATAGTAGACTGCTACCATCATYCNTTTGGGGGGCGTTCGACGCGATTTGGGGCCTTGGCGGAGGTGTCATTTAGCGCTGGACAGCAAAGAATGTGGCTAAGTNGCAGSGTGCAGAAGGCWGTTTGAGTATCCAACTCCGAGATCCGCGTCGGAGACTCACGAATATATGCTCACTATWATGCGGATTARTNATGTGGCTCGGTATTAATGGATACNTCAGGGGGCTATGCCTTAGACCCCAGCCATGTGGAACRNCAACAAGATAAACCTATGCTAGACCTGGAGGAATGAAACCATTGGCAGGGAACGAATCGCRGYACGTCAAYGATTTGCCCYCACCCCCGCGGCGCGAYGGNAGATCTGACTCCATKCTGACAAGYTGCAAGACNNNTTGGAAAGTYCACCTGNMAAGCAAGACGTCAACGCCGGGGCCCAAGCGGATCTTRCGATTGTNTRCGCTGTAATAYNCAATGGTTTCCGTCCGTCTCTGARTCAATTGAGANANTGCACCGGGTCGATCTCGAGTACGCGACGACTCTGGTACCCAGTTACGACTGGGGGCGCTTCTNGTTGCCATCCCGTGSCCTCNNCACRGGNGTCGGGCTATCCTMCAGCCTCGACGGGTGATTGATTAGCACCACGACCCGGRAATTTNNCRCTACCTGCNGCCCCGCGCGYGCGTACGGTTTAACGWCCTARATATCTGTATATAGAANKNNGTCTGCCAGTGACCGCCARATAGAAGTCCTCAAGGCCCTTAYGCCCGCGGACTAATCCAWAAACCTCGAATTAACGGAGAGGTRAGTTGGACGGGRAGACCGGATTACTATAGCCTGACTAACAGGGGCMGGTTCTGTGCNGKAGATACYAGTATCTGGCTAGCGGTACTATCGTAGAGAGTTCAGATNGAGCCGGAGCCCGGACACGATGAAGCGCCGCCCGGTGATGGGACATGGGTAGGATGCACAAATYAGTNGCAACCGGTCGGGCCGNNCCCATTGATCACTTCTGCATTCGGTCCCAACACTGCGTAGCTNGGGRTGAATATATACACTCCTTTGTCCTCTTGCTGCAGCCAGTCCAGTAGATATGCTAAGCCACTGTTACCCAGCGAGCNCTGCAACCGCCAGCGCTGCCGAGGCCTGTCGCCGGNGTGAGAGGCACCTGGTNGTGCCNATGGGGCGCGGGAGAGAATTACGGCCTGCTCTATYAATCGTCTGAATTTTMGGCCCACTACGCTCGCCATCCATGCGGCGGGACCGATCTGCAACGGAAAGGTGGATTTTGTCACACCGTTTTCCGTTCTTTTGTCAGGCCGTACTTGTCACCTTACCCGGGCGAGAGAAGTCGTAAAGSAGAATAGCGCACYACGGTGCTGCGCTAAGAAGAAGGCGRCGNGATGTGGTGYGRAGTAAATAGGGCCTCAGATAAGCTGTAATCAAGGCGATCGCAATTGTTCCAGGATAAGCGCTACTCCCCGTTGCTCCCCAAAAAAAYCATGAATWTGCGGTTCCCTGTCGAGYCCCCAGTARCMAACACGCATTCGAGGGGAACGCNCCCNCACNGTTATGTAAGTTGMGNAAGGTGCCGGGTCAATTCGAGTKACAGCTAACCGCCGCCTCACCCTTAGGAGGAAYATGTCCATTTGCCTATATTATTCGCACTTTCGGTCGGCGGGGGTGGCGNTAGCCTTTGTCCGNCAAANGGGGGAGATTGGATGCGTACGAGCGGCAGTCAYCCCCATRANGTTAGCCACGTTATGTGGTAANACTAGCCACGTATATGAGCTACGTCACCTGNCAGAGAGAACGGCGGCTAKTGGGCNGTCTAACCAAGACTTATGTGGAAACACANTGTTGTATCGRAGCCTTAGGTCCGAAYGCCCGAAAGGCCTGTCNCACCGAGTCCTCCTCGGGCCATGTTTCTGGTCCTCACCGAATCAGTGCCTTCTCCCGTCAAAATCGTACTGCACCCGRAYCCCCGTCTACGCAACTTACCCTAGGCAGCCCAATAAGTTAANTTCGTCCACCATCTTGCCAACCCANATATCCCCGTCTNAGCCGATTCTACATNMYTGGCTGTCTTAGGCGCCCATCCTCATGGGGTCCGACCCTAGATAAGYGAGCTTCNGCCAAAACTAGGGAGGCAATGCGGAAGATGATCCTGGGTCTGAAGGAGCGGGTAGCAGGCCAGACCTCGGCTCGGCACCNNCGCAAACCTCCAGCTACTCCTAGTGTAYAGTGTGATAGACTGAGGGATGCGCATCCGATCTCAGGTGTTTCGTAAAATTGTCATTCCCAGATACCGCCGACCGTCAGCTACGGCAYCAACTTTCGAAACCAWCAATGAACTCATCGGCAGNCGGCCGGGTGACGGGGGAAATGTATTGCAGGAGTGGTTAAAARAGCGCTGNGGGTANCACGTTRRTCAACATTTNNRGCATRCTYARTCGAAAGCCAATAACAGTAGGCGAGGTCYTTGCGGCATCAGGTGGGGGACTCCCTGACCCCYTATTTTAGTCCTACGCCGGTCCGRGTAGACTYGWCCCGATAAGAAACACAATATACAACATTACCCRAARGTGTCGGCYATACCTCTCTAGCARGGGCATGARATTMAAACGCCAATACGGTAACNGNCCACNTTGAGCACCCCGATTCCTGGGACGACTGTGTACCCGCGRYTYCCTCTCACCGATGNCGGTGTTGCGTTAAAGGGRCCGCCCGAAAYGTTANCAAGCRYAGTCATGGTCTTSAAGRTTTCTGCAGGAAAATGTTTGYYGGTGATATGTCCAGACGGCCTTGCACCCATNGTGGTGATATGAAGATGCGGGCTAGCCAGATAATAATTACCCAGTCGACTGTGTGTTSCNTAGCGNTTCATCATGTGSRAGCTTGAGCCCACGGTCCGAGTCTAATAAACTCTTGGACAAGAAGACTCTATACTAGCATGTAGCAACCCTTCCCAGGACGGCACGGGGAGATGAGTCACAGNCGTAACTCGRNAGGTGATACGCGGGCRRGAAGGGAAGGCTTCGCCCTTCWCGGGGCCCCAACAACCCTGTATGCTGAGGCGGCACGCCCCCGCRCAGCCCGCCTAAGGRGCTGTTTTCCGCTGAACTCCACGAGCGGGAGGTAGTATGTCANGACTCAGAATGGTCTCTTGCNTCCAATGCCCCAGATAGGCTCTCGGGCCCTTCCCAGGCGCGGTCATTTATACAACCTAAAGACTGCACTTGATCCAGCTGTGAGTAAATTTTTATGTGAGAAGACTTTTCTTGGGTAAATAACGCATGTTACAAARATTTCACATAGTAAGGNGGCGTGGANACCTACTAGCCCTTACCCCTCTGTTTTCCTCCTTACCAAGATCACAAAAGATAATGAACCAACCGGCTCGATAGTCGTCCTGAAGTANGAATGGNTAGNCAACTCCCTTATTAAGCCGGGCTCCYTTTGGATACGAGATGGTGGCACCTACATAGTCGGGATAGANTGGTTCCCACGGTAGGGAGCTTTGCATAAGCATGGTAAGTGGGCCGCATGCTTCAGGATAGGTACCNCACGACNTAGTCGTKCTGGTCCGATCTTTCGGTTTTTAAGANTGGTAATGGCGCGCGCATTCGGCTCTGNTAGAAAGAGGGCTAAGGGTGTCGTGGGTTCTCTTGGATCTGGCTCCTCCGTCACNTAAAAGGATGCGCATGGCGSCCRCGCGCCYAGATGTCTCNCCCCGTTCAGAAGTCCNTTGAAAYGTACCTTCGAGTTYATSGCGGCYAAGACTCTCCTCAANGCGGGCAATGAACCCCCCACARCCTAATGGATCCTCTTCCRGAAACGCGCTGCCTCAAGATGTTGCATGGTGGTCAGGCATATATCCGCGACTGCGGTGAGCGGCCAAGTGTTAGCAAAGCTTGTGGGCCRCTGANGAGGGNGCGMTACGTNGGGGAAAATCAGTGATGTCGTTGCTCCCTCGCGGGTCCNCTGGGATATCGATNNTTTAACTCGRCGGTATTAGAGANTCCCAACCCTGTAACAATCTCTNGWCGGACCGCTACGCCTGACCATCCGGGNGTTTGNNCNCNAGGGAACGCANCTGGGGCACGGCCACCTCAGTTCTCGGGGGACCGTACATCCGGTGACNACTGACTGGATTTCACCCTAGATCTTTGTCTCCATTCTGAGTGCCAGAATAATNATGGGAGTAAGTACAAMGNATNNGCATATGACTAGTGGNACCTGACGGATTATGTCCGGCATACATTTTACCTCCTAAAATCCCGTGAGTTAAGATATTAAAGAAACCTGGTTGGAACCGTCGACTAGCACYGAAGGGCGTGTYGCCGCATTGTAACGGAACGGAGACACGGATTCTTCCGCGTCACCNTGTATATATCGTACAGAATAAGCATAAGGGTTCCGTCGCTCCCACTTAGGATAACGNGCTTAGTGCNCACGGCGTGCGCGTCNGACTAYTTSTAAGACAGAAAGGAATARCCCGCGTCTCCTCTGCTTATCGAGATNATAACTTCAAGTRGCGAYTTCCSGTTGGCCNAACTTGCGTCWCNGATTTTAGGCCAGSCGAGCGTGACCGAAGACCGANCGCGSGGGTNTCGATCCCTATTTTCAAGCTTCCGCCGAYCCCTTTNGCNNTAGAGCTTTTCNARTCRACATGAGCANYGATCCATTCCGTGAATTAGCATCTCCCATACCCCAATTCCKACGACTCGCAATAACCTCGGWCGGCACANCCATNTAGGACTGTCRAAGATGCGTGGAATCAGGTGNGCATGACCCATAATCACGATARCCGCGTCTGCCGGGTTCACCCAGAATGAGGGCCCGCGCGTCAYCCGCGGACTCGACNCAACGCTATACATANGGAGYGGATCCTGRATCCGGGCCRGYNACTCGGTGTTANTNARGTGGYWTAAACTGGTTGCTTCTCGGCCTATGGACTCAAACATTATCGCTGTAAAATNACCGANCCCTGACAATCAGSGCTCAANNGGGCANGTACAARAGSCTAAAGAACAACCGCCGCCCTACAATAGCATTATGTGTGTCCTCGTTCCATCATTCRCACCGATNCGGTTCNGCCGNCCTTCTTTGCCCCCCTTTGATAACATATGCTGGGTATTGATACAAGTCTACTACGAAGGCAASTYCACGGARGRAGCTAGCNGTTGCGACTAAGCTCGGNKACGGNCTTCGGTGGGCGCCAGATCAAACGGSGCCCYCTGCTGGTRGCTTAGGNAGTGTTCGCACTGGGCTCTCTCGAGCGGNTCCCACCCGCTCCCGGGTATCTAGGTGAGCGCAGGAGGCGTCCCGACGAGACTGTAAGRCATAAGGCACGTAAAGCNNGCGTCGGRTWTTCNCCCGAGACCTCCCCGCCCTGGGCGCGGSNAGTAARGCCGNAGAMCGCAGAACTGTGCATCTGATAGTGAAGAGGTNCCAGCACGTCATAGTGCTCCACTCTCTACGAATCCCCGCACGGCTGGCCTTACTCCGAGTATACTCAAGAGTGATCCGACAGGTNTCGGGCTCTRAGCGCAGTCCNCCCGTTTAAGAAGACGTTTTGTAGGCGACTCCTAACACMRAGTAANMGCCCGTGRCACCACAACTACGACTCATCAGCCCCAAGGCATGCTAAAAATAGAGATGGTCGTTNNGCGATAAGTCGGGAAGAAAAGACATGGGATTCACGACCCAGCCCCCTCTGGGTGCTGAAGGATTCCAAGCTAGTGCNGATTACGGRGCCGTAGAKCTACCNCTCCTCCYGCGNCTCGTCCGACCGTATCMAGGGACCGACGKACCGTTGGTGACGGGTANGCCTCCRNCCAAAGTATACGCGATGCTGCGTCTTCCGNCGACGACAACGGAGGAGTCTAGSAGCAGATRCANCATTCTCTGCCTGTGTCCGATSAAGGGCCCYCCWCYTCAGGAACCAACATTTAAATGCTAGCGGARGATGAGGCCTCCTATCGGAGGRCYCACACCTCGCACCGGTGNGYTACGAGAAAGGCGAAGTAACGGCNTTCTGACGACTSCTCCAGCTAAWGGGTGACGCTGGTACAGCTCGGNACCCTGCAAAGCCCGAACTACACNGGCCATCAATAGAGCGAGATCTGACGCTNGTGCGCAAAATGTTTGTCGGATGAANATCYTGCCACTCGCTTTACGCTTCGCGGCAGAGRCGYCTGTCCCGCGACCTTTATGGGCATCRGTTGGCCTGCGATGGMCTTGKGGACGSGGTAACTGGCTGAGCACGCTCAGCCGATGAAGATCTGGGACTACAAAGTCTNCGAGAAYSCTCTTTTCTGTATATGRTCGCATAAAGCAAATCTAAACATCCACRGATCTAGACGCTCGGCTACGGCGCCATGGCTGCGCTCCCCTCCAACTTCTGTTAGGTGCGAAACATGGTTGCCCTTACTTATCCTCCCTCCTGCGACACTTYTTAGGGGGCGACCCGTAACCCGTCAACGACGCTNCAGASACCGTCTGGGTACACCACYCAAGCCCAAGCGCGCTTARACCTGGGATCCGGCGSTCTGATYGCGGCGGGCGGATACGGGSACYCACTATCAGAGCCTTRTTGCCCGACCNATGTGCAATCGACKYTGRCAGTCTATARWCACTGCGACCTGCTACRCACTTGAACAMCATGCACTTCCCGCTCTACNNCGGGGAGCAAGGGGTACACGACGCTTTAGTTTGGAATAACGTATTYAGCGCCATTGGTGSCATGTAGTGGCNACYAAGAGGTGACCGTTCATGCCTCAACGGCACGACGGCTNCAGAAAGCCCACTAGGCCGCTTGGCCATACCTCGTTGGGTCCCGGCTACAGCGATATGGGCANATTCAGCATACTCGCRACTTAAGTAGCTAAGGTAACACTCNCTANCCGTCGATCGATGCGCACTCATCTGCKGCCTACTATAGAGCTGGCGCTTTCAACTAAATACGGTCGGGGAATGGACTTGCCAGSCCRTCACTCTGATCACTCATTCAACCGCCGATAGTACCGGAGCACCAGGYACTCAACAGAANAACAGGTGCGCCATTGTCCCGTTCCGCTGGTGCGNGTAAGGCTTTWGNGCTATGACAGTTCKGAAGGAGGCCCGGGGCCCCTGGARTATCGCCCGGTGRAATNNCCCANCGCAYGGTTTTCATAAGCAARATGCTAGCACCAGCCGGCCTAGAGNCCGGACATTAACTACGCATCTCCTTACTTGTGTGARTACTGTCTTACCATTCGGCCAGCTTTATANGTTCGTTGAGTGACTTGAGRCAACGTGGMTGCTCCRYGGATTCCGAAAAAGCATGWCCAYGCAGCCGGGGGCTGGAAAATAATGGAATTCACCCTGAATAAAATRCCAACGCCGACTAGGCAACGCCTGAGCTCCTCATACATAAGCGCTGCTCAAGCCCATGGTAAAGGGAGCACTCGTNCAATCTACATCAGCGTCCANCNACCGCTAGYYYRAAGGCACGCCKGGACCTNNNCGGTACTAGTTTTNCTCCTNCAAAAGTGTCACCTAAGTAANNACCACCGAACCTAGTCCGGYGNCAAYCAGCTTACGACAATTTTCTGTGATTGACATCTAACGGTTTTGGACCAGGTTGTCATATTWGGTCGGGAGCGCGATCCCTGGGCTGGGTAGGACNAGAGCAGCGAAGGAGGTCATTTGCTATGGTTGCAAGCATGTGACACATATCCTGTATGGAAGNTTCAGTACACATGCACAGCTCATCCCGTAGGAGACGCCAATCACAGTCTGCGCACGTTCGTGGCRGTGATATTCTTCTGCGAAAGTGTGGGAAGCCNGCAATGGTGCTGCATGGTATCACCTGCATGGAGGGAGTACTGCGAGGTAAAGTACGACGAGGACCAGGGCCAYGGTCCMGGTCYATRCAATGACGYCGCCAGRCACGCCTCTACCGTGTGTGCAAAAGCTACGCTSCTGTCTRRTGGCCAGGAAATGCAAGGGAATGCCCATTTTATTAATNGGGGGATCGGTATCWCAGCGTAKGTCTGTCCCNCACTACTCATAACCTCGCTTAGAAAAGACGGGCCGACTCCRATAGCACACCGGCGGCTGCATYCCCCKCCCGGGACCTGTGCACGWAAANGGACCGTCGNCTGACGACACAAAGAGGTTGTTACCNCGCCGCGTCCCGGCYCGTGATACAGTGGTCTARRACCACGAGTGTTCGAAATCCTATTCTACTGGGCGANCTTGGACAYCGGTCCTGGCCTTGRTCGTACTTACGAGGANAAGCAGTCTAANTGGTCTCGACTGGCATGCGTCCTGGGGAGGGTNGTGCCYAACCACGGGCGCGAGCGACACACTGCGNTAAMGNTCTCATGGRATGCATTATMCCCATTCCCCTACAAACTATCTACAAGAGTRGCAGTTCATGRWAACCGTTGACASTGGGATCATTGGACGGCGTCAACAAAGCAAGGTCTAAAAKCAGTCAGNCTGCCCTCCCGAAACAGCTGGTATGTGAGTCTGGCCACATCTAGCTTGGCGTAAGAATCCCATTCGANNCCCAGATTCCCCGTGNTCTTCYCCAASCCGTCGGCCTTAYCCCCCTCTCGTTTATCGCAATAGTSTTATGCTTCTCGCTTCTCATCTTCCCTCTATGGCCCAGCTGTCGCAACCTGTTCMTCCGACAANTCCYGCGSTGGCCGTCATAGGTGWCAGGNYAGCCGTNCGCTACKTAACCCGTAGCTTCGTMGCNCCTTACCGACCATCCNCGTTGTAAAGGCGCCTATTGATCGTCCCTCCCAATGAAGTCGCCCCGTACTGGCACTTGATCCATATCCTAAGTTCGCTAKWTGGCGCCACACATYGTCCCNGGNACGGCGGCTTTAAGACCYTMCACCTCTAGAYCGNCGCCCTAGTAATCCGATACTTGCTCACATGATCTTATGGYTNACAAACACACACAAGCCAGTTCCGCGGATCGGGAGGCGGGGKCGTGGAACGGAGGGTACGGATGTATTACACAAGCGGGCGWAGCACTAACGGNRCGCTATAACGTYWAACCNGGACACTGTCCGGGGACTCCCGTCCCCTGGCCGCGGCCCTTAGACTTCGGGTGGCAATCKCTTCCGGGGACCAWTCACTTGATCGAGGGGCGGCCTTAAGTAGCAAAAAAATRCCATTATCGATGTTAGCACGCACGATGCTGGRACAACTCTGCCACTAGCTGTGTCGGACATAGTTGTGACRTAGAACTTACTTGGGCGRTTCTAAGNGTCGGCASAGCGGTCCGGTTSGGCCGGACTACCAAAGGTTCCCAASGCCTGNCYCCTAGATATCCCTGTCAGTCATACTATTTAGTCTGAYCCCATCTAGACACTGAACGTAGGAGGGGATKAACCTAATTCCCCCAGCGNAGCCCCGTTATTTGTAGACGCCTTACACCCCGACATTGCAGAAGGRGGTCGAATTGTGGACCGTWACGGAATAATAATGCRGGNAGNTATTTGTYCGATAGGACGCGCAGGTCTATGANACAGACTCCACCCCNAACMTAACTAATWGGCGCTCGCTTAAGYGCAACCTAGGACTGTYAAAAGCGGGTCTTCTTGACACTTAAGAACTAGNCTCSGTGTGTAACTCTCGGGAGTNAKTTGGGRAATAGCCATGCATGGATCGCCCATTCYCGCGGCGTTATCGATAAAATTGACACTTTTGGTCTCATYACAGATCACRNACNAGCGCAGTTAAATGGCCACGATATCCTTAGGTGYGGTGYAATTGGARCAGGTCAGTCACGGCCAGCCCCGCTTCGCGGACCTCTGGNGTAACCTGGCCTCTTCGCTGATCAACNAGGGAACNTCGAACTGGCGTCAGAAGGCGGTACCCCGNGCGTCAGCRCGCCCTGTARTTCATTCAACGNCGTATACGGWGTTGCACCTCGTTCCTAGCGATACGAGYTCAGCCGGGAAGAATGTCACTTACGGNCGGNTAACCGGACGAYATCCTCGACTGCACCTATCCCATGGTAANGCCCGATAGTGTGTTCTACGAGCAAATTCCCGTAACARTAANTTTATCTGGTTGCAGAAGAAGCACTCGCCAGCGCAATACTCGTYCTCTGAGCTGTCTTCGCCAAACGGTTGAGAGCGCGCTTTACYATGAACTGAAACNNATTGACGGATTTCAAATATCGTTYAGCTTCAACRATCCTACAAGGTGCTCGGAATRTAGATCCATGKTGCCAAGCCACGGGAGATCNTTAGAYTCTTGAACGCTGACTCTAACGCGYTTCAATTGGAAAGAAATTCCATCTCTGGTCGGCNTGGGTGTACGAAACRCAAGCCCCACGGTNGCCAGCGGCCCAAATACTAAAGGMTCTCGTCCAGTATGGTAAGYTCCGTCAAAGATATATTCGATGTATTCTACCRCTAATAGACCATGNNNGTCAACGCTTCTGCTGCNTGCCCCACCGCTCCGCAGGTAGCTTGGAAGGGGYCCCGGGGTTAGTSGAGGGTTTGAATSACGCCGAGCGATATAGGCTGAGACGCATCCCTCCNAGATGAGATGATGNTTTGTAAGACGTYGGCANGCTTGGTTCCACKGTAGCTGMAAGTTTAGTGACTAGTGTAAATTACATCTAAAARAGTAGTCCCTCGAAGATCGTTCATATAATGGAACAGCCTGCTCMYCCGNAAGGMGGTGGGACGCGTTCAAGCTGTGAAAAGGATNAGCAATACTCCCTGCCYCATTTTGCGYATGTGCGGNGTCTTGCGTCTGTACAGCAGCGGGGTCGACGGTTGCGNACGTTACATTTTTCTGGACAACTGAGGTCTTTGATRAGCAGTCTCGAGCCATTTTCAGGAACACCCCGGACCAYGGACCAGCAGGTGCGCCGGGGGCTGACCACAACCGTTGTGTCCCGCAGAATGGATGGTTAGCTTCCTAAGCCGCTTRACCGATTGTTTCCTGGAGRGCTCGTGCACTGTNNYCAGATGYGTAAGTCGTYYTGCATGGACTTGCTYGATTACCGATGGCCGCCTACGGAATWCGAGGTTGCCCGTTCTGCCTACAAGGRCCTTATTGCGCAACAACCCGGTCACTCGTGTAGNCGTATGCTACCNAATTGGCGCTYGTGGCTGTTGGTCCCCTTTGTAGTATCGCAGCAGATTGGTACAARTACACGAGCGTTAATAGCCCYGCTTCGATAGTCTATCCGNGCCCTAACTCGAGGATGCCGAKTNCTCTGACATTCGAGGCTGTATTCACCTTGGTATCAGGTGRCNTTATATCRTTAGCCGACGTTAGAGTTACTAATGCTCCCGATYGCAATCGTGCGAGGACGGGTAYGTTAACCGACGTTTATATNTTTATTTGAGGACTTATGATGCCCCATCGATCGAATTGCATCTAGRTYGGNTGGTCCCCMTACTGAAGTGGGTCTTTGARCCGTNTTTGTAGCAAACRAAACCCCCGCGCCGATAGAAACGGAGAGGTTAACCNGGTAGGCNGACWGAACGACCTTTGACGNCTTCCGGTTGYTAATGGCACTCTAACCAACCGAGCGGGCCMCGGTCCCGCGTGACTACCTCCGGCTCGGGAAGGACTATTGGGCAAAGAYAAKCCTCTAGRGTACGTTGGTGTAGGTGCTCCRGGCYCACGGCGCACTCATGTNACTACCAATCGAAATTGTCTTAGAACTCTTATCCTATACGTGRGAAATTNTTGATGTGTTCGCAGAWCTGNTTGGCAACTTTGGTCGAGTCAACTAACCTGCTTGTTANNMGGTGCGAAGTSGGCCGACAAGAGACCTCCAAGTCCCNCTCCGGCTGTTCTCAGCCGGGRTGTACGCTCGGGAACTNCGCGCGGTTAATCTGCCTCTACCGNGCGGWTTTTGATGGTTRTCTTGCGNATAAAGCCTACARAGTCTCGGTCATGAGGTCCGTCGCTGATCCTTCATTGCTGATTGACGATCGAGGTAGWCTCGTTGCCTCGARGCACAATGTGRGCCTACTTAGTTATCKCGGTGTTKAAGAATCCCAGGNCTGCATAAAGGGAAAGRAGATTTCAAGGCTCTTCGTGGGTCGGCTACCATCGAWCRCCNNGTTGGGCGAGAGTATCGGCCTCCTTGWGGACTGTTTTGGGGYGRRCTTATCTCGGGCAGGACACCGAGGYGTAGTGTTRAAGCTCAAGAGAGGAGATGGGTAGTCCCGNAAGTAGGTTAATGACAGTTCGCTTNGCAGGCTACTTCAGGCGCTMGGAGGCCTAGCATATATCCCAGTYACCSGCGATGAAGAATCATGATCAGTAGTTCCGGACCACCAAATGCACTGTCTACAAATCCNGACCTTCCTACATGGAGTCGTGAAAGGYAGGCGTCGCCRTGGCAATTTTTGGTCCAAGAGCAGAAGGATCCAGCGTGGGATCACAGTTKCCAAAGTCCCTTNCCGCCNTCCCGTCGAGATGCCCCCGGCTAGACCACCTAGCTTTCCCAGAGGGAATTTGACAGNGACATACGAGCGGTCACGTCCGGCTTTCAGAGTGGCAAGGTCTATCGGCGCACCCACTCCGGAGTGTNAGCCTGGTCCTCGAAGTATCCACTTGCGGCATGAAAATAGCGCGNCGGCTCCGCAATCTGTCAACCGGCCGTGGGTGAACGTTCATACATTCAAACCCACTCCNGTCAACTCAGGTTNNCCGTCGAATCCGGGGAGAATACTTTATAGGAGCCTTAGGCGGGGAAGAGATTGGGACGCCTTAAGAGTGTAGGACTATCGCTGCTGAGAGCCGACAGACCGGTGATAGTTCTATTGCCCGGGCCTGGCGTCCCCTACCACACCCGGGGAAACTTCTTGCAGGAGGGAMCTTTAGTTCCCTGGGTGACCNGCTCTTAGCCTCNGGTAGCCTGGGTTYTTGTGAACGTAAGATTTGTAGGGNCACCRGTASAACRATRCGACTAARGGAATCCGACRCNGGCTGTCTTGGCCCYTACTCGATANNARTTATCRACGTTCTGATGTTGGCCTCGAAGTTGAGAGGTCGTTAAGTCTTGCNTTCATCGGAGGCCGCATAAAGATTGATAACAAYACGATGGCGGCARTSTTCGTACTGGGTTGGCAYGGAATATGARAATAAGGATTGCTTCAGGCYTAACCCAAGCNTGGNNSCTCGACCCTGGSCGGGCCCGCTRGGKCAYGYRCCCCGAATGGTACACGCGCTCGRTAAACCCCAAACGANTAGGGGGATACTGGCGTCTNATATCAACAGNGCAGGTCGGCAGTATGTCCANAGCGCTCTCAACATAAGATGCGGCCGTNNTAAAATGGCCGTCGCTGTAATCAAAAKGTCATCGCATTAAAGAAAATATGTNTCNTGTCACTTAAGAACNAGCCTACGGGATGCAARAAAGCTGGAATTTAGATGTCAGCTCANANGGGGACTGGNAAWGTGAGAGCGTANTGACAACTTGACGGACTATGCTTAGGCCCTCATGAGCGGTACGTGAAACAATCNTCAGCCCTAGTTCAGAAAGGTGCCTNCGCGACCCCGCCGTCTGGTGTAMTANTTAAGTAAAAACCTCTTGGACCGNAGCTTAGGRCGTCTTCACCTATGCGGATCGNCNNATNCNAGGCGCYTCACTGCCATTCCTRGTACATAGGCGAGAGGCCCGTCYGTGGCGAGCTCYGCACAGNAKATCTAAAGCCTTGTTTGTATATCNGGCATATACCAGTAACGTCTACGAAYCATCAGAGATCCATACGCAATTTGGCYAGACGYTGCKSATCTTCAAAGATAAGCTAASCCGACTCNATTCCCGTTCTCCTGCACTATACCGTCGCNCGAAGCCTTGTRAAGGTTATCCTGCAGCAAAGCGCATGTCACGCGCATGACCCGATCCATTGCCTACCACAAAGAGCCTAATGGAGTAATCGCTACGCCCAAAGGTGGTATCCATGCGYCCGTTCACGTYTCTTCGGGRTGGCNNCTTTATTTCAATACGCTATGTGAGGCGGCAGTTTGCCCGGCCTAGCATCAGTATAGCGTCATCGAAACAGCTCCAGCTTCAATAGCTGCGGGTTCTCAGTTNAGCCCTGTCAATCGYTGTAGTGCGCCGGGTTATGCGTTATATTCCTGTCGTCCGTTAAGGGGGATACATATAGGTTGGTTAACATGACATNACGTGCATTATGNTTANGGGTTACGACCAAGCGCTGACGGTCGCGTTGAAACCAAACTCGGTGCGGCCAACCCNGCTCCCCATTTCGAACTTTGACGCATGTATGTAGGGTTTCCTCGGTTGTNGGGAAACGTGTAACCCTTCATTCCTCGCACCAGTGGTATAACTAGGTATATACTCCCATTGGACGGTNATAGCTATGTGACGGCGCCANAAAGTGGTCGGCACGTAGTTTTATCGACCTTAGATATGGAATGAGCGGTCCCGCGAGGAAYAYCRCAGAGACACTCGCTACTAGCCCCGGTTCTGCAGCCTTGAAAACCGCARACCTGTTGTGTGNNNNNNTCACGGATYTTGCAAAAGAGCGTNCMTTGGTGACCTATTGACTCTTAGGGGTTAAACTAATTTTGTACGTCTCCTCTCACCCACCAGACAAAATAGTGCCAAGTACTGGCCTTAACATTACGATAGTAAYAGGCAGCCTCAAGAAATGGATGTAGTATTANNCCAAAANTGGGCYTGTGAACGGGGATATGATTCCGTTATGATATAATTTTTTACTTACAGGGGATGTATAAGGGACCANTGGAATAAAARTAAATGCGGAAGGTCGCGGTGNGCCCCAGTACTAATATAATAGCAACGGGACCAGCTCCAGGCTGGCCTACSRCGGAGCGTTCAAGTGACTGATTAGGGCTTGCTGGCTCTATCGGACATGCACCTAGCGAGTCCCGTCGTATGGTGCCCGCCACTTGGCTAAGCGATTGGWGCGTCAAAACGATGGCCTATGACCCCGTGCGCGAGGTCCNKCCTCCAGATCACNAATGGTCGTTATCCTAGAGTCATGCCTTCATGTCAAACGTTACAAACTTCCCGGAGTTCCATAGAGCCCCCTACACTGAATGATGAATTCATGAGNNAGCGTGACCTCTAGAACCGCCTGCTGGGANGACGGGTGCACCGCAGGCTATGACCCTCAAARGRCGTCTCCCGACNGTCATAAAACTGCGGGTAGRCTCCATCNCGGGGGGGGGANTGTAGGACTCAGNGNGTGCACGAGCGTTACCAGAGRCTCGGAAACAAGATCTCTCCATGTATACCGCCGGCAGCCTCCATTAAATCTCATCGCCGTTCTTATGCCCGRRTARYTTCGYACTTCATCAACAACGCCCTGCCACCTATCGCATATGGAAGGCTATCGGCACTCTGATAGGGCTACAGTAAACACGGACTTTAGTAGNGCTCYGTTTCGTAGAGCCCCCCGCGANGGAGCAATCAWTACNNCTGCAGCGGGGCTAGAAAGGTCAYACGAATCCCKCGCTGTCGGGTGCTTRTACACCCTTCCGATGATAGTCTTCTTTACACATGCGACCACGTAACCCCAAGAGRCCAGTAGCCGCACCGTNNGTNTGTGACCACTGAGCGGCACCCTTGGCTGAGTCCAACTGKCGGGCTCACGAATCATAGCGCCCGGATCCCAACTGATGATAMTAGCCTCACCCGATATTGTGGGTGCACCGCGTTTAGGGGNACCCAATTTCGTCGGGAGGGTGCCTCCCCCGAATGGGGATAGTTAAAGCGCATTTTTCTGTCCCCGAGCTTACTYACCCNGNTAGTTCGTACAATCGGTCAGGTCCTACGYGCGCGGTCGTCACCCAGAAGTTTTCATCGATACTACCGGAGTTGGACGGGTTCAGNNCCCCGGNCAGGCGCCGGCGACATTCGGCGGTTGAAGACNACCGTTTGATAAAGCATCGGGTCTCCAGAAACCTGTTAGTGAAGCTGGTGCTAGAACCCCCAACGTTGCCTAGGACCTTATCAGGATTCGCCTAGNTCGGTACTGAAACGAGCTCCTTGCCCCGCCCAGGACGCGAAAACTTAGGCGAGTCATGGWGTTCTCAATCGTGGGATGCGATGCCGCCCGTAACAGTACCTGACTACACCATGCCGCGATTCGTACCCTAACCATAGTAGGCTTCTGCGGTTRGGCGTACAGCACTGTCAAGAAAATCCTGCATTTTGAATTTAGGATGGAGTGCGCNRTGGTCCACGAAGAAATGAGCCGTGTATTTATCCAYCWACGACCCGTATACACCCNCAAAAGGATTGAYCAAGATATCTTTTGGGCTTTTTAGGGTCCCCCTCCAGCAGNTGCGAACAAAGGTCAACCGTCTCAAGAGGCTATCGGGTGCCCGCCNCAGTAACCTATGCACGGACCGTGGCAATCAGACCGTCGTCTTCGCTCCCGACTAYNTTCGACGGACGAGCTCCGTTCAAGCCAAGATAGTGAGTGCAGGTCTACGTAATAAGGYAGTTGCCCTAGCAGAGACGGCTTGACGAGGCAGAGATCTTAAGGAGCNACTACACATGGGGCGTATCCGCAATTCCTGATTGGTACACTCANGRTATCANGCGCACGGGTAAGGGTCGAANTTTTAGACGTTGTGTCTTTCGCCNGTTNGACGATGTCCTCCAGTNTCTTCCTGACCCCATCGAGTCGTAATTCACAGMCGAAGGCCTCGGTCCTTTTCCGCAGARCAACGCCCCGTCGCAGCTACGTATGCAAACGGGCAACCGGGAAGTACATRGNAGCNNAACTCGATTGCGGTTCCAGTGATCAACAGTAATCCGAGCTTGNNGTGCTAATCTGAATCGTGGTRCTTCGATAGTCAACTGGGGTAGCRACCGACCGGCTGGCACACTRATTTTACGCTAAAGTAAAATGNTCTACGATTCCACGCNGRGGAACGTAAGRACTTAGCGTCAGAGGAACACGTCGGCGGGACGTCGCAGAAGCGNTCGCATTACGTCGGATCGGTACGCCCAACCACGGTCGAYACTTACGTGTAGCGCYCGGGAACGAAATCGAACTATCCACGTTCTTTAACTACACACCGCACGCGCCTTGTCGGANTTNACGYCGGGNACCGCGATAGGATATGTGATACTARCTCTTTCGATATNAKCCATTTAGAGCGCCTAGGCTAYGCTGAYRCRCACTAAGGGTACTGATTGNACCGTCCACGCAATCGNGAGWCTTCGAAGTACGTGCGTGWCTTATGGTATACACTCCGGGACCGATACAGAYCCCGYAGTGTGAGTATGGCRTACCTATCGATGTCGTAACAGGATTATACAAGGANAGATAGGAAAAAGCGCTGAATTCGACAGCGCTGCCCTATCAGAGATTATGCCAGACACTTAGAACAGAATAAATGGGTGCACGAATAAAGCGTGTNCTNCGTAGCCTGGTCTAATTAYTGACGGTCCACTGACCAGAACAAACCAAAACAAGAAACAGACTGATGAGACGTAGAGACCACCGNNATGCAGCAGTNGCATACATGCGCCAGACGCGGSGCTCGGCGTRTCCCATCAACTCGACTCAGGGATGCAGTTGGTCTGATGGGTATGAGCTACGACCTGCATTGGAAATSGCGMTTATGTNRGGGAGGCACCGGGTGCCGAAAAGTTGACTTGCCCACTCGTTCTCGTCCGTTGGAGAACGCCTACGCATCGGTCGCNAGGCGGATYTAAACACCRAAAGATAACTGGCTATGGGTTCTGTTAGGTACAAATACCCAAYACGAAATAGCTAGAAAGCTACGNACTTCNGCCACCAGGCACGGCTGCAGATCGAATGCCTMAGGCGCGRGTCGTCGCGTCRATCCAAACCCGTTTTCTCGTTAACTGGCCGCCCTCACTCTCTGGTTCCGCYGAAGGAGTTNCGGGTCTAGACCTCGCGGCGATGGGGGCCGCGCCCNCGGACAAGATTATGCCCTGTGTCCGCGGTATCANNNGAACAATGNAACRTCAGCNRAATATTCCCRCTCGAGCGTTTGACGGGTWATGCGGCGACTGAGTATGGTGGGNCGAATATTCGATGTCGGGGTTGGCATGGCACGGAGTGCACCGGCCCATAGCTCTTATTATYACGACGCGCCCTGTCGATTACGTCGTGCARTGGANTAGACTTAGCCGTGGTGTACCAAGATTACTTACTAGACGTAAMRATATGCCGCACGCCGCTCGATCTCACTCACGCCTCGTCGCAAGTCCATGGNCGCCTGTGACAAGGGTAGCTAGCGGTGCTCCCAGCAGTACCTMACCAAGGGCAWGWGTCTAAACCTACGAGTCACCTACYAGGACTTTAACTCCGCGAGCTGGTTCACYAATTGGCACCTTTGGACAGTGYTAGGTTCAGCGCYGGGYGTAATACATTYGTATTCWTCCTAAAGCCRCGCATCTTACACGAGGATNGAATTCTGCGTGGCCTCGAACTATKGAGATTGGCCGACTSCAACTAGGACTAACTTATCGGATGAGCAGGGCCCCACTTATCAGTGGATTGAACGGGGGAGCGTGCTGAGGCCTCGAGACCTCGCTAAGTCTGCGACTGCCCCACCTNATCTAAATMGGACGGGTGAGCATGGTAACATGCCATCCGCGTCACCCTGCCAAGGGGNCAGTGCCGAATATCGACACGTGGGTCAGNTCGTTCAAAATCCAACCCGNCTGATTCGGAGAATGAAGTTAGCGKTAAGAGGACGCCATCCGGCATATCGACAAAGAGTACGACTATRTAACCGCGCGGTGNAAAACACGATATTGNNGCCAGGAGAGGAGNGCCGGYACGAAGCCTCCGTTNAAGCGACAGTGACAGACAAGAGCNCCCCCTCTTYACGCCTAGCGTTTYCGCGYTGCGTATAGAGCTGCATTCGNGTCGAGAGGTAYTTSCCGTTGGGATATGASTACGGCACGTACCCACGGCGCGAGAGCTCACTAAGCGGAAAGTCCATGGAGGTTCGTCAAGTGGACCGGGCCTATTAGTCAGAACATTTTAAAGGGCNAGGACCTACGTTAGTATGGTATACCACACCCCCGAANCGGCAGGTTTTCCGTCGAAGGCNGGCTCTCACTATCACCCCGTCACWGTGGAGCGCTTTGACAGAGATGGCTCCCCACCCGCTCTTCGCTCGGCTATGCGTCCTGTAGCTCCWGGTCCCGTAAGAGTCCAATCATYGGACTTTGTTTACTTCGGGATNTGAAAGTCACACTTGACCTTGTCCCAGCTAGTTAAGCMCTACTAAGGTCTTCAGATRCGAGCNTKAAACACGCTAGTATCKAGGTACTSTGCTTGGATGTTGGGAAACAMACGGCTGAGTGAATCTAGTCAATGGCGCCATNTGACACCCTGCGTCTCGYGCGYATGCACAAATTGRTCCTGGGGTTTGNCGGATGCCACGCCCCTTGGATGGGNACGTCCCTTAGTTTCTCTACTAAAATCCTCGCTGCGCAGTGTGGGAYRCGGGATYATCCACCTAGTCTCRCTCATGTTTCATTGGRTCTTCACAGCANGCGGAGNAATCTGAGTCAGTAGCTATTAATAATTCCGGGCTTCCAGCTAACANCRCTTGAAGARAGNTCCACAGAGGGGATACTTATTGGGGGRCGTAGAGGGCCACCNGAGCGAATRAGTAGKCRACASGTTCTACGTGTAWCCGCCCCCTAGGGCNAGGTGAAAGCANGRAAACGGCCAGTGGCAAAGTTRCAACTTGCGAGTTATAAAGGATANGGTRTCNGGTTATCACGTCACTACTATCTCAWTCGCATGATATTTCCGGNCCCTACGCTTCYAGTTGNACGGCTGCCGTGNCACAYTTCTCGAGATGGARARGGAAGTAGAATACATCNANCTCCCAACAGCGATTWGGGCTCTTRAAACCAGGAGTAATTAATNCCAACCGGGTATAGARGCGGTCAATGAGTAAACTGAACAGAGCGCAGCACAATGATGTATAAATGAGAACAGTGCTACAAATGTCCCTGATGTTTGACATGCNNCGCGGAYGGCGCCGCACCTGGTCATCCGTGACGGYTRTRATCGGACAGAATATTCCTTCGCGGAGGGTCCGTCGACCCCGTGAGKCGCGATGCCCCGGTACTGAGAATGGCTTCRCTGNGTATCAGGGCCTGTACACCTGGTGGGGTTCCCGAAACCGCNTGCCGCTTGAGAATGCCTCGAAGAAGCAAGTTGNYNCGGTGAAAGGATTGTCCTTKCGTGAGCTTCCGGRGAGGCGTGTTGCNNAATCAYCCCGARGAACTCGGGTGCNCTACTNTCCGGCGGGGAGCGNATGGAGGATCNTCGCNTSGGACGGTGTTCCCACTGGACTYCTAGAGAGCCGGTCCGCGCATGAYAAGTAGTTGYTCCCAGTGTGATCTGNGGGGGAGAATGCAWCATTCTATTCCTGTCTGCCATTTTTTTACTTGCGGTCTGAGGCGTTGGTGAATGCGCTCTATCGGACAAGCGCCTTTTAAATCGAAGCGGGTASGCTAGGAATTGGTTTAAGCGCCGACGCGYTTGCGGAGCAATTTGACCCTTACAKCGGCCATCTTGCCGGACTTACTCTTTCTCCRGCGGTGATTCGRRTTGCAATGTTAYCACYAAGCTCGATACCAGATAGCTGGCCGGCACCGATCACTCAGTAATCNTTGACGGGCCTGACGTACAATGGACGGAAAGCCNTTGCCGCACGGTTCTAGCGTTGCGAGAACAAGGCTAAACCACTGCCCTTCTTTGTYCAATCTCCCACCGNGTCGGAATGGACGGTAAGATCACGCCCTGACGTCGACTTGCTGAACCTATGGCAAATATTTACTCAACCCCTANAANATGAGGTGCCCAYTCCACAGTCCRCTCGRGAGGTAYCGGACCGGATGATACAGCCGCAGAARCYAGACTAGGTACGWCCTNTATACTTTGGCCCTGGCTTTCNGATGCAATCAAATTAGGACTTACTTTTATCATTTAAGACAGTGCGGKGRAATGTCCGTTTYCCGAGTGTGACTWTGAGAAAACTTCTTACTACATATTGTAAGATAGAACTATTTTAGGACACGCGCAGGGACCCCTCACCCCCCCCGTAAGGAACACGGGAWGCAAAGAAGCGYYAAGNTGATAGTGCCACTCAGCGGATTGTTCTTATTCTGYGGTCGCGATATCTATGTCCCAACTGTACTGAGAGNGGAAATGGTTATCTACGRCGGGTTAGACGGGGCAATCGTGTGCCGGAAGACGNGTTCTCAACCGTCGCGCAACCCGGATGAGACGGCTGGGGTGKACAAGTTACGAGAGATNCTTTTGCACGGTGAAACGAAGAAASCGGAAYTACRGCAACGGARCACTCTYATTCYCTWTRCRTACCCYTGTCTRTGCGTAATCCAAGCAGTCGGATAGCKNCGAGCWGGGAGGTACTAGAGCANGGCCATGTGGCGSCCCCTCGCGCACTCGCCNTCCCTACGCGGCTCGGAAAACNGCGCATAGAGCACGAAAACACCATTGACACTCCGGCCGCGCCGTCACTTGGCATCACGCTCTTACAGGGACTTGATGAGGGCGNCCCAGACGGGTCGCTGTKATAGCTACGTATCACGTGCAAAGCCACCCAGCTATAGCSYTATTGGCTGTGCATGTCTGGACCATACTYTCACACTGTGACAGTGAAATGCCGAGTGGGNNGGAGCGCAGCCTGCCAGTGGMGCYGCYACCGTTGCTCGGNCCGCCGCACTACCGGTGGAGCGNTCACTTAGATCGCTGGAAATGKTTTTCGTAAATATAAGMCTTGGTATAACCGCCTGCGCACAAGCCCCCGGGACGGTGCCTAGTACTACTATGAGAAAATCGGGGACCCCCCCATTCACMTCATTCATACAGGCGTGTCCACTGCYCCTGCTAGTGTNTCAGCGGTAGTCGGCGCCGTAATTCCGCGCGATGCCCGGATGCGSCCTAAGAAGCGCCGCAGTCCNAGTAAGAGACCCCTACTGTTGTKCGATTTGTCCGTCACGGCATGATAAAAAGGTGTAGAGGCACCAGGGTGGAATCACCAATTTTGSATAGGAGCGTATAACTCCAATSGGTTGGGCGGGCTCTCSGTAGAGGYACACAAGGAGTTCCGCGGGTCGCGGCTACTGTAGAGTAATGCANCTTTGCCATGTGGCGCACGGGGTGCATGACTTCMCTCTATATTCGAMRAGTCTCTCATAACNACATCGCGAAGGCGACTGTCGGCTCCTACGGATAGATGAGCGACYGCATACWTGAAGGGTGCGGGGGGGGGCGAGCGCACCCCCAAGTAATTRCCCGCGGCCGGYGGGNNTGGRATCGTATGCATGATCTATTTGAATGCCGCATCTCAAGACASGGGAYCTYGCTCTAAGRAGCGYCTTACAGACCYATGARGCACCACCACAGCGGGAACTGYTTGCGGACGTGGNCCTCAGATTNGTGGTTAGAGGACCCAAGGCTYCCGCCAAAAGGGC
>Pseudosasa_nanunica_NH118 
TAATYGGTCTGATTGTTGTTGGAGTMAGTTGTCTCAGNCAGAGATAGTAGRCATGYAACTAAGAAAGTTATGTGAGGACATTCAAGGATGTTATCCATAACANGAGTATAAAGGACCTCAGGTTATTAGCGGGGGGAGCTTGCTRRGATGGAAMKTGTTTAGACATGCATTACATTACTATCGCCAWGATATGGAGACGTAAGAACCATTCCMGGGCTTATGYGACAGTCGGTCKCTCCAACCTAANACTAGATACTCGTAAACAGTGCGAGGCCGGACCGGGGGCGCTGGACCACSCCACCAGAGGCGCCGAGGGTAGYCTKCTTCTTGTACCACAGTTCATCGAACTGGGGGGCCACTATCTACTGGYTGTGGACACCTCCGAGACATAGGATCCAAGGGCGTCCAGGTCTCATAAGCTAGGTCTCATACATCCCAATCCTGCACGCAAAGGACCGRGCCGCCGGGCACACTCAMCGAGCCTGGCCGGAGCGCGCAGNGGCARGTACCGTGAGAGCTTATTAGCCCTTTGATTCTGTAAACGTAGGGCCTYGCCTGCCGGAGKCCCAGCGCGGCGAGGTTATCGACCTGAGTCAACTTTTTACGGAGTNTCGTGWCGATTTCTTCGGTGGACTCCCAATTGGGCACCGAGGTACACGGGATTGACATTWCARTGARCTGACACCCGWAAGYRATGRCCGCTGAAAGTGACCGCGCCCGATATCTGCTCTAAATYCATGGCAAAGCTATAATATGATGTGTAAGAATATACGTGAGGAGGCAAGAGTAGCGYAACTATATTCGGGCCCGCTCTTCTCACGGACTTTGTAAGGGATTTRACAAGGAGCGGCTAGCATCTACAACGGGYGGTCCCACCGGAAGAGCNGGGCTTTCCGGCGTAAGCCGACATCGCTAGCACACCGGAAGTCGTATCGTCTAGGGCCAGTGTGCGCTCATGTCCGTAAATTCCRAGTATATTCRGTCGAGCTCGACNGCAATTAATGGGCGTGGTAACGGACCCCCATAACGCTTACTANTTTTMAAACAGGGCTCACCKGTGATTGTAAAGCATCACTGACACTCATAGGGGTAGGTGACCACATACTTTGGGTCACGTTCCGCTCGTACTYGCAGTCCATCGGTTGGCTAAAGCTTTACCGGTATGRCTCCGAGCNTTCACGTACGCTGCCGCCCCCYTTCCTAAGTTNTTCAACTACGGACCATCCGTTGRGYGAGATATARCTAGGGCTTTTGTGCACCCCAAAGGGCAACTCTAAACAGGCGGAACTGGCGCCGCCAGCCGAAGAGTCTATKCGACTCTTCACATTNAACGTGATCCAGCCCCRGGTAAAGGCGTCCCGGACTGACCCGACCCACAACACTCCCGTTCTCCTCGAGTGGTGTAGGTTCGATGCCGATATTTAGCCGCTAGACGCTGAGTCAGAACAAGTCACCCCGAAACGTGTTGTGTGCCGGCTTTAACCAACGCGACGAAGCTAATGCCNGGGCAATTAGTGACGTACGCCTAGTGAAGTTTAGTAGAAGGACCAAGCANNGGTGGCGCATTTCCTAGGCACTGTGGCTCCAGACACAGTTCTATTAGCGTAAGTGAYTGRTGGGTCCGYGTAWCTGTARAGGCTWCTATCACACCCGCACCCGGGCCTRAYYCGGCATGCWCGTTGAATGAGCATGCCGGGGCACTGCTTANCGGAAGATGCGGGATGNGAGTTCAACCTACGGCGTCGCNNTTATGAATGCCGGCACCTGTCGYCCTTTGCTAGGGTTAGACGGCGAGGCGCGCGCTGCCTTAGAGGCCCGCCCGTGCAATTCGTACAGCCTAKAGTACTGTGAGCCGCGGGGCGGGGTCGGTTCGTCCGCTTATCTTGAAAGAAAGGTTCCGCCGTAACCGGATCGNTTACCGAATAACCCGGTTACGTTRGGYCGCCTGGCCTCTAGATTTCTACCTGAYGCCGTACAAGAGCTACGCRGTAGCCCGAGGGTCTCGCCACGCAYAGCGTCGAYTGAAGAAGTCGAGTTGCCTTATTATGYCGGACGATMGCTCCACTGGGAAACCCATCTACGGCGCTCCNAACTACAATTTAGCTGACTGGCTGTACAGCNTCGTCCCTTAGCGCGTACGGCTTCTATTAGGCNTAATCGCTATTGCGATCTTGTATCGAACCAAGTGGCGGTACCTTGAGCGCCTTTAGTACCCCACGGGAATACCATAATCCAACCAGGACGCGGCACCAAAYGGCAGTTATGTANCACAGGCCTCACCNTGGGATTCATAGTGNCTTCCAGACCGTAGAACCAGCCNNCACTGGGGAGCAGAACTTGTTTTAAACAGGGATGCCCCAGCCGCAGTGCNCGGTTCTCGATACCTAGTTANCTGACACATCCCGGAATACAGTTGGNGCRATGTCGAATACCACAGGCATACAACAAACTATGCACAACCGGTATGGCCAGTCTCTCGGCACTTTCTGTGGCTCGGCCTTTGCANTCTGGAGTCGGTCTAACCTTCGCGGTAATCGGTGGCCATTCTGGGATGTTGATGTACGTGACCGGTAGAGCCGTTTAGGTTCCAGCGCTCCARATCGCAGCTTCTCATTRGGATACTGCTACCAAYCTGTCTCAACAACACCTACGATCGTCCTTCGGCGCTTAAGAAGCCCTCTTATCGCCATAGATGANTTAACAGTTGTTGGAATAAAAACGAACAGATGGGAYGAAGTAACTACCTGTAACCGACTGCACTGGCCANCAGTATGGTCAAGGGGCACCCCGGACTCATACTNRGMCAGGATTAAGGGGAAGTGTTGTGCTGATGGCAACGGCCGGCGTCAAAAGTTCCCGGGGTCCATAAGCACGGAATGTGCCCCGGSCCCCAATCGGGCCGATCCCTCTCCCGKTTGTGTGAAAGCAGCAGTGATCWAAATATTCGCCTCGCACAGTCTTACCGTGAGATGGGGGTTGATTTTCATTGCCAATCCCTAGGCCACCYGGAGAGGCATATCATGTTCGRATCCTCGGCCCCGGCAGAGCTTTGCGGCGGAAANTCGGTTCAGTKGATCACAATACGGCTCTAAAGGCGCTGGGACGGTCAGGTGGTCYACCCGCGAAGATCCGTGCCAAATCGGGTACTAGCTCCGAGTCATGTTGCTCACTCCACTATCGCTAGAATTCTKCNATAGCGAGNGGGCCTTCGACCGGACCTAGGTAACATGGACTRCGATTGCGCAACGCGGGCATCANTGGCATCTCATTTTTGCGTCTACACGTACAGTTATTCCCATAGAGTCGGTGRTAGCAATGGTAACGCGTTCAAGCCTGCGGCGCCGCCGAAGGCTTAACAGACAAGGCTCTGCCCCCNCGTGGAGGATTCGCAGGGCNNCCGGGTCACACTCAAAGTTTCAATCGTCCGGTCGGGCTCTCGCAGGTGTAAGTGGGACGCTNTGCTAGATACCGCTTCATTGGAMGANTNGGCGGGCCGCATAGTGGTCCTAAGGGCYRGACCCCAATGTCGAYTCGGCGTACAGTCTTCGCCGACCGTCAGCGTCGGAACCGCTGATGCGGCAGCAAATGGCACAATGGGGTACRAAAGACCACTGCTACGCCAGCGGCCACCGYTAGATCGGGTGTATTGGATGGCCCGCAGCGCCGCTTGTTCGCGATTTGTTTAAATGTTCAGGCGCATTAGGTTGTGCGATGGARATTCTTTAATCGGACTCAAGGCGCTGCCTGGAATACCAGGTCCGTTCGTTGAGAGACTTGTACTCGTKGCTTGACGGCGCGGSAYCAGARGARACACTTGATGGATCAAAAGCGTTCCGTGTGTRGGCTCTARAGTATCANTCCCTTTCGTTCTCCCTGCGGCGGCTTCRCTTATGATGTCTTTACGATGGGAGGCATATACGMCCCGGGAGCGCCAGCACCACCACCTACAACGTTGTGTTAACCCACAAGAGCACCTCTACCGTTATCCTGTACGAAGTCACAGTGAACTACCTCACCTCTGGGTCATGCGACGCATGATATGTAATGCATTTTATTGGTTATTGGGAACANTCAAACTCCGGGACTTCTCGATAGTTCCGCCTCCTCCACCNACCGCGTTCGGGTCGCCGCCGACTTTCANGGTTGTAGCTCGACGAGTTTCCCCCAAATTAGTTCATTGAGGCGCGGGCCGGTCACTGTGCATAGGACCACGGTAATNNAGGCACTTTCCCCGGCAAATGCGCGTCACATCGGGCCGTTCCGACCGATGCRCGGAGCACCGTCATTGGAAGGCGCTAAGTGGACTAAACGGAATGACACTAATACCTCTCCACGTGTGAATYTRAATTTAAATCTGGCAGCGTAAAGTTTCTCTTACCAGCGTTTCTAAGCTGKSWTTATAATTCATGTAGCCGCCTCCGCCTGCGGCCTCTAGGATGAGCATTGCCAACGGCCTCGCTNGCTCGGTGACAGGGGYCCACAAAASAAAGGGCAATTTAAGTACGTGGAGTCAAGAGGGTCCGTACRTTCCCCGGAGTGCCACGTCGGCGAACATAGGGTACCTCCCGTTGAATATTCTCTTCGATTGTGCTATCGGGGCGGGATTTCTTGGGAGGTCGTGRGTGGTTGGCAGAATGGCATAACCGTCTCGCACARTCCAGAAGAATCTAATCCTCTTTAACGACCAATCCCCGGCATCTCGATCACNCATATCNCGTGNNNNNNGAGGAGCACCACANCNGGNGCGGTACAANGCNGCGAACCCACGAGCGACGAACGTCACGACATGAGACATGTGAAGGGTTATATAGGCAGTCTCCTCACAAACACTGGCGTCAAYATGACCACGCAACCCAATGGCGCCGGGCTTAACCGRCTCTGCTCAGAGGTTATTGCATACTAGGCATTCCTACCCCCTAAGACGAGTAGCGTGGAATCCCGGGAAAGTGCGATGCAGACCTTGTTTTAGCTTTGCCTGTGCAGGGAACGTACTCGGCGTTACCTACTGANGATACTACAATACTTCTGATCGCTTGGCGCNACTTGCTATGGGTTGCCCGCATCAGGATGGGGTAGTAAGTCGCGCCATCCATCTATATGGAATTCACGGGACCCCAGCAGCCTCCGAAGGGCCTACGCTCTTTTTACTGCCCGCACAATGCATCGTCGGGGGGGAAAAGTTTCTTGCGCANAGGTAACCACTTGCTGGAGCATGGCCCGGTACTGCGGCGGTGGCACACGCGAGCGCCTGATTCACTGTCTTRGCTCCGGTTCTCCGCGATAAACAGAGCACGCTRGCYGGTTATTATAAGGATGATTCTGGGACCCAGATCTACACGTTGTATWCATCTAGGTCCAAAAGCTCGTCCCATATGCCATGAGGMGGCGTGCACTGCGGACGAACGTGGGACCTTACGCTCCACAAGTGTGCCGGGCCCCGTGGGRAAGCACAGATGACTGACACCTTGAGGARACCACCKCYRRCTCTAAGTACGACGCCCGGCTGATACGCCGGTGGGCACCGGCCCGTTTACGCTGTACGTTACCGACGTACAGGACTGTMCGGTGACGCAGAACTCCCTCAGCACGATAGATAAGGTCGCCAGTAGAACCCACCCACCCCASTTAAAGGGAGCCTGTACTCAGGCAGCGGCTTGTGTGCACGCCGCGCGGCTCCYCTNAAGTAGTGCTTNTCGGTTCAAGCGAGGGGCACCACAATCCCTCGCGCAATGCGTCRCACACTAGAGGTGTTTAGCCTAAGCATAAATCGGTCCCAGTCCTAATATCGGGTGACGRTCATCTCGAGTTTGGAAAGTTAAGATAACAATGTAARTGAAAACGGCCTAAGGTAATTATTCGCTCGCGAWTGGTCGGAAGGACGAGCGTYTYGCAGGAGGAAAGNGTAGYGANTTCNCATGTAAAGTCGCCCAGGTGGCGGGCGSAGCTCCAAATCGATCTCTGTCGCTAGTGGACTGTCCGTGTGGCGTCGGCTTTTTGTAAGTAGAGGGTCTACTAGAGGCGAATTCCATCGAGATCCGCGGCGGGCTATTAAGGCACCACTGAGGTGTGACTAAGAGGCTGTGTACGTACCTCACAGCTCAACGAGNGAGGNNGCGCGACCATACAGGGGCTAAAGGTTACCAGCATCGGGCGCATCAGCCGAGGGACTTCCTCNGCGGGAGTATCGATTCAACTGGGTGCTGCTCTCTACGCTTTAAAATGGCCTGGGCACACGGGTCTGTATGTCACTAGAARCCTGCGAGCACACCTTACCGACTCTATCCRYTTTTGGAGCAKCCTCCCGTCAMGTTGTGATANTGAATCGGCCGTTGCAGGYRTCTACACGCGTAGGGCTAGCAAATAATCTNGTCGACCCTTACAATGCACGACACGAGTGGGCAAGTRTGGCATTCRGTATAGTATAATGAGGTAGCGGATGGTAGTAGGCGTTTCATGCATGCACATTATTAAGGTACTTAGTCCCGGCAAGTTGGATTGTCCAGACANAAACCGCGCTTTGACGCTAGTTTTGGTGTGAGGCATCTCGTTTAGGGCCTCAGGCGCCGAYACGCTTAAACCGGTTCGGTGGGAACTCNACACTGCGAGACCATTCGTAGGAACATTAAAAATAGAACTAGAATAAGTACCAAATCGTGGACTCACTGTACGAATTAGAGTTACGAGAAGCACTCAGTCGCAACGTACAAACCATTCCTCGACTTCAACGTAACCACTTGACCTACCGTAGGAGACGAGAGCCGGGTAAGTCGGCGCAGGMTAACATCACGAAGGWCCCTAACAAWCATCCTCTCCGCCAGTCTAGGCTGAACTGACCCACCAGAAAGGCGATACAAATCGGAGCGCATTCGTGRTAGGCGAGCGTGCCCGCTCAGGCCACTAATTAGAACGCGGAAGTGATTCTCTAGTGAYCCCGGGGGTGTCGCGGGGATTTTGGAGGGTTGCAAGCATCTTGCACAATAAGTAGAANCWCAACTACTCAATTTNGAATACATATAACGTTCCTTTGAARGTCTTTAAAAGCTTCACGGCACCGTCTGCCAAGATCACCGGTGGCAGGCGGTGGGTGCGCCTAGTAGGGGCTGCTCTTCATTCACATCGTGAACCGATGGTGGCTCAGTCCACCGCCCACCGGACAACTCAGCCGGGTACGCTTCAGGGGGNCAARTCCTCATNAAAACTACTCCGGTTTAGTTGGCTACGGTCCAGNTCTGTGCGAAAATACTGCCRTCAGGGGCGCCCGTTCTTASGTATCGGGTTTACACAACTGAGCAGGTATCNACGTGAGAAGTGATCTCATCGTACAGGTCTCTTTTATCCACGCCGTTGCACGAGCNGGCCCGAACGYGTCGTACTAGCAGTGTCCACCCGGCTCGTCGCGTCGACAGAGACGTGGGGTTTGGCCTTATCATATTGGACTNCGCGGAAGGGGTTGGGTCCCNAGCAACCATGCTATAGACCGTCGGGAGCGTAAGGGATAGCGGRCYACAAAGCGAWRAYCANAATCGAGTWCCTTCTATATGKGGATCCACMTTCCACCTTTCGAACAACTTAGCCGGCGGCGCGAAACYTCTTCGAARCTCGGCCCGAGAAACTCCTCTGTGTTCGCTRNTTCCCTAAGATTTGACAAGCTCAAAATACAGTCRMCCTAACCGTGTTCGGTCGCATTGTGGCAGATCCCGAAGCGCGTCCCCACGGGGGGGCAACTTTACGATAGGNTGACTATTTAGGTGCTCTGTGTCGTTCTMTCTGTCTAGAGTGAGGATGCCCTCGCCAACGGGTTCTTCTTTACCTCGGGTATAATAGAGTCGTWCGTCCCCAGGTAATCCCGCTCGGCATTGAAGAAGCCGAAATCCCCCAAACAAAAYATYCCCGCTTGACGGGCGGTGCCCGCGTRTTGRTMTGCGGCTYCCGGNGGTAGATATGGTTGCCTGTTAATGTTAGGCGACGTAGGCRGATCTAYGGTGGTGGTYAATTGCACTACCACCCGAGTGGCGTGTTACGCAGTANCCATTCGACACGCTGACTCNYTACCACGGTACCAGTCTTGAAAAAAGCANGTCATGTGCTCRGCAAGAGATGCNCCAGGCCTCGCGAAAGAGCACAGCTTANATGATACATACCCCTCATTGTTTTAATRGCTTCTAGACCGGRTACACTTTYGGGACGGCGGTCGCATKCCCATGGRTTMACATGGGATGCCCNGYGACGCTGYACCACATYAGTAACTAAGAGTGAYTAGWAATGCGGGTATTTCYTTTKGACACAATGGMCGACTAYCYATCCTCTTGTGTCTTTCTTTCGTAGCTCCCTAAGCCCCCCCCGNNTAGGTGCTTAACTTGGGGTTCAACGACTGTGGGGTGGTGGCCTTTGAGTTCTCTACNNNTACCGTTCCTTCCTCGGTTGGGTCCCAGTCCTGATTGGGATCGTTCTCCAGGCCTCACCGCCTCCTGCGCGGCTTTTCTGTGATGCCGCCGAGCGGCCTGCCCATGGGTCCTGACGAGCCGAGGTRTAGGTCTGGCTGTAGGACNGCAGCGCCCGAGTTGTTGCGTACGCGAATTTGTATTTGGAGGGGATAGGGGGCCCTRYGGTCTCGGAGCGGGTYNCCGCGGAGCGCCGGCCGGTGCTTTATTTAGTAKATCCGCGTAKTGGACCTGGGTCGGCAGGGCCGCTTGNGACCGAAGTTTCTTAAAATACATCTTGCTACGGCAAGCCGGCGGCCAAGCTGGGGAGGTATATTTCNGCGCTGCAGGGGGCTAACCAGGCTANAGTCACGCTTTCTGCGCGNTCCGTGGGGGTGGTCGCGTGCCCTTGGCTGACACACCCATTGCTTCCGCCGCTTATAGCAAARCTATAATGCGGGCAGGCCTGCACCGCTCATCTCGAAGTACCCCTTGGGGAGGGAAAAACGTACTACATCAGWTGGGGCGAGCAAGTCGTCGGCCGCCGGCGTGTGCTAATTCCTGAGTCGACAACATGTGCTGTTGTGCCCCGGACTGNTAGCGGTATGTAACAGAGATCATGTAGTAGTCCACGAGGGCTAACTTCACCTCTAGGCGACRCCAGGGCGAGCGACACTTCTGGCGACCGAGTCCCGGGGCTCGCTCTAGTTTAGAACGAGCGCCTGCACTGANCAGCCCGATCCGGCATATGTTCTCCAACTTGCTAAGCAACTGCTGCGTAGGGGCAACTGCTGAGCCACACAATATCGTTACAATGAACTTGAATAGCACGYGATTTTAATCAACCGCRTCSCGCCCGCCTACTTTGTGTTCCGAGCTAAGATACAACTGAAAGTCTGAACCGAAGAGTTAGCTAGACTGAGGGGTGTGAACCGCGCATAACGCGWATCTRTGGTNCTGGATCATCCCGGATTACAYTACAGAGTCRCGACGGCCAAGRCGTAGRACCCWATAATCGACGGCTNTTTGGNATACACTCGAAGTGCTATTGCGTCGGCCCCCCTGACACCCTATCGTGCCGACCTCGGATTTTCCACCCTGACCAAAAGCCCTAACTTCTGCGCATAATACTTCAAGGCGAAATCACTCCATTTCAAGACCCCTAAGAGCGCTTATAGCGGAAGACCCCAATATTACCCCTACCCCATNATTCGCAGGGTGGTATTCGGTGTCCACGTCGTAGCGCATGAASMYTATARMGCACTTAGCACACGGGATCCAGGGCGTGGTACTTTATGACAGCTGACCGCGCCCGTGCWATNGGACGGKTCGGAGATTTGGCTCCGTGATGTAAAACGAGTGTGAGAGTATTTGCGTTGGGCGGAGGAGTCACGGGTATCTTGGAGTCAAGGAACTNGGGAACAGCTAGTAATTTGTATGCGCAAGCCYCCGAACCTCCGCGGACCTCAANTGGGACGCTCGCTCAGCGGTACTAACCGACTCAWCCAYGGGCTCCCAGACGRACGAATCCTGACCGGCTTTCAGSGGSCCCTTTRCGGTTTTCGTGCTTGATGACTCGCATTCGGTAAGGGTATCCCWATCCTTGAAAAACCTACAGGCTGGCTGTTAYGAGTCTNGCGACCGGTGAATATGCCACCCCGACTAACGCAAGTAAGCCGATCATGGTTCTGTGGTCGCGCKGGSTAGGACRAATTCTCAGTGGANGCGGCCTGAACCTGTCAGCCATAGCCAACGGACTCACGCGCCATGACGACATGACAGCGCGTACAGGGATCCAGTGGCTCATGAGACTGTGACTCCCTATAAGTATTACACCGGGCCAACTCGTGTGATGGGTTCTAAGGAGCCACACAGCCTGAYGCTGGNCAGYTCGCACACTTACCACTTAGTTCCTACACGAATCTACTTCATCTCGCAATTNNACGCTTGACCCTGTCACCCTGGTTTGAAAGACAGCTCCTCTATGCAGTGTGCGCGTACTCCAACACTGGACCGACCTGACTTCGTGACTACTGATGTTCAACCGACGAAGTATCGCGTGTCCCAAAGCGGGCAATRCCAGGTACCKTCCAAAGCACTKTCTCGGGCCGCGCTTCAGTTGCATCATTGTAGAAGTAGCAATTCGGCTAGCCTAGATTTGCATTCCCACGGCCCTGGACGCAGTTCCCCTAGTCTGTTTTGTGGACCTCTAAGTANTGCGAGTTTATTTCACTGAACTCACGTTCATGTKTGAGCAGTCAATCTACCCGAAGCCCGTGCCGNAACGGGGAASYCACAARGCGATTTGGAAYACAAGGCGGTACCTTYGAATCCGCCTYCCCATCTAGTAGCTTACACGAGGTCCGCACCAGCYTTGTCCAGACTTGTCGCTAGCSAATCAATAGTCAATCCTACACCGTGTCAACCTCCCTCTTCACGATGTACGGTCGTCNTAACTATNTCGCCCGGGTAGTAGGCCCGGCCGAAAGKCTTCCTAGCGACCGAGCTGGACCATTCTTGCCCCTGAAAGGTCTGGGTGCCGAACAGGGTTCGTACGTCTAGGTAATTATCTCGTGCAATCGACGGACCCTAGCAGTTCTAACTCCGTCTCCCTGCACAATTTATTCTTTTCSTGCTTTCATACGCGCATGCATCGGCCCCGTCTCGGGGGTTCCTGGGTCCAGAACCGATTAGSTATGGGTTGAGAGCCCCTACGTCGAAGCGCAGCGGNCATCGGAACAGCGGTTCCAGTCCGAACCTTAACGTAACTCAGGTCGGCGACAGAACGGCATGTACGGRCRTCCGGGGGCGTCTACAGCGGACTGTGCGAGTTTCCCGACTAGTTTGYCTGCGCGCGGAGCAGCTGCAATCGCNGACTTACYGGAGATGGCTCGGGCGGCCATGACTCATATGTCACCTATCCNCGCCAGCAGTAATTGGAGRAGNATGTAAARRYAATGGANTCGGCGACGCATTCCNGTGCCTTGGGGCTGGGAATTAACTGTCCAACGTCCCCAGCATTGTGGTGGTCAAGGCAAGTGAGACAATTTATTCTTAAGTACGCTTRCAACATTCATCGTTGACGCGCGTTCATAGGGCANACAGCTTGCTGATAKTACCGCTCACATAGCGGTTCGTAAAAAGAGCCACANTACGGTCAGGTGTGKGGTTATTGGGCTAACCTCGAACCCCNCCGCGTGGAGGCAGGATGTGGGCACGCTCTTACAAACCACAGAGCCGCTTTTTAGGATGGTACAGTCATACTGCNAAGCTCGCTATCCGCTACTACCCCCTCCTGAYTCGGAGGTATGTTAGATKTCACGCACCTAACTKCGGAGTTGCACTACTAGGGTCGTAAGATACTGYGATGCCCGGACAGTTACCGCCTGTGTCTTGAAYACAGTGCGGACTCTAGCCACYAACACAACGARACTGCCCTCGCCACTAGATCCNTACACAGCGTTATGGGATCGTTCCGTTCTCGACCCAAAACTCCGTCTGGGMAGCTCAAAGTACATTCACGCGTCCACCGGGGCGAATGGCTCATTTGNAAACTGGGCCGGTGTCGACAAGCTGARCCTTGACAAGTGTGTAATCGGGCGTRATCGCTTTCTGTGGTGTTGTCKRGTTTATCRRTCCRTGCGTCAATTACTTCTWTGGACGCTASCGTATGTCRTCACCTGAGTACAAAAGCTAATGGTTGCGGAGTTGCGYTGCGCCGTRCCGAGGCCGACATTGGAGTTSMCGTCCCCTCCGTATCCTTARGTATTCGGCTGTTCGTTCRGCTCTCTGAATTCTGCGTCTTTAGTAMCATGTTCCGTTCAGTATAGGATGAGATCGCTCGACCAGTAGGGCTGGCGCCTTCTTGCGYAGAAGTCNACCCGGGGGCCACTNTGCTCAATTGATGTAACCAATACGCCAGCGGTGAGGAGTACAGACNCGCTATGCACTTGGTTCCTAAGGTATGGAAAATGTGAYTCGTGACGTTAACCGGGATCGNCACACGATGCCTATGCACAAGCTTTACTTATTCNCCCGCCCGTACGCTTCACTAGTGGTTTGGCGGGGAAAACGCCGGTAAATAGGTTANGRTAAAAACAATGGACCCACKATGAACAGGCAACCCGAATCATTACCGAAGGCCTAGTGCTAAATTTAACYTTCCCTGCACATCGCGGTCGTCAGGACCTAGGCGCTTTCGCGTGGCGACCCGAAACGTCTTGTAAATAARGGGCYGGGCCRKGGCGGRGCGCCCCGCCGCAYRCCGGGTGCTGAGATAACCGGCATTTAATTTTCTATACAATCCGCGCTCCGGCATASCTGGGCGTTTCGCCCCCCCAGCGTTATGTGTTATCCCTCAACCAGACGACCTCTNCACATCGANCTCCACCAAGNAGGGGGTTGGATACTTGGGTGGGGAARCCTTAGGATTTAGTTGGAGGGAGCGGGGGATCTCATGTTCCCGAGCTCAATAACAAAATTCTCGTCCCCGAAAGNTGACATAGCCTACCGCATCGCCGTCCTAACGCCGATATCAAAATGGGCCCAATCATCTCWGGCGATGTCYTCCGCCARGTAATTCTATATGACRGCTSCAGTAAGCATGTCAACTTGCCCAGNTCTATGTTCCTGCTGCTACGCAGCGGCGTGCGATCTYCGTGAAGTATTTGCTATATGAAACNAACCYCTTTGCAATGGGCGCCCGAGGATCCACGCGCATCGGGACTTCTCTGATGACACGCTTAAGAGCATTCTCGTGCACGCAGTAGTAAAACGCGGATAGCNNNNNATGTGTGTATTTCGCGCCCGCCGTCGNAGCACGTCTTTGGTCCTCGCTCAATCTTGGAGGTAGTGTCGATTCGGTCGTATTTCAACGCCGGTAGATTATTAATGAGNGTTGGGGWGGCCGGTCAATTTATGRTTCAAAGAGACCCTTAAGTGGAGCTAATCTARGAYCCGGAYTCGACTCAACRCRYRTCTGAAGCCTGGTACCGTTTATAAAAATGGTTAATGTTYCCAARGNGTTTGGGACCGCTTCGGGCTGTTCGCACCCCGTTCACCATGGGGCGTCGATAGATCCCGAGATGCTTGTTAGCAGAAAATTTGTCCCGGTCCCTCGTGTTAGGTAGGNAAGATGCGCAATCACGTGGCTTCGCCCGTGTATAAAGTCGCAAAGTATTTCTTGGACGCCGCATCTCCGCGTCCTGAGGCCTATGTTGGCTCCAGAACTTGCTTACGAATGACGGGATGGTGGTGTCTCTGTACTGCCTTGAGCTGGGGGGGTCGCACGTACGATGGATTCTGGCCCTCTCAAACTCCTCCGGGTCTGCGGTTGAACCTTAAGCGGCTTAGTGGCCGTGACTTGTCTCAGAGAAGTGGCGAAAAANAGAACGCCGCACCGGATATGGGGATGNAGTGGGANGTGGCGGCAAGTTACGTCGCCYGGCRGTCGGYACRCGYCGTGCGGCACGRACGCAGGAGAGAGCGAGAAATCCTATGCCCGAATACCCGAACGGNTTTTAGYTAGATCCTTAGGGCCGCAGCATGCTTGGGGGGGCAGCAAGTCTCATTCTCTTTGACTAATAGTAGACTACTGCCATCATCCCCTTGGGAGGCGTTCACCGCGATTTGGAGCCTCGGCGGAGGTATYATTCAGCGCTGGACCGCAAAGAGTGCGGCTAAKTAACAGGSTGCAGRAGGCAGTTNGTGTATCTAACTCCGAGWCCNGCGTCGGAGACTCGCTAATATATGCCCACTATTATGCGGAGTAGTGATGTGGCTCGGTATTAATGGATACGTCGGAGGGCTATGCCTTAGCCCCGAGCCATGTGGAGCAGCAACAAGACAAACCTATGCAAGGCCTGGANGAATGAGGCCATTGGCAGGGAACGAGTCGCGGCACGACAACGATTTGCCCTCAACACCGCGGCGCGATGGGAAATCTGACTCCATTTTGACAAGTCGCAAGACAGCGTGGAAAGTTCACCTGTCAGGCAAGACGTCAACCTCGGGGNCCRAGCGGCACTTACGATTATGNACGCTGAACTACACAATGGTTCCCGTCCGTGACTGAATCAATTGAAACACCGYACCGGGTYGATCTCGAGGACGNNGCGACTGTAGTCCCCAGCTACGACTTGGGGTGCTTCCCGTGGCCATCCCGTKGCCTCCGCACAGGGGTCGGGCTATTCTACGKCCTCGGCGGGAGATTGATTAKCACYACGGCCCGGGAATTTGCTACTACCTTCCGCCCCKSRCGCGCGTACKGTTTAACGTCATAGATATCYGCAAATMGARGKCCGTCTGCGGGTSGCCGCCAAATAGAAGTCCATAAGGCCCTTATGCCCRCGAACTAATCCAATATCCTCGNATGATCGGAGGGGTGAGTTGGACGGNAAGACTGGATNACTATTRCCTGACTAGCAGGGGCCGGTTCTGTGTCGGAGATACCAATATTCGGCTAGCGCTACCATCGTAGAGARTTCGGATCGGGCCAGAGCCCGGACACGAAGAAACGCCGCCCGGTGGTGGGACATGGGTTAGATGCACAAATTACTGGCAACTAGTCGGGTCNAAYCCATTNATCACCTCTGGATGCGGTYCCAAYACTGCGTAGCTCAGGATGRATAAATACACTCCWYTGTCGTCATNCTGCATTCGGTCCAATAGATATGTCAAGCCACTGTTACCCGGCGGGCGCTGCAGCCACTAGCGCTAGCGAGGCATGTCGCCGGGGTGAGGGGCNCCTGGTAKCGCCGATGGTGCGCCGGAGAGAATCACACCCTGCTGTATTAATCGGCTGAATTTTCGGCCCACTATGTTCGCCATCCTTGTTGCGGCACTGATCTGCAACGGTAAGGYGGAGTTTGCCACACCGTTTTCTRTTCTCTTKTCAGGGCGTACTTGTTACCTCACCCGGGCGACGGAAGTCGTGAAGCAGAATAGCGTACTAGCGTGCTGCGTAAAGAAGAAGGCGGTGCGTTGTGATGTGAAGTAGATAGGGCCGCAGATACGCTCTAATCAAGGCGAACACAATTGTTTCAGGGTARGCGCTTCTCCTCGGYRCTCCCSAAAAAAATCAAGAATATGCGGTTCCCCGTTGAGCCCCCAGTAACAAACACGCATCCGCGGGGAACGCGCCCGCACCGNTATGTAATTTGCGCMTGGTCCCGGGTCAATTCCAGTTACWGCYAACTRCYGCCTCCCCTTTAGGRGGAATATGTCTATTTGCCYATATTATTAGCACCTTCGATCGGCGGGGGTGGCACCAGCCTTTGTCCGGTAAAAGGGGGAGCCTGGATGCATACGAGCAGCACTGACCCCCATGTGGTTAACCACGTTATGTGAGAAGACTAGCCGCGTTTATGAGCCACNTCACCTGGAAGAAAGAACGGCAGCTAGTGGGCGGTCGAATCAAGACTTATGTNGGGACGCGCTACTGTATCRAGGACTTAAGTCCGAACACCCGAAAGGCCTGTCGCACCCTGTCCTCCTCCGGCCATATTTCCGGTCCTCACCGAGTCGGTGCCTGCTCCCCTCAGAATYGTACTGCACCCNAACCCCTGTCTACGCGACTTACCGTAGGCAGCTCGATAGATTAAATTCGTCTACCATTCTGCCAACACAGGTATCCCCGTATTAGCCAATTCTAGATGCTTGGCTGTGTTAGGCGCCTATTCTCATGGGATCCGATCCCATATAAGCGAGCCCCCGCCCAAACCGGGGAGGCATTGCGGATGATGGTCCTGGGATTGAAGGAGCGGGTAGCAGGCAGGACCTCGCCTTGGNACCGGCGCCAACTTTAAGCTACWCCTAGTGCATGGTGTGATAGAGTGGGAGATGCGCATCCTAYCCCAGGTGTATCGCAAAGTTGTCATTCCCAGAAACCGGCGACCGTCAGCYACAGCACCAACWTTCGATATCATCAATGGGCTCCTCAGCAGTCGGCCGGNTGACGGGCAAAATGTACTGTAGGAGCGGTTAATAGAGCGCTGGGGGCACCACGTTAAACAACATYTAGAGCATGYWTARTCRARAGCCAACAAAAGTAGACGATGTCTTTGCKGTATCAGATGGGGGACTCCTTGACCACCTATTTTGGGCCTACGCCGGTGCGGGTAGACTTGACCCTATAAGAAACACAATGWACGACATTACCCGRCGGTGTCGGCTAGACCTTTCTWGCAGGGGCATGWGATTAAAACGCYAATACGGNAAYTATCAACTTTAAGCATCCCGATTCATGCGACGATTGTTTACCCGTGGCTTCCTCTCAYGKATGGCGATGTYACGCTAAAGKGGCCGCCCGAAACGTTATCATGCACAGTCACGCTCTTCCAGAGTTCTGNAGGAAAATGTYTSCTGGTGATATGTCCAGACGATCTTGCACGCATGGTGATGATATGTAGATGCGGNCTAGTCAGACAGTAGTTACCCAGNCGNCCGTGAGTNGCGTAGGGCTTCACCATGTGCAAGCATGAGCCCGCAGTTCGAGTCTAATAGACTATTGGATAAGAGAACTCTATGCTACCATGCGGCAACCCCTCCCAGGACGGCACAGTGAGATGAGCCACGGCCGTAACTCGGTACGTGATATGCGGGCARRAAGGGAAAGCCTCGCNCTTCTCGGGACCCCAACNACATTGTATGCTGAGGCTGTACGCCCCTGCACAGCCCGTCCAAGGGGCTGTTCTGCGCTGAACCTCACGARCGGGGGGTAGTATATCATGACTCCGATTGGTCTCTTGCGCCCAATGCCCTGGATAGGATCTCGGGCACTTCCCGNGCGCTGTCATTTANACAACCTAAAGANTGCACCTTATCCAGCTATGRGTAAATCTTTATGTGAGAAAGCTTTTCTTGGGTAAACAACGCGCGTTACAAAAAGTTCGCATAGWAGGGANNNGTGGACACCCACTAGCCCTTACCTCCCTGTTYTCCTACTCACCAAGATCACAAAAGGTCATGAATCGACCGGCTGGATAGTCGTCCCGAAGTACGAGTAGGTAGGCAACTCCCNCGTTAAGCCGGGCTCCCATTGAATACGAGACGGTGGCATCTACMGAGTCGGGACAGAATGGTTCGCACGGTGGGGGGCTCTGCATAAGCGTCGTAAATGGGCCGCATGCGTCAGGATANGTMCCGNACGAGCTGGTCGTTCTAGCCTGATCTCTTGGTTTTTAAGAGCGGGAATGACGCGCACATTCGGCTCCGCCRGAAAGAGGGCTAAGGACGTCGTGGGTTCTGCTAGATCCGGCTCCCCCGTCACATAAATGGATGCGYATGGCGSCCGCRCGCCTAGAYGWCTCCCCCCGTTTAGAANTCCGCTGAAACGYGCCTTYGAGTTTATCGCAGCTAAGACTCTCCTCAATGCAGGCGATGAGCCCCCCACAACSTAATGGATCCTCNTCYGGAAACACGNTGCCTCAGGGTGTTGCATRGTAGTCAGGCGCATATCCGGGACTGCGGTGAGCGGCCAAGTGGTAGCAAAGTTTGAGGGCCGCTGAAGAGGGTGCRCTACGTCGGGGAAGATTAGTGATRYCATTGCNCCCTCGTGGGTCCCCCGGGATATCGGTTCTTTAACTYGAMGGTATTAGAGAATCCGGACCCTGTAATAATCTCTCGACGGACCGCAACGCCTGACCATTCCGGGGTTTGCGYTTAAGGGAACGCAAGCGGGGCACGGCCACTTGAGTTCTCGGTGGACCATACCTCCGGTGACANCTGTCTGGATTTCTCCCTAGGCCTTTGTCTTCATTCTGAGTGCCAAAATAATCATGGGACTAAGTACAACATATGGGCATNTGCTTAGGGGGACGTGACAGATTACGTCCTGCACACATTTAACCTCCTAAAATCTCGGAAGTTAAGATATTANAGGAAACTGGTTGAAACTGTCGACYAGCACTGAAGGGTGTGTTGCCGCATCGTAACGGAACGAAGACACGAAATCTTCCCGGTCACCGCGTGYATATCGTACAAGATAAGCRCGAGGGTTGCGTCGCTCCCACATGGGATAACGGGCCTACTGCCCACGGCGTGGGTGTCGGACNACTTGTAAGACACAAAGGAGTAGCCCGTGTTTCCTCTGCATAGCGAGATANTATCTTCAATTAGCGATTTCCCGTTGGACAAACTCNCGTCTTAGATTTTAGGCTAGCYGAGCGGGACCGAAATCCGACCGCACAGGTCTCGATCCCCATTATCAAGCTTCCGCCGATCCCTTCAGCGGTAGANTTTTATTAGTNAACATGAGCAGCAATCCATTTGGTGAATTGGCATCTTCCATACTACAATTCCTACGWCTCGCAATAATCTCGGACGGCACGGCCATCTAGGACTGCNGAAAATACGTGGAATCAGGCGCGTATGACCCATAATCACGATAGTCGCGCCTGCCGGGTTCCCACAGAATGAGGGCTCGCGCGTCATCCGCAGACACGNCCTAACGCTATACATGCGGGGCGGATCCTGNATCCCGGCCGGYTACTCGGTGCCATTCAAGTGGTWTAAACTGGTTGCGTCTCAGCCTATGGACTCAAATATTWYCGCTGTAATATGACCGACCTCTAACAANCRRCGCTCAWCGGGGCGCGTGCAAAAGCCTARAGAACAACCGSCACCCTACRATAGCATTATATCNGTCCTCGTCCCATCATTCACANNTATGCGGTTCCGCTGTCCTTCTTAGCCYCCCGTTGATAACANGTCCTGGGTAGTGATACAAATCTACTCGGAAGGCAACTTCACGGAAGAAACTAGCAGTTGCCACTGGGCTCGGCGACGGACTTCGGTGGGCACCGGNTCAAACGGCGCCCNCTAAYGGTGGCGTAGGCAGTGTCCGCACTGGGCTTTCTCGGGCGGCNCCCACCCGCGTCCGGGTATCTRCGTGAACGNAGGGGGCGCCCCGACAAGACCGTAAGACATAAGGTACGTAAGGCCTACGTCGGGCTTTCACCCGAGACCCCCCCGTCGTGGGCGCAGGAAGTAGGGCCGAAGACCGCAGAACAGTGATTCTGATAGCGAAGAGATTCCAGTACGCCATAGYGCTCCMYTCTCYACGTATCCCCGCACGGCCGTCCTTACTCCGMGTATACCCAAGCGTGTTCCGRYGRGTGTCGGGCTCYRAGYGCAGTCCGCACGTTTAAGAAGACGTTTTGTAGGCGACKCTCAACACCAAGTANTAGCCCGTGGCACCATAGCTACGACTCATCAGTCCCAGGGCACGCTAAAAATAGACATGGGCGTCTCGTCATAAGTCGGATAGCAAAGACATGGGATTCWCGACCCAACCCTCTCTGGGCGCTGAAGGATCCGAAACTAGTGCCAATTACGRGGNCGTAGAKCTACCCCTCCTYCCGCGGCTCGTCCGATCGTATCAAGGGATCGACGTACCGTAGGTGGCGGGTAGGCCTCCAGCCAAAGTATGCGAGAGGCTGCGTCATCCGACGACGACAACAGAGAAGTCTAGGAGCAGTTACATCATTCTTTGCCTGTGTCCGACGAAGGGCCCCCCACCTCGGGAACCAGCATTTAAGTGCTAGCGAAGGGTGAAGCCTCCTCTCTGAGGGCTCACACCTCGCACCGGTGCGTCACGGAAAAGGCGATGTAACGGCCTCTTGACGACTGTTCCAGCTAGTGGGTGACRCCGGTGCCGCWCGGCGCCCTSTAAGGCCCGAGCTACACCGGTCATCAMTGGAGTGAGATCCGACGCTGGTGCGTGAAATGTTTGTCGAAGGAACACCCTGCSATTCGCTTTACGCACCGCGGCAGAAGCTCCTGTCCTGTGACCTTTAGGGGCATCGRTTGGCCCACGATGGCAATGGGGACGCGGTAGCTGGCCGATCACGCTCAGTYGATGAAGATCTGCGACTACCAAGTCTCCGGGAACCCTCTTGTCTGTTTATGATCAGATAAAGCAAACCTAAACATCCGCAGATGTAGACGTKCGGCTACGGCGACAGGGCTGTGGTCCACTCGAACTTGTNTCANGTGCGAAACATGGTTTCCCTTACTTATCCTACCTTCTACGACACTTNNCAGGGGGCGACCCGTACCCTGACAACGGCGCTGCAGACGCCGTCTGGGTACACCACTCAAGTCCAAACGCGCTTAAACCTGGGATCCGGCACTCTGATCACGGCGGGCGGATCCAGGGACCCACTGTTAGANCGTTATTGCCCGTCCCGTGTGCAATNAACGCTGACATTATATAGACACTGTGACCTGCTACGCATTTTAATACCATGCGCTTCCCGCKCTACTGTGCRGAGCAACCGGTACACGACTCTTTAGTTCGGGACGACGTATTCAGCGCCTTTRGTGCGATGTAGTGGCGACTAAGAGGTGATCGTTCATGCTTCGACGGCATGACGGCCTCAGATAGCCCAGCAGGCCGCTTGGCCATACCTCGCTGGGTCCCAGCTACAGTGATATGAACAGATTTAGCACACTCGCGATTCAAGTAGCTAAGGTATCATTCGTTAGCCGTCGAACGATGTGCACTCATTTGNTGCCTACTACAGAGCCGGCGCTTTCAACTAAATACGGTCGGGGGATGGACTTGCCAGGCCATCACACTGATCCCCCATTCAACCGCCGACGGTACCGGAGCACCAGGTACNCATCAGAAGAACTGGCGCGCCATTGCCCCGTNCTCCTGGTGCAGCTAAGGCTTTTGTGCCATGACAGTTCGGAAGGAGGCCCGTGGCACCTGGAATATTGCCCGGAGGAACGCCCCAGMGCACGGTTTTCATMACCAAAATGCTAGCACCAGCCGGTCTAGAGCCCGAATACTAACTACGCATTCCCTTACTTGTGTGAGTACTCTCTTACCATTCGACCCNCTTTATAGGTACGGTGARTGACTTGAGACAACGTGGCTGCTCCATGGCTTCNGAAAAATCATGACCACGCAGCTGGGGGCTGGAAAGTNATGGAACTCACTCTGAATATAATGCCAACGCCACCTAGGCAACACCTGTGCTCCTCATACATCAACGTTGCTCAAGCCCATCGTAAGGGGAGTACTCGCTCAATTTACATCAACGTTCAGCCACCACTAGCCCGAAGGCACGCCGGAACTTCCCCGGTACTAATTTTCCACCTACAGAAGTGYCACCTAAGTGATGACCACCGAGCCTAGTCTGACGCCAATCAGCTTACGACAATTTTCTATGATTGGCATCTAACGCTTWTGGATCAAGTAGTCATATTTGGTCRGGGGCGCGCTCCCTCGGCTGGATAGGACCAAAGCAGCGGAGGAGCTCATTTGCTAGGACTGCAACCATGCGACACATATGTTGTATGGGAGATTCAGTACATTTGCACAGCKCATCCGATAGGAGATGCCAATCACACACTGCGCATGTACGTAGCRGTGCTATTCTTCYRCAAAANTGTGGGAARCCCGYAATGGTGCAGCACGGTATCACCTACGTGGAGGGAGTACTGGGAGGCAAAGTACGACAAAGCCCAGGGCCACGGTCCAGGTCTCTACAATGACGNCGCCAGGTACGCTTCTACCGCGCGTGCAGRAGCTACGCTCCCGTCCAGTAGCNAGGAGACGCAAGGGATCGCCCATTTTTTTAATCGGAGGACCGGTATCACAGCGTGGGTTTGTCCCACACTATTTATACCTTCGCTTAGAAAAAACGGGCCAACTCCAATAGCACAACGGTGGCTGCATCCCCCGCCGGGGACCTGYGCACGTAAAAGGACCGACGCCTGACGACAGGAAGAGGTGGTTAGCACANCTCGTCCCGGCTCGTCATACRRTGGTCTAARACCACGAGTGTCYRAAATCCTATTTTACTCGACGATCTTGGACATCGGTCTTGGCCTTGAGCGTACTTACGAGGCGAAGCAGTCTACGCGGTCTCGACCAGCATGCGTCATGGGGAAGGTGGTGTCTAACCACGGACACGAGTGACACAYTGYGAYAACTGTCTTATGGAATGCGTTATACCCGTTCTCCTATAAGCTATNNATAAGAGTAGGAGTTCACGAAAACCGTTGNAAGTGGGATGATCGGACNGCGTCAACAAAACAAGCTCTAAAAGCAGNCAGTCTACCCTCCTGAACCAGCTGGTATATGAGTCTGGCYACATCTAGCTTGACGTAAAAATCCCATTNGATGCTCGGACTTCCCGTGGTTTTCCCCANCCCGCCGGCCTTACCGCCCTCTCGTATATCGCAATAGTGTTATGTCTCTCCCTTCTCATCTTCCCTATACGGCCCAGCTATCGCTRCCTNTTCATTCGACCAATCCCGCGCTACCCGTCATAGGCGACAGAACAGCCGTACGCTACGTAATCTGTAGCTTCATAGCTCGTTACTGACCACCCCCGTTGTAGAGGCGCTTATTGATYGTTCCTCCCAATGAAGCCNCCCTGTGCTGGCATGTGAKCCATATCTTAAGTTCACTAGATAGCGTCACACATTGTTCCTGGCACGAYGGCTATAAGACCTCACACCTCTAGATTGCTRCCCTAGTAATCCGATACATACTCACATGATCTTATAGTTCACAAACACGCACAAGCGAGTTCCGCGGATCGCGAGGCGTGGTCGTGTAACGGAGAGTGCGAATGTATTACACAGGCGTGCGTAGCACTAACGGCGCGTTATNACGTCAAACCTGGACACTGTAGGGGGATTCCCGTTTTCTGGCCGNGGCCCCTAGAMTTCGGGCNACAATCGCTTCCGGGGACTANTCACTTGATCGAGGCGCAGCCTTACGTAGCAAAAAAATATCTTTATCGATGTGAGGACGCACGATGTTGGAACAGCTCTGCCACTAGCTGATTCGGACATAGTTGTGACATAAAACTTGCTTGGGCGATTCTAAGAGTCGGCACTGCGGTCCGATTGGGCCGGACTAYCAAAGGTTCCCAACGCTTGCCTCCCAGGTATCCCGGTTAGTCATACTATCCAGTCTGATCCCATCTAAACGCTGAACGCAGAAGGGGATTATCCTAACTCCCCCAGCGAGGCTCCGTTATTTGTATACGACTTNCGCCCCGACRTTGAAGAAGGGGGYCGAATTGTGGACCGTTACGGATTAATAATGCGGGCAGACATTTGGCCGATAGGACGYRCAGGACTATGGGACAGACTCTACCCCGCACCTAACTAATAAGCGCTCGCTGAAATGCAACCTAGKACTGTCAANAGCGGATCCTCTTGACATNTAATAACTAGGCTCGGTNTGTACCTCTTGGGAGTAAGCTGGGAAATAACCATGCATNGATTGCCCATTCTCGCGGTCTTATCGAAAAAATTGACACTTTTGTTCTCAYTACCGATCACGTACAAGCGTAGTTGAATGGNCACGATATCCACAGGTGTGGTGTAATCGGAACGGGTCAGTCACGGGCAGCACCGCTTCGCAGRCCKCTGGCGAGACCTGGCCTCTTCGTAGATCAACGAGGGATCCTCGCACCGGCGTCTGAAGGCCGTATCCCGGGCGTCAGCGCACCCTGTAATCCATTGAACGCCGTATGCGGTGTTGCACCTCGCTCCTAGCGATAYRAGTTCAGTCGGGAAGAGTGGCACTTATGGTCGGCGATCCGGACGAYATCYTTGMCTGGACCTGTCCCACGGTAACGCCCKATGGTGTGTTCTACGAGCGGATTCCCGTAATAACAAATTTATCNGGTTGCAGGAGAAGTACTCGCCTGCGTAATASTCGTCCTCTGTGCTRCCTTCACCAAACGGTTGAGASGGCGCTTTACCATTAACTGAACTCCATKGACGGATTTGAAATATCGTTCAGACTCNANAATCTTACTAGNTGCTCAGAATATAGANCCATGGTGACAGGTCACGGGAGATTGTTACACTCTTGAACGCTCATTTTAACACGCTTCAATGGGAAAGAAGTTCCATCWCTGATCGGCCTGGGCGCACGGAACACAAGCTCCAAGGTCGCCAGCGGCCCAGWTACTAAAGAATCTCGCCGAATATGGTGAGCTCCGTCGANGATATATTCGACGTATCCTATCACTAATAGATCATGCCGGTTAACCCTTCTGTTGCGCGCCCCACCGCTCCGCNAGTAGNCTGGAAGGGGCCCCGAGGTTACTGGAGGGCTTGAATGACGCCGAGCGCTACAGGCTGCGACGMATSCCCCCGAGATGAGACGACGTTTTGCAAGACGTCGGCACACTTGGTTCCACTGTAGTTGCAAGTTTANTGACTAACGTAAATTACGTCTAAAAAAGTAGTCGCTCGAAGATTGTTCGTATAAAGGAACGGCTTGCTACCCCGCAAGAAGGTGGGACGTGTTCAAGCGGTAAAAAGGACGAACAATACTCCCTGCTCCATTTTGTGCACGTGCAGGGTCTTGCCTCTCTNCAGCAGCGGGGTTGACTGTTGCGTTCGTAACATTTTTCTGGGANACTGAGGTCTTTGATGAGCAGTCTCGAGCCACTTTCAGGACCACCCCAGACCATGGACCAACAGCTCCGCCGGGGGCTAATCACAACCGTTGCGTTCCGCGGAAGGAATGGTTGGCTACCTAAGCCACTTGGCCGATTGTTTGCCGGAGGRCTCGTGCACTATCACCAGACGTGTAAGTCGTCYTGYAYGGRCTTGCTYGATTACCGATTGCCRCCTTCGAAATACGAGGTTGTCCGTCCTGNTTACAAGGGCCNTATCGCGCAACAGGCTGGCCACTCGTGCAGCCGCATGCNACCCANCTGGCGYTYGTGGTTGTTGGTCCCCTTCGTAGTATTGCAGCAAAGTGGTACAAGTACACCAGGGTCAATAGCCCTGCCTAGAAAGTCCATCTGTGCCMTAACTCGAGGAGGCTGATCCTTCTGACACTCGAGGCCGTATTCACCCCGNTATCAGGTGGCCTTATATCATTAGCCGACGCTAGAGTACCTAATGCTTCGGATCGCAATCGNCCGAGTACGGGCATGTCAACCAACCTTTATTTTTYTATCTGAGGATTTGTGATACCCCATTGATCGAATTGCGTCTAGGCTGGATGGACCCCCTACTGAAGTAGGTCCCTGAGCCATCATTGTAGCATATAAAACCCCCGCGCCAACAGAAACGGAGGTGTTACCCGGGCCGGCCGACWSAACGCCCCTTGACGCCTTCCGGTCGCTAAAGGCACTCTAACCGACAGAGCRGGCCCCGATCCCGCGTGACTAGCTMGGGCTCGGGAAGGACNAATGAGCAAAGACAGTCCTCTAGAGCACGTNNGTGTAGGNGCTCCAGGCCGACGGCACACCCATGTCWCTACCAATCGGAATCGTTTTAGATCCCTTATCCTATAGGTGAGCAATTGTTGATCAGTTCGCAGATCTGATTGGCAACTTCGGTCGAGTCAACCAACCCGCTTGNTAGCAGGTTCGAAGTCCACCGACAAGCGACYTCCGAGTCCCGTTCGGACTGTTCTCGGCCGGGGTGTACGCTCGGAAACTCCGCGTCGTTTATCTGCCGCTACCGCGCTGTTTTTGATGGTTATCTAGCGGATAAAGCCTACAAAGTCTCGGTCGCGAGGTCCGTCGCTGAGCCTTCGTTGCTGANCGTCGATCGGGGTAGTCTCGTTGCCTCGAGACACAATGTGAGCCTATTTAGTTATAGTGGTGTTGAAGAANGCCNAGCCTACAWAAAGGGAAAGGAGATTTCACGGCTCTTCAGGGGTCGACTATCATCGAACGTCCCGTTGGACGAGAGTATCGNCCCCCTTGTGGACTGCTTTGGGGCGRACTTATCTCGGGCAGCACACACAGGCGTAGTGTTGAAGCTGGAGAGAGGAARAGGGTAGTCCCGTAAGTAGTCTAATGACAGTTCGTTTTGNAGGCTACTTTAGGCGCTCGGAGGTCTAGCGTATATCCCAGTCNCCCGCGANGAAGAATCATGAYCATTAGTTCCGGATCACCAGATGCACCGACTAYAAATCCGNATCTNCCTATACGGTGTCGTGAAAGGTAGGCGTCGCCGTTGCAACTTTTGTTCCAAGACCAGAAGGGTCCAGCGCGGGGTCACGGTTGCCAAAGTCTCTGCCCGCCCTTCCGTCGAAATGCCTCCCGCTAGACCACATAGCTTTTCCAGAGGGTATTTGACGGCAACATACGTGCGATCACGTACGGCTTTYAGRTTAGCAAGGTTTATCGGCGCACCTACTCCGGAGTGTAAACYTGNTCCTTGAAGTATCCACCGGCGGCATGAAAAYAGCGGGGCAGCTCCGCRATCTGYCAACCGGCCGAGGGTGGACGTTCACACATTCAGACACACTCCTGTCAACTTAGGTTTTCCGTTGNRTCCGGGGAGAATACTGTATAGGGGCCTNAGGCGGGAAAGAGATTAKGACTCCTTAGGAGTGTAGGACTATCGCCGGTGAGAGCCGAGAGACCGGTAATTGTTNTATTGCCCAGGCTTGGCGTCCCCTACCATACGCGNGAAAGCTTCTTGCATGAGGGACCTTTACWTCYCTGGGTGACCTGTTCTGAGCCTCAGGCAGCCTCGGTTTTTGTGAACGTAAGAACTGTASGGTCGCCAGTRCAACGATGAGACTAAAGGAATCCAGCGCGGGCTGTCTTGGCCCCTACTCGATATCAATTATCGACGTTCTGATGTTGGTTTCGAAGCTGAGAGGTCGTCAAGTCTTTCCTTCGGCGGAGGCCGCATAGAGACTGATAACAATACAGTGGCGGCAATGTTCGTACTGGTTYGACATGGAATATGAGAATATGGATTGCTCCAGGATTAACCCGAGCTTGGAGGCTCGAYCCTGGGCGGGCCYGCTGNNGTACGCGCCCCRACTGGTATACGCGCCCGGCATACCCCAAAGGTGTAGCGGGACACTGGCATCTGATATCAATAAAGCAGGTCGGCAGTACGGCCAGAGCGCTCTCAACGTAAGATATGGCCGTTTTAAAATGGNNGTCKCTGTAATTAAAAGGTCGTCGCACTAAAGAACATATCTCTCGTGTCACTTAAGAACGGGCATACGGGATGCCAGAAGGCTGSAATTTAAACGTAAGCTCACAGGGGTTCCGGCAATATGAGAGCGTAGTGACAGGTTGACAGACTATGCTTAGGCCCCCATACGCGGAACGTGAGAAAATCMTTAGCTCTAGTACRGRAAGGTTCCCCCGCGATCCTGCCGTCCGNTGYACTGGTTAAGTAAAAAACCCTNGGGCCGCAGCWTAGGACGTCTWYRCCTATGCGGATCRCCCTATGCCGGGCGCCTCACTGCCATTCTTAGTACWAAGGCGRGAGCCCCGYCCGTGGCGAGCACCGCMCAGCAGATCTAAAGCCTAGTTTGATTATCCGGCATATACAAGTAACGCCTACGAACCAGCAGAGATCCGTACTNTATTTGGTTAGACGCTGCTCATCTGCAAAGATAAGCTAACCCGACTCGATTCCCGTTCTCCGGCACAATACCGTCGCCCGAARCCWAGTGAAGGTTATCCCGGAGMAAAGAGGATGCCACCCACATGACCTGMTCCATTCCCTACCAMAAAGAGCCTGATGGAGCAATCGCTACGACCAAGGGTGGTAGCCATGCGCCCGTTCACGTCTCCTCGGGGTGGCAGCCTTACTTCAAAACGCTATGTAGGGCGGCAGTTTACCCGGCCTAGCATCAGTATAGCGTCCTCTAAACAGCTCCAGCTTTGATAGCTGCGGGTTMTCAGTCTAGCCCTRTCAATCCYTGTAGTATACCGCGTGATGCGTTTTAATCCTGTCATCCCTTAAGGGGGGTGCATATAGTTTGGTTAACAKGACACGACATGCATTATAATTATGGGTTGCGACCAAGCGCTGACGATCGCATTGAGACCAAACTTGGTGCGGCCAATCCGGCTCGYCATCTTGAACTCTAGCGCANNNATGTAGGATTTACTTGGTTGTAGTAAAACGCGTRACCCCCCATCCCTCGYRCCAGTGGTCTAACTGGGGATATACTCCTATTGGACGGTACTAGCTACGTGACGGCTCCACWAAGTGGTCGGCGTGTAGTTTTATCGACCTTGAATATGGAATGAGCAATTCCGCGNGNAATATCACAGAGACACTCGCCACTAGCTCCGGGTCTGCAGCCTTAAGAACCGTAAACCTGNTGTGTGGTATAGTCGCGNATCTTGCAAAAGGGCGNGCCTCGGTTACCAATTGACTCTTTGGGGTTAAACTAAACTTATACGCCTCCTCCCACCCACCAGACAAAAGGGTGCCGAGTACTGGCNTTAACATTGCGATAGCAATAGGCAGCCTTAAGAAAYGGATGTAGTATTATGCTAAAGTTGGGCCTGTGAACGGGGATATGATTCCGTTATGATATACTCTTKTACTTGTAGGGGATGTGTAAGGGACCAGNGGAATGAAAGTAAATGCGGAATGACGCGGTGGGCCCCAATTCTAATACAMTRGCAATGGGACCAGCTTCAGGCTGTCCTACGGCGGAGCGCTCAAGTGATTCATTATGGCTTGCTGACTCTACCGGACATGTACYTAGCGAGTCCCGTTGTCTGGTGCCCNGGACTTGGCTAAGCGATTGGTGCGTCAAAACGATGGCCTATGGCCCCGWGCRCGARGTTCGKCCTCCAGATCACGGATTGTCGTTATCCTAGGGTNTTGCCTTCGTGTCAGACGTTACAAACCTCTCGGCGTTCCATAGAACCTCCTACACTAAATAATGAATGCATAAGGAAGCATGCCCTCYAGAACCTCTTGCTGGGAAAATGGGTGCAGCGCAGTCTATGACCCTCAGAAGGCGGCNTCCGACAATNATAAACCTGAGGGTAGACTCAATCACRGGGAAGGGCCTGTAGNAGCCAGGGCGTGCACGGACGTTACTAGAAACTCGAAAACACGATYTTTCCATGTATACCTNCGGCACACTCCGTTAAATCCCATCACCGTTCTCGGGCCCGRGTAGCTTCGCACTTCGTCAGCATCKCCYTRCCRCCTACGGCAKATGGAGGGCCATCAGCACTCTTATGGGGCTACATTAAACACAGGCTTTATCAGTGCTCTGTTTNGTAGAGCTCCCCGCGAGCGAGCGATCAATACTCCTGCGGTGGGGCTAGGTAGGTAACATGAATCCCGCGCGATCGGGTGCTTGTACACCCTTCCGATGTWAGTCTTCTTTACGCATACGACCNCCTAACTCCAAGAGGCCCGTAGCCGTATCGTTCGTGTGTGGCCACCGAGCGGCAYCCTTAGCAGAGTTCAACTRTCGGTCTAACGAATCACAGTGCCCGRATCCCGACTTATGATACTAGCCTCACCCGATATTGCGGGTGCACCATGTTNAGGGGGACGCACTTTCGTCGGGAGGATGCTTTCCCCGAATGGGCATGNCTAAAGCGCGTATTTCTGTCCCCCAGTTTAGTCACCCGGCYRGTCCGTTCAATCGGTCGGGACCTACGCGCGCGGCCGTCGCCCAGAAGTCTTCACCGATACTACCAGAGTTAGGCGGGTTCCGTGCCCNAGACAGGCGCCGGCTACATTCGGCGTTCGAAGACCGTCGATTGATAAAGGATCAGGACTACWSAAGCCTGTTAATGAAGCTAGTGCTAGGGCCCCCAACATTGCCTAGTACCTTATCGRGATTCGGCTAGATCGATGCTGAAACGAGCTCCTTGCACTGCCCAGGACANGAAAACTTAGGCGAGTCATGGAGTTCTCAATCATGGGGTGCGATGTCGCGCGTAACAGTACTTGACAACCCCATTCCGCGATTCGGACCCTAGCCATAGTAGGCTTCTGTAGTTAGGCGTGCAGCATTGTCAAGAGACTCCTGCATTTTGGATTTATGAGGGAATGCGCCGAGGTCCACGAAGTAGTGAGCCATGTATTTATCCANCTACGACCCGGATACGCCCCCCAGAGGATTGACCAAGATATGTTTCGGGCTCTTTAGAGTCCCCCTTCAACAGGTGCGCTCAAAGGTCAGCCGTTCCAAGAGGCTMTCSGGTTCCTGCCGCGGTAACCTATGCANAAACCGTGGCGATCAGGCCGTCGTCAACGCTCCCGACTACGTTCGATGGCCGAGCTCCGTTCAGGTCAAGATAGTGAATGCAGGTCTACANAATAAGGTAGATGCCCCGGTAGAGACGGCTTGACTGGGCAGAGATCTTAAGGTGCCNCTACATATGGGGTGKACCCGCAGTTCCTGATTGGTTCGCTCATAGTATCATGCACACAGGTAAGGATCGCACTTTTAGACGTTGCATCTTTCGTCAGTTAGGCGATGCACTCCAGTATCTTTCTGACYTCATCGAGTCACACTTCACAGACGAAGGNCTCNGTCCTTCTTCGNAGARCAACCCCCCCTCGCAGTCACGTATGGNGANGGGCAACCGGGAGATACATAGGAGTGTAACTTGATTGCGGCTCCAGTGGTCAACGGTAANCCRAGTTTGCCNTGTTGATGTGAGTCGTGGTGCTTCGATGGTCAAATGGGGTAGCGACCGCCCGGCTAGCACACTAATTTTACGCTAAAGCAATNTGATCTACGACTCCATGCCGAGGAACGTAAGAACGTAGCGTCATAGGCACACGTTGGTGGGACGGCGCAGAAGCACTCGAATAACGTCGGATCGGCATGCCCNACCAGAGTCGATACTTACGTGTAGCSCCCGKGAACGAAATCGAATTAYCTACSTTCTTTTATTACCCATTGCACGCGCCTTGCCAGAGTTGWCGYCGGGGACCGCGGTAATATATGTGATACTCACTCTTTCGATATCRTCCATTTAGAACGCATAGGCCATGCTGATACGCACCAAGGATACTTATTGATCCGTCCRCGCCAGCGAGAGATTTCGAAGCACGTGCSGGTCTTATGGTGTACAGTCCGGGACCGGTGCAGATCCCCTAGTGTGCGTATGGCATRTCTRTCTATGTGGTAACAGGANTCCACAAGGAAGGTTAGNAACGAGCGCTGAATCCGACAGCGCTGNACTATCAGAGATTGTGCCAGACACTCAGAACAGAGAAAATGGGTGTATGAATAAAGCGWGTGCNACGTAGNNCAGTCTAACTATAGATGGTCTACTTACCAGAACAAGCCAAAACNCGGAACAGACTGGTGGGATGTAGAGGCCACCGCTATGTAGCAGCTGTATWCATGCACCAGACGCGGGGATCGGCGTGTCCCATCAACCCGACTTAGCGATGCAGTTGGTCCGATGTATATGAGCTACGGCCTGCATTGAAAATSGCGCCGATGTGAGGGAGACACCGAGTGCCGATAAGTTAACTTGACCACTCGTGCTCGTCCGTTGTAGAGCGCCTATGCAACGATCGCCAGRCGAATCTAAACANCAAAAGGTAACAGACTATGNGTTCTGCTANGTANAAATACTCAACGCGAACTAGCTAGGAAGATACGCACCTCCGCCATCAAGCACGGCTTCAGGTYGGATGCNTAAGGCACGGGTCGWCGTGTCRATCCAAACCCATCTTCTCGGTAACTTGCCGCACTCACTCCCTGACTCCGCTGANGAAGTTATGGGTCTTGACCTCGCGGCGGTGGGGGCCGCGCCCCCGGCCAAGATTATGCCCKGTATCCGCGGTATCAGCGGACCAATGCAATGCCAGCCGACTATTCCCACTCGACTGTTTGACAGGTTATGCGGAGACTNAGTATGGTGGATCGAGTATTCGATCTCGAGGATGGCATGGCMTTGAGTGCACAGGCCCATAGCTCTTAGTATCACGACGCGCCCTTTCAATTAYGTCGTGCRAKRGAATAGACTTAGCTGTGTTGGACCGAGGTTTCTTACAAAATGTAACGAYATGCCGCACGCCGCACGATCTGTNTCTCGCCTCGTCACAAGCCCATGGGCCCTTGTGACAACGRTCGCTAGCGATGYTCCCAGCAGTACCTCACTAAGGGCAWGTGTCTAAACCCACGAGTCATCTGCTAGGCCTTTAACTCCACGAGTCGGTTCACTGATTGGCACTTTTGGACAGTGCTAGAGTCAGCGCTGGGCGTWGTACATTTATATTCTTCCCAAAGCCGTGCATCTTACACGGGGGTAGAATTCTACGTGGCCTCGGACTATTGAGGTTGGCTGACTGCAGCCAGGACTAACTCATCAAATGAGCAGGGCCCCACCTATCAGTGGATTGAACGGGAGAACGTGCTGATGCATCGAGGCCTCGCCGAGGCTGCGGCTGCCCTWCCTCATCTAAAAAGGACGGGTGAGTATGGTAACTTGCCATCCACGACACCCTGCCAAGCRGGCAGCGCCTAATATCGACACGTGGGCCARCTCGTTCAAGGTCCAACCCGCTCGATTCGGAAAAYGAAGTTAGTGGTAAAAGGATGCCATCCAGCATGTCGACGAAGAGTAGGACTATATAACCACGCGGTGCGAAACACGATATTGTCACCAGGAGAGGRGGGCCGGCACGAAGACCTCGTTAAAGCGGCGGTGACAGTCAAGAGCCTCCCCTCCTTATGCCTGGCGTTTCCGCGTCGCGTATATAGCTNAANTCNCGACGAGAGGTATTAGCCGTTGGGATATGACTACTGCACGCAACCACGGCGCAAGCACTCACTAACCGGGAAGTCCACAGAGGTTCGTCCAGTGGRCTGGGCGTATTAGCCAGAATATNTTGATGGGCCAGAACCTACGCTAGGTTGGTATACCRCGCCCCCGAAGGGGCCGGTTTCCCGTCCAAGGCGGGCTTTCATTACCACCCCGTCACAGTGGAGCGCGTTGACAGAGGGGGCTCCCCCCCCGCACTTYACTCGGCTMCGCGTCCTGTGGCTACAGGCCTCGTGAGAGTCCAATTATYRGACTTTGCTTGCTTCGGGATGCGAAAGCCACACCTGACCTNGTCCCATCTAGTTAAGTCYTACTAAAGTCTCCAGATGCGAGCTTGAAACACGCTAGTAACTAGGTACTGTGCTTGGATGYTATGAAACAAATGGCTGAGTGACTCTAATCAATGGCGCCGTCCGACACCCTCCGTCTCGCGCGTAGGCACAACYTGGTCCTGGGATCTGCCGGATGCCAGACCCCTTGTATGGGGACNTCMCTTAGTTTNTATACTAGAATCCYCGATGCGCRRTGTGGGACGCGGGAYYGTCCACCCAGTCTCACTCGTGTTTCATTGGGACTTCACAGCACGCAGGGCAATCTGAGTCAGYACCTAATAATANTTSCGGGCTTCTGGCCAACACCGCTTGAAGAGGACTCCAYAGAAGGGACAYTCATTGGGGGGCSTRGAGGGCCACCAGTGCGAATGAGTAGGCRACGGGTTCTACGTGTAACCGCCCCCTAGAGGCAGGTGAAAGTACGGAAACGGCCTGTGACAAAGTTATAACTTGCTAGTGATAAAGGATAGCGTATCCGGWTAYCACGTCACCATTATCTCAATCGCATGATAYTWYCGGGYYCTACGCTCCCAGGTGCACGGCTGCYGTNYTRCACTTCTCGACATGGAAARGGAAGTGGNNYACMTCGAGCTCCCARCAGCRATTWGAGCTCTTAATACCACGAGTAATTWAAACCAACCGNNTATAGAGGTGGTCAATAAATARACTGAACAGAGTGCAGCACATTGACGTATAAATGARCACAGNGCTACAAWTGCCCTTGATGTTTGACATGCGTCGCGGACAGCGCCGCACCTGGTCAACTGTGACKGCTGTNACCGGATAGNATATTCCTTCGTAGAGGGTTCGTCGACCCGGTGAGTCGCAATGNCCGGGTACTGAGATTGGCTTCGCTGCGTATCAGGGCCTGTAYACCTGGYAGKGTTCCCGGATCCGCGTGCCGCTTAAGAGTGCCTCGAANAAGTAGGTTGACACGAYGAAAGGATTGTCCTTGCGTGAACTTCCGGGGAGGCGTATTGCCCAGTCGTCCCGAAGAACTCGGGANCCCCACCCTCCGACGGGGAGTAGATGGAGATCCCCNGCATGGGACGATGTTCCTATTGGACTCCTAGAGAACTGACCCGCGTATGATGAATACTTGTTCCCAGTTTGMTCTGCGGAGGAGAATGCATCATTCTGTTCCTGTCCGCCATTCTTTTGCTTGAGGTCCGAGGCGTTGCTGAATGCGCTCCATCRGACAAGCGCCTCTTAGATCGAAGCAGGTACSCTAGGAAGTAGTCTAAGCGCCGAAGCGCTTNCGGAGCAGTTTGACCTTTACAGCGGACACCTTGCCGGGCTCACTCNTTCTCYGGCGGTGATTTGGGTCGCAATGWTTTCAYCAAGTTCGACACCAGATAGCGAGCCGGCACCGACCGCTCAGTAATCCCTGACTGGCCTGACGTCCAATGGACGSAAAGCCCTTGCCSCACGGTTCGNGCGTTGCGGGAAYAAGGCTAAACGGCTGSCCTTCTTTGTCCAATCCCCNACTGAGTCGGAACGGACAGTAAGATCACGCCCTGACGTCGGCTAGCTGAGCCCATGGCAAATATCTACTCCACCCCCAGAAAATAAGGTGCCCATTCCACAGTCCAYYCGAGAGRTACCGGCCGGGATGATACAGCGGNAGAAAACAGACTAGGTACCACCTTTATGCTTTGACCCCGGCTATCGGATGTAGCCAAATGAAGACTYACTTTCATCATTCAAGATAGTGCAGGGARATGTCYGTTTCCCGWGTGTGACTANNGGAAAACCTCTTACTACATCTTGAAAGATAGGACAATTTTAGGAYACGCGCAGAGACTCCTCACCCCTTCCGTAAGGAACACAGGATGCGAAGAAGCGTTAAGGTGATGGTGCCACNCAGCGGATTGTCTTTATTCTGTGGTCGCGTTACCTATGTCCGAAATGTACTGATGGGGGARGTAGTTATYAACGGCGGGTKAGACGRCGCAATNATGTTCCGGAAGACGGGCTTTCAACCGTCGCACAACCCGGATAAGTCGACTGGGGTGGNCAAGATACGAGTGACCCTTATGCNCGGGGAAGCGAGGAAACCGGAATTACGGCRATGGAACTCTCTCATCCCCTATGCGTTCCCCTGCCTGTGCGTTRYCCAAGCAGYCGGATAGCGTAGTGCAGGGAGGTRCTANAGCATGGCTATGTGGCGSCCYCTCGYGCACTCGTCTTCCCTACGCRGYTCGAAAGACCGCGCATAGAGCACGGAAACACCATNGACACTCCGGCCGCGCCGTCTCTCGGCATCACGCTCTTMCAGGGACTTGCTGAGGACGGCCCAGACGGGTCRCTGYTATAGCTACGTATTCCGTGCAAATCCGCCCNGCTATAGCCCNNNTGGCTGCGCATGTCGGGACCATACTTTCACACTGTTACAGTGAAATGCCGAATGGGCCGGAGCGCAGCCTGCCARTGGCGCTGCYACCKTTGATCGGCCCGYCGGACTACCGGTCGAGCGGTCACTAAGATCGCTGAGAATGGTYTTCGTCAGTATAAGCCTTGGTATCCCCGCCTGCGCACAAGCCCCCGGGACGATGCCTAGTACTACTATGAGAAAATCGGAGACCCCCCCATTGACATCATTCATACAGGMGTGTCCACTGCCCCTGCTAGCGTTTCAGCGKTAGTCRGMRCCGTAATTCCGCGYGATGGCCGGCTGCGGCCTAAGWAGCGCCGTAGTCCCAGTAAGAGATCCCTACTGNTATGCGATTTGTCCGTCACGGMATGATAAAGAGGTGTAGAGGCACCAGGGTGGAATCACCNATYTTGCATAGGAGCGTATAACCCCAATCGGTTAGGCGGGCTTTCGGTAGAGGCRCATAGGGAGCTGCGCGGGTCGCGGCAACTGTAGAGCAATGGAGCTTTGCCATGTGGCNNNNNGGTTRGATGACTTCACTCTATRTTCGAAGAGWCNNTCRTAACCACATCGTGAAGGCGACTCTCGGTTCCTAYGGACAGATGAGCGACTGYATACATGAAGGGTGCGGGGGRGGGCGACCGCGCCCCCAAGTAATTACCCGCGGCCGGTGGGCTTGGGATCGTACGCATGATCTACTTGAATGCCGCATCTCAAGAYACGGGATCTTGCTCTAAGGAGCGTCCTACAAACCCATGCGGCCCCACCACAGTGGGAACTGTCTGCGGACGTGATCCTCAGAATGGTGATTAGGGGACCCAAGGCTTACGCCAAAAGGGT
>Indosasa_crassiflora_NH123
CAATYGGTCTGGTTATTGTTGGAGTCAGTTGCCTCAGGCAGAGATTGTAGGCATGTAACCANGAAAGTTAAGCGAGGACATTCAAGGACATTATCCATAACNTNAGTAGAAAGGRCCTCAGGTTATTAGCCGGGGGGGCTTGCTGAGATGGAAMTTGTTTGGACGTNCAWTGCATAACTTTCGCCGAGTTATGGAGATGTAAGAAAGATTCCCAGGCTTATGTGTCAGTCGGTCGCTGCAACCTAACGCTGGATACTCNTTAACGGTGTGAGGCCGGAACGTGGGCGTTGGACCACCCCACCAGACGCGNCGAGGGYAGCMTGCTTCCTGNGCCACAGTGCTTCGAACTGGTGGGCTACCATCTACTTGTTGTGGACACATCCGAGACATGGGATCCAAGGTTGTCCAGGTYTCGTAAGCAAGCTCTCATACATCTCAATCCTNCACGTAAATNACCGGGCCGCCGGGCGCACACACTGCGCCTGGCCGGAGCGCGNAGAGGCAGGTACCGTGAGTGCTNATTAGCTCTTTGATTCCGTTAACGTAKGGCTKCGCCTRCCGGAGTCCCRGCGCGGCGGGGTTATCGACCCAAGTCAACTTGTCACGNAGTGTTGTGTGGATTTCTTCGGTGAACCCNCAATTGGGCACCGAAGCACACGGGATTAACGTTTCAGTGAGCTGACACCCGTAAGTGATGGCCGCAGACAGTGACCGTGTCCGATATCCGCTCTCAATTCATGGCAGGGCTATAATACAATGTGCAAGAATATATGTCGGGAGGCAAGAGCAGCRCAACTATATNCGGNCCCCATCTTCTCGCGGGCTTTGTAAGGAWTTTAACAAGGGGCGGTTAGCATCTACAACGNGTGATCCCACCGCAAGAGCAGGGCCTTCCAGCGTAAGCYGCCATCGCCAGTNCACCGAAAGTCATATCGCTTAGGGCCAGTGTGCGCTCGTGTCCGNAAATTCCGGGTATATTCGGTCGAACTCGGCTGCARTTAATGGGCGTGGTAATGGACCGCCATAACGTTTACTAGTCTTCAAACAGGGNTCATCGGTGATTGTAAAACTTCACTGACACTCATAGGTGAAGATGACCATATTCTTTGGGCCAAGTTCCGCTCATGCTTGCAGCCTATCGGTTGGCTAAAGCCTTGCCGGTGTGGCTCCGAGCTTTCTCGCACGCTGCCGCCCCTTTTCCTATTTTATTCAATTACGGACCAACCGYTGGGCGAGATCTAGCTNGGGCTCTTGTGCGCCCCAAAGGGCAACGCTAAATAGGCAGATCTGGCGCCGCTAGCCGAAGGTTCTATGGGACTCTTYACCTNGANCGTGACCCAGCCTCAGGTAGNAGCGCCCCGGACCCACCCGACCTACAACANTCACGTACTCCTCGAGCGATGAAGGTCCGATGCCATTATTTAGCCGCCCGACGCTCNGTCAGAGCAAGTCATCCCAAAACGNGTTGTATGCTGGCNGTAGNCAACGCGACGAAGCTTATGCTAGGGCAGTTAGTGGCGTACGCTTAGTGAAATTTAATAGANGGACCTAGTACGGGTGGTACATTTCCTAGGCACTATCGCTCCAGACGTNGTTCTATAGGCGTAGGTGACCGATGGGTCCACGTAACTGTAAAGGCTTCTACCAGACCCGCACCCRGNCCTGATCCGACATGCACGTTAAATGCSCGTGCCGGGGCACTGCTAAATGGAAGATCCGGGACGCGAGTNCAACCAACGGCGTCTCATTTATGAATGCGAGCACCTGTCGCNCTTTCCTAGGGTTAGACGGGGGGGCGCGGGCTGCCGTAGAGGCCCKSCCATGCAGTTCGTATAGCCTAGAGTACTGTAGGCCGCGGGGCGGGATCCGTTCATCCGCYTATTTTGAAAGATAGATTCCGCCGTAACCGGATCGTTGGCCGAATAAGCAGGTTACGTTGGGTCGCCTGGYCTCYAGAYTTCTANCTGANGTCANACAGGAGTTACGAAGTAGCCTGAGGGTCACGCCACGCATAGCGTCGACTAARGAAGTAGAGTTGCCTTATTGTGTTGGACGATAACTCCGCTGGGAAGCCCACCTACGGCGCCCCTAACTACAATTTAACTGACTGGCTSTCCAGCTTNGCCCCTTAACGCGCACGGCCTCTACTAGRYTTAGTCGCTATCGCAATCTTGTATCGAACCATGCGGCNGTGCCTTGAGCTCCTTCAGTNCCCAACGGGAATTCCATTATCCAACTAGGACGCGGCACCGAATGGCACCTATGTATTACGGGCCTCACTTTGAAATTCAAAGTGCCTTCCAAGCCGTAGAACCAGCCTCCCCCGGGAAGCAGACCGTGTTTTAAATAGGGATGTCCCGGCCGCAGTGCGCGGATCTCGACACCTAGTTCTCTGGCACATCCCGGCACACAGTTTGAGCGATGTCGAATACCTCAGRCGTACAACGAACTATACACAACCGACATGGCCAGTCTTTCGGCAATTGCTNTGNCCTGGCCTGTGCACTCTAGAGTCGGTCTNACCCTCGTGGTAANCGGTGGCCATTCTAGGGTGTTAATGTACGTGACCGGTAGAACTGTTCAGGGTCCAGCGCCTCAGATCGCGGCTTCTCGTTAGTNTACTNCTACCAACCCGTTTCAACAATACCTACGACCGTCGTTCGGCGNTTAGGGAGCCCTCTTACCACCAYAGNTGAGTCAAYAGTNGTTGGAACAAAAACGCACGGATGGGATGATGTAACTACCTGTAATCRACTNCACTGGCCATCAGTGTGATCANGGGRCACCCCGGACTAATNCTGAGACAGGATTAAGGGGAAGGGCTGTGCTGATGCCAGCGGCCGGCGTCAGAGGNTCCCGGGGTCCGAACCCACGGAATANGACCCGGCCCCCAATCGAGCCGATTCCCCKCCCSTTTGTGTGAAGGCAGGAGTGGTCAGAATATTCGCCTCACACAGCCTTACCGAGACATGGGGATTGATTTTCATTATCAATCTCTAGANTACCTGAAGAGGCATTTCATGTTTGGGTCCTCGGTCCTGGAAGAGATTTGCGGCCCAAATTCGGTTGAGTGAANNGCAATACGGCTTTAAGGGCGATGGNGCGGTCAGGTAGTCTACCCACGAAGACCCGTGCCAAACCAGGTACTAGCTGCGAATCATGTTGCTCACTCCACTNTTGCGAGAGTTCCTCAATAGCGAGTGGGTCTTCGGCCGGACTTAGGTAACTTGGAATGTGGTTGCGTTACGCGGGCGTTACTGGCTTGTCATTCTTACGTCTATACGTACAGCTACTCCCCTAGAGTCGATGATAGCAATGGTAGCGCNTTCAAACCAGCGGCGCCGCTAAAGGCTTAACAGACAAGGACCCGCCCCCTCATGGAAGCTTCGTAGGGCTTCCGGGTCACCCTCGAGGTTTCACCCGTCCGGTCGAGTCCTCGCAGGTGTAAATGKGGTGCTGTGACAGATACTACTTCATTGGAAGTTTCGGCGGGTAGCGTAGYGGNCCTACGGGTCAGACCCTAATGNCGGTTCGGTGTACATTNTTCGCCGACCGTCAACTTCGGAGCCGCTGTTGCGGCAGCAGATGGCATAATAGGGNAGAAGAGACCAATGCTATGCTAGCRGCCACCGTTAGATTGGGTGCATTGGATGTCCCGCAGCGCCGCTTATTCGCAAGTTGTTTAAACGTTCAGGCACATTAGGTCAGGCGATGGAAATTCTTTAATTGGACTTAAGGCACTGCCTGCAGCACCAGGTCNGTTCGTWGAGAKACTTGWACTCGNGGCTTGATGGCGCGGSACCAGAGGAGACATTGGATGKACCAAAAGCGTTCCGTATGTGGGCTCTAAAGTAACNCTMCCGATCGTTCTCCCCGCGCCGGCTTCGCTTGTGATGTCTTTACAATGGGGGGCATATAAGCCCCAGGAGCGSYCGCACTACCACCTACAACGTTGTGTTGACCTACNAGAGCACCTCGAACGTGATCCTGTACTAAGTCACAATGAAATACCTCACCACTGGGTAATGTGACGCAGAATATTTAATGCATTTYGTCGGTTACTGGGAACAGTCAAACTCCTGGACTTCTAGATAATTCCGCCTCYTCCAYCGACCGCGTCCGGGTCGCTRCCGACTTTCAGGCTCGTAGCTCCAYGAGTTTTCCCCGAATTAGTTTATTGTNGCGCGGGCCGACCACTGYGCGTAGGACCACGRTAGTCCAGGCGCGTTCCCCGGCGGATRCGCGTCACGTCGGGCCGCTCCGACCGATNAACGGAGCACCGCCGTTGTAAGGCGCCAAGTTGACTAAACGKRATGACAATAATCCCTCTCCGCGCGTGAGTCTACATTTNCATCTGGCGGCGTCAAGTTTCTCTTACATGCGTTTCTAAGCTGTGTTTATAGATCATGTAGACNCTTCCGCTTGCTGCCCCTAGGATGAGCACAGCCAACGGCGTCGCAGGCGCGGTGACAGGGSCCCACAAAACACAGGGCAATTTAGCTACGTGGAGTTAAGAAGGTCTGNACATTCCCCGGAGTGCCAGGCCGGCGAACATGGGGTGCCTCTCGGTGAATATTTTCTTCGAGTGTGCTATTCGGGCGGGATTCCATGGGAGGTCGCGGGTGGTNGGCAGATTGGAATAANTGTCTGGCACAATCCAGATGAATCTNATCCCCTTCAACGACTCATCCCCGTCATCTCGATTACTTATATCCTGTACATGGGCACGAGCACTAGATCGGGGGCGAGACAAGGCCTCGAACTCACGAGCAATGAGCGGCATGACATAAGACNTGTGATGGGTTATGTAGGCATTCTCTTCACGAATACTGGCGCAAATATGCCTACGCAACCAAGTGGCGCAAGGCTTAASCTGCTCTGCTCAGAGGTGACTGCCTACTACGNNTTTCTNCCCTCTGAGAAGAATAGCGTGGAGTCTCGGGAAAGGGCAATGCAGATCNTGTTTTAGCTTTATCTGTGCNGTGAACGTTCYCNGCGTTACCTATTAAAGATACTACAGTACTTCTGTTNGCTTGGTGCCACATGCTNTGGGTTACCCACATCAGGATGACGTAGTAAGTCGCGACATCCAACTATANAGAATTCNCGGGACACCAGCAGCCTCCAAAGTRCCGACGCTCTTTTTCCTGCCYGCACAATGCATCNCCGAGAGGGTNAAGTTTATCGCGCAAAGGCANCCACTCGCTGGAGNNTGGCCCAGTATTGCGGCGGTGGCGCACGGTAGCGCCTGATTTACTGTCCTGGCTCCGGTTCTCACCGATAAACAAAGCACGCTGGCNGGTTATTATANGGATGNCTCCGGGATCCTGATCTACACGTTGTATTCRTCTAGGTCCAGAAGCTCGTYCCATATATCATGRGGAGGCGTGCCYTGCGGACGAACGCGGAACCTCACGCTCNACGAGTGGGCCGGGCCCCGTAGAGAAGCACNGGTGGCTGACACCACGAGGAGACCCCCTTCAACTCTAACTACGACGCCCAGCTGACACGCCGGCGGGCATCSGCCCATTTATGCTGTAGGTTACCGACGTGCAAGACTGYACGGTGATGCAGAACTCTCTCCGCACTATAGATAATGTCGCCAGTAGAACCTTCGCACCCCACTTAAAGAGAGCCTGTACTCGGGCAGCGGCATGTGTGCACTGCGCGCRGCTCTTTTGAAGTAGTGTTTCTCGGTTCCAAAGAGGGGCACCACAATCCCTCACGTAATGCGCCACACTCTAGAGGTGATTAGCCTAACCATGAATCGGCCCCAGTCCGATTATCGGNTGACGGTTATCTCGAGTTTGGAATGTCAAGATAATAGTGNAAATGAAATCTGCCTAANGTAATTATTCGCTAGCGATTGTTCGGAAGGAYGAGCGCCTCGCAGNAATAAAGTGTAGCGATACCGCATGTACAATCGCCCAGGCAGCGGGCGCAACTCCAAATTGACCTCTATCGCTAGTGAACTGCCCGTGTGGCRTCGGCTTTTTATAAGCAGAAGGTCTACTAGAGGTGAATCCCATCGAGATCCGTGGCGGGGTATTAAGGCACCACCGAGGTGTAACTAAGAGGCTGTGTGCGCACCTCACACCTCAACGCGAGAGGACGCGTGACTATACAGGGGCTATGGGTTACCGGCGTCGGGCGCGACGGCCTAGGGACTCCCTCTGNRAAAATATCGATTCAANCGAGTGCTGCTCTCTACGTTTTAAAATGGCCCGGGCGCACGGGTCTGCATGTCACTAGAGRCCTGCGANCACWACTTACCACCTCTATCCGTTTTTGGGGCAGCCTCCTGTNACGTTGTGACACTGATTCGGGTGTTGCAGGTATCTGCANGCGCAGGGCCTGCAAATAATTTTGGCGATCCTTACTGCGCACGCCACGAATGGGCAAGTAAGGCATTCGGTATAGTAGCATGAGGTAGCGGATGGCAGTGGGCGCTTCATGTATGCACATGATTGAGGTACTGNGTCCCGGCACGNTTGATCGTCCAGACAGAAACCGCGCTTTAACGCTGATTTTAGTGTAAGGTATCGCGTCCGGGGCCACAGGCGCCGATGCGCTTAAACAGGGTCAGTGGGAACTCTACGCTGTGAGACCATTCGTAGGAAGATAAAAAAYAGAACTAGAATAGGNACCNAATGCTGGGTTTACTGTACGAAATAGAGCCACGAGAAGCACTCAGACGCTACGTACAAACCATTCCTCGACTTCGACGAAACTAYTTNRCCTACTGGAGGAGACGAAAGTCGAGTAAGTTGGTGCAGGCTNNCATCACGAAGGACGTTGACAATCATCCTCTCCACCAATCGANGCTGAACTAAGCCGTCAGAAAGACGATGCGAATCGGAGTACATNCGTGGAAGGCGAGCGTACCAGCTCAGGCCTCTGATTTGAGCGCGGAAGTGATTCCCTAGCGATCCCGAGGGTATCGCGGGGATTTTGTAGGGTTGCAAGCATCTTTCACAAAAAGTAGAATCACTACTACTTAATGTAGAATGCATAAAACGTTTCTTCAAAAGTCTTCAAAAGCTCCTCGGCACCGACTCCCAAGATCCCCGATGGCGGGCGGTGGGTGGGCCTAGAARGGACTGCTCTTCCCTCACANCGTGAACCGATGGCGACTCTGTCCGCCGCCCACCCGACGACTCAGCTAGGNACTCTYCGGGGGGCCAAATCTTCATCAAAACTACTCCTGTTTAATTGGCTGCGGTCCAGTTCTGTGCGAAGATAANGCCGTCAGGCACGCCCATTCTAMCGTGTCGGGTATATACAACTGAGGAGGTACCCCCGTGAGAGGTGATCCCATCGTCCAGGTCTCTTGCATCCACGCCATCGCACGAGCTGGCTCGAACGCGTCGTTCTGGCAGTGTCCATCTGGCTCGTCGCATTGACAGAGATGTGCGGTCTGGCCTTNTCGTGTTGGANTANGAGAANGGGGTTGGGTCGCAAGTAACCATGCTATAGACCGCCGGGAGCATAAGGGTCAGCGGAYCACAAGGCGAAGATCAAAGTCGAGTTNCATCTATATGTGGGTCCACCTTCCACCTTTCGACCANCCTAGCCAGCAGCGCGAAATCTCTTCGAAACTAGGCCCCTGAAACTCCTTTGCGTTCGCTAGTTCCCTAAGGCTTGACAAGACCAAAATAAAGTAACCCTAACCGCGTCCGGTCGCTTTGTGGCAGCTCCCGAGGCGCGCCYCCACGGGGGGGCAACTTCATGNGANGCTGRCTATTCAGGTGNTCTGTGCCGTYCTCTCTGTCTACAGTGAAGATGCCCTCCCCAACCGGTACTTCTTTGCCTCGGGTATGAAAGAGTCGTANGYCCCCAGGTAATCYCGTTCGGCATTGAAGAAGACGAAATCCCCCAAGTAAAACAYCCCYGCTTGTTGGGCGGTGCCCACGTATTGGTATGTGGCTTCCGGGGGTAAATATGGATGCCTTTTAACGTTAGGTGACGTAGGCGGATCCGTGGTGGTRGCCAATTGCACTAGCACCAGAGTGGCGTGTTACCCAGCAGCCATTCGATCCGGTGACTCGTTACCACGTTACAAATCTTGAGGAAAGCAGGTCACGTGCTTAGCAAGAGGTKCCCCAKGCCYCGCGAGACAGCACGGCTTAAATGATACGTGCCCCTCATTTTTCTAATGGNTTTTAGACCGGGTACACTYTCRGGAAGGCGGTCGCATGCCTATGGACTCACGTGGGATGCCCGATGACGCGGCACCATATNAGCAACTAAGAGCGATTAGAAATGCGAGTATTTCTKTTTGACACAATGGCCGGCTACCCATNCTCCTGTGGCTTTCTCTCGCAGCTTCCTAAGCCCCTMCCGCACAGGTGCTTAACTGGGGGCTCAACGACTTTGGTGTGGTGGACGCTGAGTTCTCTGCAACAACCGTTCCCTCCTCAGTTNGGTCCCAATCTTGATTGGGATCGTCCTCGAGGCCTCATCGCCTCCTGCGCCGTTTTTCTNTGAGGCAGCCGAGCGGCCTCCTCATGGGTCCCGACGAGCCGAGGTATTGGTCCNGCTGAACGCCCGCAGCGCCCGCGCTGTTGCGCACGCAANTTGGTATTTTGAGGGAATAGGGGACCCTACGGTCGTNNAGCGGGTCTCCACGGAACACCGGTCGGTGCTTNAATCAGTATNTCCGCGTAGTAAACCTGGGTCTGCATGGCYGCTTGCGACTGAAGTTCCTTAGAATACATCTTGCCTCGGCAAGCCGCCGGCCAAGCTGATGAGGTATATTACGGCGCTACAGGGGGCCACCCAGGCAATAGTCACGTTTTCTACGCGTTYCATGGAGGTGGTCGCCTGCCCTTGGTTGGTATACCCATTGCTTCCGCCGYTTATGGCAAAGCTATAATATGRGCAGGCCCGCACCGATCATCTCGAGGTACCCCTTGAAGAGGGAAAAACGTACCGCGTCGGATGGGGCGAGCATGTCGACAGCCGCCTGCGTACGCTAATTCACGAATCGACAACTTGTGGTGTTGTGTCCCGGACTGTTAGCGGCATNTAACAAAGATCAGGTARTTGTCCACGAGGGCAAACCTCANCTCTCGGCGACRCCAGAGCGAGCGACTNTTCGGGCGAYCGAGGCCCGGGGCTAACTCTAGTTTNGAACGAGCGCCGGCACTGAACAGCCCGACCCGGCAGGTGTTTTCCAGCTTGTTAAGCAACTTCTGCTTAGGTACAACTGCTGGGCTACACGATCTCGTTAAACTGAACTTGAGYARCACNTGATTCTAATCTATCGCATCGCGCCCGCCTANTTTATGTTACGAGCTAGTATACAACTGAAAGTGTGAACTGAAGAATTAGCTAGGCTGTGGGGTGTGAATCGCGCATGACGCGAATCTGTSGTACTGGATCGTCCCGGATTACACCACAAAGTCACGACGGCCAAGACGTAGAACTCTATAATCGACCGCTANTTGGTATACAACCGAAGTACTATCGCGTCTGCCCCCCTGACACTCAATCGTGCCGANNTCGGATTTTCCACTCTGATNAAAAGCCYGAACTTCTGCGCATAATTCTTCGTGGCGANNNCNCTCTATTTCAAGATCCGTGAGAGAGCTCATAGCGTAACACCCCAACACTACCACTACCCCATAATTCGGGAGATGGTATTCGATGTCTACGTCGTGGCACATGAWSACTATARAGCACTTAGCACACAGGATCNGGGGCATGNTATTTTATRACTGCTGACCGCGCCCGTGCAATTGGGCGGGTCGGGGATTTGGCTCCGKGGTGTWAAACAGGTGAGAGAGTATGTTCGTCGGGTGGAGGGGTAACGGGTATGNTNNAGTCAAGAAGCCCGGGAACAACTAGTGATTTGTATGCGCAATCCTCCGAACCTNCACGGACCTTAAATGGGACGCCCGCTCAGTGGTGCTAACCGANTCGTCCTCGGCCTCCCGTACGGACGAATTCAGACCGGANTTTAGCGGCCCCCTTGCGGTTTTCTTNTTTGATGTCTCGCATCCGGTATGGGTATACCAACCCTTGAAAAGCCTATAGGCTGGCTGTTTCTAGTCTAGCGANCGGTGACTATGTCACCCCGCCWAACGAAAGTGAGNCNATCATGGTTTTGTAGTCGCGCGTGCTGGAACGAATTCTCAGAGGACGCGGCCCGAACATGTCAGCCATTGCCAGCGGACTNNCGCGCCACGACGACATGAGAGCGCGTACAGGAATCCAGCGGCTCATGAGACTATGGCTCCNTATAAGTATTGAACCGGGTCAACCCTTGTGGTGGGTTCTTANGAGCAACGCAGCCTGACGCTGGACGGCTCGCAGACTTGCCACTTAGTTCTCACACGAATCAATTTCATCTCAYAATTATGCGCTYGACCATGTCACCCTGGCCTGAAAGACTACTCCTCTGATCAGTGTGCGNACACTCCAACACGGGMCCGACCTGACCTCATGACTACTAATGTTCTACCGACGTGGTACCGCGTGTCCCAAGGCCGGCGATGCCAGGTAATGTCCCAAGCACTGTCTCGGGCCGGGCTTTAATTGCATCATTGTGGAGGTAGTAATTCGGCTACCCTAGATTTGGATTCCCAYTGCCCTGGACCCACTTCCCCTAGTCCNTCTTGTGGATCTTTAAGTATTGCGCGTTTAGTTCTCTAAACTAACGTTCACGTTTGAGARGACAGTCTACTCGAAGCCCGTGCAGTATCGCGGAASCCAYAAGGCGTTTTGGAATACAAGGCCGTGCCTTTAAATCCGCCTTCCCTCCTAGTGGCNCACACGAGGTCCCCACCAGCTTTGTCCAGGCTGGTCGCTGGCSTATCAATAGTCAATCCCACACCGTGTTGACCTCCCYCTTCGTGCTGTACGTTCATCGTACCTATTTCGCGCCGGTAGTANGCCCGGCCGACAGGCYTCCTAGCGACCGGGCTGGACCATTCTCGCCGCTGAGAGGTCTGNGTGTCAATCAGGATTCGTACGTTNAGGTAACTATCTCGAGCTATCGACGGACCTTAGCAGTTCCAAGTCCGCCTCCCTGCANANTTCACTCTTTACCTGTTTCYATRCGCGCATACGTCGGCCCTGTCTTGGGGGTTMCTGGGTCYAGAATCGTTTAGCTGTGGTTTGAGAGCCACGASGTNGNAGGGCAACGGTCATCGGAANAACGGTTCCGGTCCGCATCTTAANGTGACTCGAGTCGGCGACGGGACGGCATGTAAGRGCGTCCGGTGGCGTTNNCAACGGGTTGTGCGAGTTTCACGGCTAGTTTATTTGCGCGCGACGCAGCTGCAAYTGTTGACYTACCNNAGATGGCTCRGGCGGCCCCGACTCATATGTAACCNATGCCCGCTAGCAGTAATTCGACAAGAATGCAAAAACAATGGAATCTGCGACGCAGTCCCGTGCCCCGGGNCTGGGAACTAGCTGTCCNACGCCACCAGCATTGTGGCCGTCAAGGCANACGAGACAACTTATTCTTGTGTACGCTTGCNACATTCATGNNTGWTGYGCGTTCATAGAGCACACACCTTGCTGATAGTTCCGCTCATATAGCGGTTAGTATTAAGAGCCACAGTACGGTGAGGGGTGGGGTTAGTGAGCTAACCTCGAACTCTCCAGCGTGGAGGCAGAATGTGAGCACGMTCTTACAAGCCACAGGGCCGGTTTTTGGGATGGTGCAGTCCTACTTCTAAGCACGCTTTCCGCTACGACCCCCTCCTGATTCNGAGGTGTGTTCGATTTCCCGCACCTAACTGCTGAGTTGCACTACTGGGGTAGTAAGACACTGTGATGCCCGGGCAGTTACCACCTGTGTCCTGACCACAGTGCCGTCCCTAGCCACTAACACAACGAAACTACCCTTGCCACCAGATGCGTACACAGCTTCATGGGATCGTTCCGCTCCCGACCCARAGCTCCGTCGGGGCAGCTCAAAGTGCGTTCACGCGCCTACCGGGGCGTACGGCTCATTAGTAAATTGGGCCGGTGTCGGCTAGCTGAACCTTAACAAATGTGCGACCGGGCGTAATYGCCTTCTGTGNTGATGTCTAGTTTATCGGTCTGTGCGTCAACCACTTCTTTGGATGCTACGGTACGGCGTCACCTCAGTACAAACGCTAATGGCTGCGGAGTCGCRCTGCGCCGTACCGAGGCCAACATTGGAGTTGCCGCGCCCTCTGTATCCTTGANTATTCGGCTCTTCATCCAGCTCTCTGAATTCCRCGTCTTTAGTAATAAGTTCCGTACAGTATAGGATGGAATCGCTAGATCAGTAGGGCCGACGCCTTCTTGGGTGGAAGTCGACCTGGGAGCCACTATGCCCAATTGATNCAACCACTNNGCCAGCAGAGAGGAGTCCAGATCCGCTATGCACCTGACTCCTAAGGTTTGGAAAATGCGACTCGTGACGCTACCCGGGATAGACATACAATGCCTGTGCACAGGCTTTGCTCATTCTCCCGCCCGTACACTCCATTAGTGGTTTGGCTGCGGAAACACCGGTGATTAGGTTAGGATCAAAACAATGGACCCACGGTGAGCAGGCAAGCCGAATCACTGCCGNAGGCCTAGTGYTGAATNTAACCTTCCCTGCGCANCGTGGTCGTCACGATCTAGGCGCCCTCGCSTGGCTACCCGAGANNTCTTGTAAATAAGGNGCCGKGYCGGGGCGRGGCGCCCCGCCGYWCACCGGGTGCTGAGTTAACTGGCATTGAATCTTCTATACAACTCGCGCTCCGGCGTAGCTGGGCGTNTCGCCCCCTCAGCGTTATGAGTTGTCCCTCAGCCAGAAGACATCGTCACATCGGCTTCCGCCAGGTAGGGGGAGGGATACTTGGATGGGGAAGYCTNAGGATTTAGTTTTAGGGAACGGGGGATCTCACGTCCCCGAACTCAATACCAAGATTCTCGTCCCCGAGAGTAGACATAACCTACCGCATCCCGNTCCTAACTCCGATATCAAAGTGGGCCTAATCACCTCAGGTGATGTCTTCTGCCAAGTAATTCTGTGTNACGGCTCCAGTAGGCATGTCAACCTGCCCNGCGCTATGTTTCTRTTGCTACGCTGMGGGGTGCGATCTCTGTGAACTATTTGCTMTATGAAACGAATCCCTTTGCAATGGGCNCCAGAGGCTCCGCGCGGATCGGGACTCCTGTGATGACGCGCTTAAGGACGTTCTCGTGCACGCAATAGNAAAACGAGGGTAGCCTACGATGTGTGTATTTCGCGCCCGCCGTCCGAACACGTCTTTGGTCCTCGCTAAATCTAGGAGGCAGTGTCGATACGGTCATATTTTAACGTCGGTAGATTATTGATGAACGTTGRGGAGGCCGGTCAATTTATGATACAAAGAGACCCTTCAGCGGAGCTGATCTAGKATCCGGACTCGGCTCAAYGCGCATCTAAAGCCTGGYATCGTTTATAAAAATGGTTGATCTTTCCAAAGAGTCCGGAACCGCTTCGNCCTGTTTGCACCCGGTGCACCACGGGTCGTCGANGGATCCCAAGATGCTTACTAACAGAATATATGCCCCGGTCCCCCGCGTTAGGCATGAAAGATGCGTAACCACGTGGCTTTGCGCNTGTACAAAGTCGCAAAGTGTTTCTCGGGCGCCGTATCTCCGCGTCGTRMGGCCTATGCTGGGTCCAGAACTYGCTTACGAATACCGGAATGTTGGTGTCTCCGTACGGCCTTGGGCNAGGNGGGTTGCACGAACGATCGACTCYGTCCYCCTCAAACTTCTCCGGCTATGCGGTTTAGCCTTAGGCKGCCTAGTGGCTGTGGCTTGCCTCAGCGAGCTGGCGAAAATCAGAACGGCGGACCGGATATGGGGATGTAGTGGGAAGTGGCGGCAAAGTACGTMGCCCGGCGGTCGGCMCGCRCCGCGCGGCMCGGACGCAAAAGAGAGCNGCAAATCCTATGCCCGAGTGCCCGAACAGAATTTAGCTCTATACTTAAGGCCACGGCATGCCTGGGGGGGCCGCAAGTCTCATTCCCTTTGACTGATAGTAGGCTGCTGCCATCATCCCNTCGGGGGGCGTTCGACGCGATTTGGGKCCTNGGTGGAGGTATCATTTGGCGCTGGACAGCGAAGAATGTGGCNAAGCAGCAGGGTGCAAAAGGCAGTTTGAGTATCTCACTCCGAGACCCACGTCGGAGACTCACTAACATATNCTCANTATNATGCGNAGTAATGACGTGGCTCGGTATTGACGGATACGGCAGAGGGCTATACCTTAGACCCGAGCCAYGTNGAGCGGCAACAANACTAACCTATGCTAGGCTTGGGGGAATGGGACCATTGGNAGCAAACGAGTCGYAGCACGTCACCGATNTGCCYTCACCCCCGCNGCGCGATNNGAGACCTGACTCCATGCTGACAARYTGCAAGACAGCTAGGAAAGTTCACCCGTCAAGCAAGGCGTCAACCCMSGGGCCCAAGCGGCTCTTGCAATTGTGTACGCTGTAATACACANTTGTTTCCGTCCGTCTCTGAATCAANNAAGACACCACACCNGGTCGATCTCGAGTACGCGACGACTGTGGTACCCRGCYANGACTGGGGGTACNTCTCGTGTNCATCCCGTGGCCTCCGTACGGGGNTCGGGCTATCGTACAGCCTCGACGAGAGATWGATTAGGACTACGGCCCGGAAATTTGCCACTACCTNCCGACCCGCGCGCGCGTACGGTTYAWCGTCCTAGACATCTGNAAATCGAAGKCTGTCTGCCGGTGACCGACAAATAGCAGTCCTYRAGGCCCTTATGCCCGCGGACTAACCCAATAACCTCGAATTAACGGAGAGGTGAGTTGGACGAGAAGACTGGATTACTGTAGCCTTACTAACAGGGGCNGTTTCTGTGNCGGAGTTACTAGTATTTCGCTAGCGCTACTATCGTAGAGAGATCAGATCGAGCCAGAACCCGGACACGAAGGAGCGCCGCCCCGTGGTGGGACATGGGTAAGATGCACAAAKCGCTGGCAACCAGTCTGGCCGAACCCATTGATCNCTNCTGCATTCGGTCCCAACACTGCGTAACTCGGGATGAATATATACACTCCTTTGACGTCTTGCNGCAGCCGGTCCGGTAGATATGCCGAGCCACTGTCACCCAGCGGACGCTGCAGCCGCCAGCGCTGGCAAGGCCTGTCACCGGGGTGAGAGGCACCTGGAAGTGCCGATAGGGCGCCGGAAAGAATTATGCCCTGNTCTATTAACCGTCTGAATTTTAGGCCCACTMTGCGCGNCATCCACGTGGCGGCGCCGATCTGCAACGATAAGGTGGAGTTTGTCACATCGTTTTCCGTTCTCCTGTCAGGGCGTAGTTGTTACCTTACCCAGGCGACAGAAGTCGCGAAGGAGAATAGCGTACCACGGTGCTACGTTAAGAAGAAGGCGGCGAGTTGTGGTGTGGGGTAGATAGGGCCTNAGGTGCGCTGTAATTAAGGCGAACGTAATTGTTTCAGAATAAGCGCTACTCCCCGGTATTCCCCAAAAAAAYCATGAATANGCTGTTCCCTGNCCAGCCCCCAACAGCAAACACACATCCTAGGGGAACGCGCMCGCANCGTTATGTRAGTTGCGCATGGTGCCGGGTCAATTCGGGTTANAGCTAACTGCTGCCTCACTNTTAGGAGGAACATGTCCATCTGCCTATATTACTAGCACTTTCGATCNNCGTGGGTGGCGCCGGCCTTYGTCCGGCAAAATGGGGAGATTGGATGCGTACGAGCGGCTGTGATCCCCATGAGGTAAACCACGTTATGTGAGAAGACTNGCCACGTATATGAGGCACGTCACCTGGCAGAGAGAATGGCGGCTAGTGGGCGGTCTAACCAAGANTTGTGTGGAAACGCACTGTTGTATCRAAGCCTTAGGTCCGAACGCCCGAAGGGCCTGTCGCACCGAGTCCTCCTCCGGCCWTGTTTCCGGTCCTCAGCGAGTCAGTGCCTGTTCCTGTCAGNNTCGTACTGCACCCGAATCCCCGTCTACGGGACTTACCCTAGGCAGCTTAATAAGTTAAATCCGTCTACCATCCTGCCAACACAGATATCCTCGTATTAGCCAATTCTNCATGATCGGCTGTCTTAGGCGCCTATCCTGATGGGGTCCGATCTCAGATAAACGAGCTCCCGCCAAAACTGGAGAGGCAATGCGGATGACGATCCTGGGACTGAAGCAGCGGGTAGCAGGAAAGACCTCGCCTCGCCACNGGCGCCAATCTTCAGCTACTCCCNGTGCATAGTGNGACAGACTGGGGGTTGCGCATCSGATCYCTGGTGTTTCGCAAAATCGTCATTCCCAGAAACCGCCGACCGTCAGCTACGGCACCAACTATCGAAATCATCAATGAACTCCTCGGCAGACGGCCGGATGACAGGGAAAATNAATTGCAGGAGCGGTGAAATGAGCGCTGGGGGTACTACGTTRATCAACAGYTAGAGCAYGCNTAATCGAAAGCCAGCAACAGTGGACGAGGTTTTTGTGGTATCAGGCGGGGAACTCCTAGACCCCTTATTTTGGGCCTACGCCGGTCCGGGTAGACTCGACCCGATAAGAAACACAATATATGACNTTACNCGACGGTGTCGGTTAGACCTYCCTAGCAGGAGCATGAGATTCAAACGCCAATACGGTARTCGTCCACTTTGAGNACCCCGGTTCATGGGGCGATTGTGTACCCGCGRCTTCCTCTCGCGGATGGCGGTATTACGTTNAAGGGGCCGCCTGGANCGTTACCATGCATAGTCAYRCTCTTCNAGATATCTGCAGGAAAATGTTTSYTGGTGGTATGTCCAGACGGCCTTGAACGCATGGTGGAGATATGAAGATGCGGACTAGTCAGATAATAATTNCCCAGTCGGCCGTGTGTTGCATAGCGCTTCACCATGTNGGAGCATGAGCCCGCGGTTCAAGTCTAATAGACTCTTGGATAAAAAGACTCTATACTAGCATGTAGCAACCCTTCCAAGGACGACACGGGGAGATGAGTCACAGCCGTAACACGGTAGGTGATATGCAGGCARGMAGGGAGGGCCTCGCCNTTCTCTGGGCCACAACAACCCTGTATGCTNAGGCGGTGCGCCCCCACAAAGCCCGTCTAAGGGGCTGTTTTCCGCTGAACTCCAAGAGCGGGAGGTCGTACATCATGACTTAGAATGGTCTCTTGCATCCNATGCCCTAGATAGGCTCTCGGGCCCTTCCTGGGCGCGGTCATATACACAACTTAAAGACGGCACCNGATCCGGCTGTGACTAAATCTTTATGTGAGAAGACTTTTCTTGGGTAAATAACGCATGTTACAAAAATTTCACATAGTAGGGGGGCGTGGACACCTACGAACCCTTACCCCCCTCTTTTCCTCCTCACCCAGATCACAAAAGACAATGAATCAACCGGCTGGATAGCCGTCCTGAAGTACGAATGGGTAGGCAACNCCCTTATTAAGCCGGGCTGCCTTTGGNTACAAGATGGTGGCACCTACATAGTCGGGATCGAGTGGTTCCCACGGTAGAGGGCTTTGTATAAGCATNGTAAGTAGGCCGCATNCTTCAGTATAGGTACCGCACGACCTAGTCGTTCTAGTATGATCTTTTGGTTTTTAANTGCGGTAATGGCGCGTGCATTCGGCTCTGCCAGAAAGATNGCTAAGGGYGTCGGGGGTTCTGTTGGATGTGGCTCCCCCGTCAAGTAAATGGATGCGCATRGCGGCCRCGCGCCCAGATGTCTACCCCCGTTTASAAGTCCGTCGGAACGTGCCTTCGAGTTTATGGCGGCTAAGAYTCTCCTCAATGCGGACGATGAACCCCCCACAACCTAATAGATCCTCTTCCGGAAACACGCTGCCTCAAGATGTTGCATGGTAGGCAGGCATATGTCCGGGACTCCGGTGAGCGGCTAAGTGGTAGCATAGTTTGTGGGCCGCTGACGAGGGTGCGCTACGTTGGGGAAGATCAGCGATGTCATTGCCCCCTCGCGAGTCCCCTGGGATAGCGGTTTTKYACCTCGACGGTATTAGGGAATCCCAACCCTGTAACAATCTCTCGTCGGACCACAACGCCTGACCATTCGGGCGTTTGCGCTTAAGGNAATGCAAGYGGGGCACGGCCATCTCAGTTCTCGGGGGACCGTACMTGCGGTGACAACTGACTGGATCTCACCCTAGATCTTTGTCTCCATTCTGCGTGCCAAAATANTCGTGGGANTGAGTANAACGTATGGGCATATGACTAGGGGGACCTGACGAATTACGTCCGGCATACATCTAACCTCGNAAAATCCNGGGNGATAAGATATTAATGGAACCTGGTCGGAACTGTTGACTAGCACTGGAGGGCGTGTTGTCGCATTGTGACGGAATGAAGACACGGAATCTTCCCCGGCACCGCGCATGTATCGTACGAAATAAGCACAAGGGTTCCGTCGCTCCCACACAGGATAACGGGCCKAGTGCCCACGGCGTGCRYGTCGGACTACTTGTAAAACRGAAAGGAATAGCCCGCGTCTCCTCTGCTTATCGAGATATTATCTTCAAGTGGCGACTTCCCGTTGCCCAAACTCGCGACTCAGATTTTAGGCCACCCGAGCGTGACYGAAGACCGACGGCGCGGGTCTCGGTCNCTATTATCGAGCTTCCGGCGATCCCTTTAGCGGCAGAGCTTTACTGGTCAACATGAGCACCGNTCCAATTCATGAATTAGCATCTCCCATANCCNAATTCCTACGACTCGNAGTAACCTCGGWCGGCACAGCCATTTAGGACTGTCGGAAATGCGTGGAATCAGTTGCGCATGACCCATAATCACGATAACCGCGCATGCCGGGTTCCACCAGAATGAGGGCTCACGCGTCATCCGCAGACACGACCCGACGCTATACATGCGGAGTGGATCCTAGATCCGGGCCGGCCACNCGGTGTTACCCAAGTGGTATAAACTGATTGCTTCTCAGCCTATGGACACAAATATTATCGCGGTAATATGACCGTCCCCTAACAACCAGCGCTCAACGGGGARCGTACGAAAGCCTAAAGAACAACCGSCACCTTACAATAGCATTATGTGTGTCCTNGCCCCATCATTCACACAGATGCGGTNCCGCTGTYCTTCTTTGCCCCCCGTTGATAANGTATCCTGGNTAGCGATACAARCCTACTCCGAGGGCAACTTCACGGAAGAAGCCAGCAGTTGCGACCGAGCTCGGGGACAGGCTTCGGTGGGCATCAGATCAAACGGCACCCCCTACCGGTRACGTAGGCAGCGTTCGCACTAGGCTTTCTCGAGCGACTCCCACCCGCGCCCGGGTATTTAGGTGNACGCAGGAGGCGTCCTGACAAGACTGGAAGACATAAGGCACGTAAGGCATGCGTCGGGTTCTCGCCCGAGACCTCCCCGTCGTGGGCGCGGGAATYAGGGCCGGGGACCGCAGAACAGTGAATCTNGTAGCGAAGAGATTTCAGCAGGTCTTAGTGCTNNCTTNTCTACGAATCCCCGCACGTCCGGCCTTACTCTGAGTATACTCAAGAGTAATCCGNCAGGTGTCGGGATCTAAGCGCAGCCCGNCCGTTTAAGAAGACATTTTGTAGGCGACTCCCACCACCAAGTAATCACCCGTGGCACCACAACTACGACTCATCAGCCCCAAGGCATGCTAAAAATAGAGNTGGTCGTCTCGTCATAATTCGGGTAGAAAANACATGGGATTCACGACACAACNCCCTCCGGGCGCTGAAGAATTCGAAGCTMGTGCCGATTACCGGGCCGTAGAGCTACCCTTCCTCCCGCGGCTCGTCCGACCGTATCAAGGGACCGACGTTCCGTTGGTGRCTGGTAANCCCCCGGCCAAAGTATACGCGAGGCCGCGTCNTCCGGNNATGACAACAGAGGAGTCTAGGGGCAGATACATCAGTCTCTGCCTGTGTCCGTTGAAGGGCCCCCCACTTCAGGAACNAGCATTTAAATGCTGGCGAAGGACGAGGCCTCTTCTCGGGGGGCTCACACCTCGCACCGGTGGGCCACGAGAAAGGCGAAGTAACGGCCTCCTGACGAATNCTCCAACNAATGGGTGCCGCCGGTACACCWCGGCACCCTGCGAGGCCCGGACTACACTGGTCATCAATAGAGTGAGGTCTGACGCTGGTGCKCAAAATGTTTGTCGGGTGAACATCCTGTCATTCGCTTTAGGCATCGCGGCAGAGGCGCCTATCCCGTGACCTTTATGGGCATCGGTCGGCCCGCGATGGACTTGGGGACGSGGTAACTGGCCGAGCACCCTCAGTCGATGAAGATCTACGACTACAATGTCTCCGAGGACCCTCTTTGCTGTTTNTGGTCGGATAAAGCAAATCTAAACATCCACAGATCCAGACGTTCGGCTACGGCGCCATGGCTGCTCTCCACTCCAACATCTGTCAGGGGCGAAACATGGTTGCCCTTACTTNTCCTCCCTCCTGCGACACTTCTTAGGTGGCGACCGGTAACCCGTCAGCGGCGCTGCAGACACCATCTGGATACACNACTCAAGCCCAAAAGCGCTTAAGCCTNGGATCCGGCGCTCTGGTCGCGGCGGNCGGATACAGGGACCCACTATCAGAGCCTTGTTGCCCGACCCGTGTGCAATCGACGTTGACATTCTATAAACACTGCGACCTGCTACGCACGTGAACACCATGCACTCNCCGCTCTACTGTGGGGGGCAACGGGTACACGATGCTTTAGTTCGGAATGACATATTCAGCGCCATTGGTANCATGTAGTGGCGACTAAAAGGTGACCGTTTATGCCTCGACGGCACGACGACCTCAGAAAGCCCACCGGGCCGCNTGGCCGTACCTCGTTAGGTCCCGGCTACATCGATATGAGTAGATTNAGCATACTCGCGATTTAAGTMGCNAAGGTAACACTCGCTAGCCTTCGAACGATGCGTACTCATCTGCTGCCTATTATAGAGCCGGCGCTTTCAACTAAATACGTTCGGGGAATGGACTTGCCTGGCCATNACTCTGATCACCCGTTCAACCACCRACAGTACCGGAGCACCAGGTCCTCAACAGAAGAAGAGGCGCGCCATTGTGCCGTTCTGCTGTTGCGGCTAAGGCTTTNGTACTNTGACAATTCGGAAGGAGGCCCGGGGCCCCTGGGATATCGCCCGGTAGAATGCCCCAGCGCACGGCTTTCATAAGCGAAATGCTAACACCAGCCGGCTTAGAGCCCGAACACTGACTACGCATCCCCTTACATGTNTGAGTACTGTCTTACTATTCGGCCCGCCTTATAGGTTCGGTGAGTGACTTAAGACAACGTGGCTGCTCCACGGATTCCGAGAAAGCATGTCCACGCAGCCGGGGGCTGGAAAATAATGGAACTCNCCTTGAATAAAATGCCAACACCGCCTGGGCAACGCCTTTGCTCCTCNTACACAAACGCTGCTCAAGNCCATGTTAAGGGAAGCGCTCGCTCAATCTACNCCAGCGTTCAGCCACCGCCAGCCNNAAAGCACGCCGGGACYTCCCCGGTACTAGTTTTCCTCTTACAAAAGTGTGACCTAAGNGATGACCACCGAACCTAGTCCGGYGCNAATTAGCTTACGACAATTTCCTGTGATTGGCANNTAACGCCTTTGGACCAAGTAGTCATATCAGGTCGGAGGCGCGATCCCTCCGCTGGGTAGGACCAAAACAGCGAAGGAGCTYATTTGCTATAGCTGCAAGAATGTGACACATMTSTTGTNKGGGANATTCAGTACACTCGCACAGCTCACCCCATAGGACACGCCAATCRCAGACYGCGTATGTACGTGGCGGTGATATTGTTCTACGAACGTGTGGGAAGCCCGCAATRGTGCWGCAYGGTGTCACCTACATGGGGGGAGTACTGGGAGGTAAAATACGAYGAGGCTTAGGGCCACGNTCCCGNTCTATGCAATGACGTCGCCAGACACGCTTCTACCGTGTGTGCAGAARCTACRCTCCTGTCCGGTGGCCAGGGAACGCAANGGAACGACCATTCTATTAATCGGGGGACCGATATCACAGCGTAGATCTGTCCCACACTACTTGNAACCTCGCTTAGAAAAGGCGGGCCAACTCCGATAGTACAACGGCGGTTGCACCCCCCGCCCGGGAGCTGTGCATGTAAAAGGACCGTCGACTGACGACAGGATGAGGTTGTTAGTACGCCNCGTCCCGGGTCGTCATACAGTGGTCTAARACCACGAGTGTTCGAAATCCTATTCTACAGGACGATCTTAGACATCGGTCCTTGCCTTGATAGTACTTACGAGGAGAAACAGTCTAAGTGGTCTCGTCTAGCATGCATCCTGGGGCAGGTGGTGCCTAGCCACGGACNCGAGYGGCACACCGCGATGACTGTCTCATNGAATGCATTGTACCCATTCTCCTACGAACTATCTATAAGAGTGGGAGTTCATGGAAACCGNTGACAGTGCNATCATCGGACGGTGTCAGCAAAACAAGGWCTAAAAGCAGTCAGCCTGCCCTCCCGAAACAGCTRGTATGTRAGTCTGGCCACGTCTAGCTTGACGTAAGAATCCGATTCGATGCCCAGATTCCCCGTGGTCTTCTCCAACCCGTCTGCTTTACCCCNCTCNCGTTTATCGCAACAGTGTTATGTTTCTTGCTTCNCATCTTCCCTCTATGGCCCAGCTGTCGCTACCTGTTCCCTCGACAAATCCCGCGGTGCCCGTCCTAGGTGACAGGGCAGCCGTGCGCTACTTAGCCTGTAGCCTCGTAGCTCCTTACCGACCATTCCCGTTGTAGAGGCGCCTATTTATCGTTCCTCCCAATGAAGYCGTCCCGTACTGGCACGTGATCCTTATCTTAAGTCCGCTAKATGGCGCCACACGTTGTCCCTGGCACGACAGCTTTAAGANCTTACACCTCTACACNGSCGCCCTAGTAATCCGATACTTGCTCACACGATCTTATAGCTCACAAAAACGCACAAGCCAGTTTCGCGGATGGCGRRGCGGGGGCGTGTAACGGAGGGTATGAATGTATTACATAAGNGTGCGAAGCACTRACGGCGCGCTATAACGTTAAACCTGGRYACTGTCCGGGGACTCCCGYCYYCTGGNCGCGGGCCTKAGACTTTGGGTGNCAATCGCTTCNGGAGANNAATCACTTGRTCGAGGCGCGACCTTACGTAGCAAAAAAAAGCCTTTATCGATGTTACGACGCACGATACTGGAACAGCTCTGCCACTACCTGTTTCGGACATAGTTGTAACATAAAACTGGCTTGGGCNATTCTAACCGTCGGCACTGCGGTCCGGTTGGGCCGAACTACCAAAGGTTCCCAACACCTGCCCCCCANATGTCCCKGTCAGTCATGCTAGTNAGTCANATCCCATCNAGANACTGAACGTAGGAGGGGATTAACCTAACACCCCCAGCGGAGCTCCGYTATTTGTAGACGCCTTACACCCCGACAGTGCAGAAGGGGGTCGATTTGTGGACTGTTANGGAATNATAACNCGGGCAGATACTTGTCCGACAGAACGCGCAGAACTATGGGACAGACTTTACCCCGAACATAACTAATAGGCGCTCGCTGAAGTCCAACCTAGGACTGTCTAAAGCGGGTCCTCTTGACACTTATTAACTAGACTCGGTGTNGACCTCTCGGAAGTAAGTTGGGGAATAACCATGCATGGATCGCCTATTCTCGCGGCCTTATCGGTAAAATTGACGCTTTTGTTCTCATCACAGATCACGTACAAACGCAGTTGAATGGCCACGATATCCTTAGGTGTGATGTAATTGGAGCGGGTCAGTCACGGCCAGCCCCGCTTCGAAGACCTCTAGCGTGACCTGGCCTCTTCGCTGATCAACGATGGATCCTCGAACTGGCGTCAGAANGCGGTATCCCGGGCGTCAGCGCGCCCTGTAGTCCATTCAACGCCGTATACCGTGTTGCACCTTGCTCCTAGAGATACGAGTACAGCCGGGAGGAATGGCACTCACGGTCGGCTATCCGGACAATATCCTTRACTGCACCTGTCCCATGGTAAGGCCCGATGGTRTGTTCTACGAGCAAATTCCCCTAACAATAAMTTTTTCCGGTTGCAGGAGTAGCRCTCACCTGCGCAATACTCGTCCTCCGAGCTRTCTTCACGAAACGGTTGAGAGGGCGCTATACCATGAACTGATACCCATTGACGGAWTNCAANTATCGTTTAGCCTCAACGATCTTACAAGGCGCTCGGAATATTGATCCATGGCGCCNAGTCACGAGAGATCGTTACACCCTTGRACGCTGACTCTAACGCGYTTCAATTGGAAAAAAGTTCCATCTCTGATCAGCCTGGGTGCACGAACTACAAGCCCCAACGTCGCNAGCGGCCCAGATACTAAAGGATCTCGCCGAATATGGTAAGCTCTGTCAAGGATATAYTCGATGTNTCCTATCRCTAATAGGCCATGCCGGTCAACGCTTCTGCTGCGCACCCCACCGCTCCGCAATTAGCTTGGGAGGGGCCCCGGGGTTAGTGGACGGTTTGAATGACACCGAGCGAAACAGGCTGAGATGCATCNCTCCGAGATGAGACGATGTATTGTAAGANGTCGGCACGCTTGGTCCCACTGTAGNTNCCAGTTTAGTGACNAGTGTAAATTAAATCTAAAAAAGTCGTCCCTCGAAGGTCGTTCGTATNATNGAACGGCCTGCTCCCNCTCAAGGAGGTGGGACGCGTTCCAGCGGTGAAAATGACGAGCAACACTCCCTGCCCCATCTTNTRCATGTGCNGGGTCTTGCCTCTGTACAGCNGNGGGGTCGACGGTTGCNTTCGATACATTNTTCTGGGCAACTGAGRNCTATGATGGGCAGTCTCGAGTCACTTTCAGGAANACCCCGGACTATGGACCAGCAGGTCCGCCGAGGGCTGATCAAAACCGTTGTGTCCCGCGGAATGGATAGTTAGCTACCTAAGTCGCTTGGCCCATTGTTTCCTGGRGGGCCCGTGCACTGYCAYCAAACGCGTANGTCGCCYTGCATGSACWTGCTCKATTACCGATGGCCGCCTACGGAATAAGAGGTTGYCCGTTCTGTCTACAAGGGCCTTACTGCGCAANAACCCGGCCGCTCGTGTAACNGCATGCTACACAATTGGCGCTYGTGGTTGTTGGGCCCCTTTGTAGCATTGCAGCAGATTGGTATAAGTACACGCGCGTCAATAGCCCTGTCTCGATAGTCTATCTGTGCCCTAACCCGAGGAGGCCNATTCCTCTGACACTCAAGGCTGCATTCACCCTGGTATTAGGTGGCCTTCTATCATTAGYCGACGTTAGAGTTCCTAATGCWCCGGANCGCAATCGTGCGNATACGGGTACGTTNACCGACGTTTATATTTTTATTTGAGGACTTATGATACCTCATCGATCGAATTGCGTCTAGGTCGGATGGTCACCCTACTGAAGCGGGTCTCTGAGTCGTCATTGTCGCAAACAAAACCCCCGCGCCGGCAGAAACGGAGAGGTTAACCGGGTCTGCCGACWGAACGACCTTTGACGGCTTCCGGTTGTTAAAGTCACTCTAATCGACCGAGCGGRCCCCGGTCCCGCGTGTCTAGCTCGGGYTCGGGAAGGACTATTGAGNAAAGATAATCCTCATGAGTACGTTGGCGTAGGCGCTCCGGGCCCACAACGCACCCATGTAACTACCAATCGGTATTGTTTTAGATCTCTTTTCCTATAGGTGAGAAATTGTTTATCTGTTCGCAGATCTGGTTAGCAACTTCGGTCGAGTCAACTAACCTGCTTTTTAGCAGGNGCGAAGTGCGCCGACAAAAGACCTCCGAGTCCCACTCGGGCTGTTCTCGGCCGGGGTGTACGCTCGGGAACTCCGCGCGGTTTATCTACCGCTGCCNCGCGGTTTTTGGTGGTTATCTTGGGGATAAAGCCTATAAAGTCTCGGTCATGAGGTCCGTCGCCNATCCTTCNTTNCTGATTGWYGATCGAGGCAGTCTCGTTGCCTTGAGGCACAATGTGGGCCTGTTTAGTTATCGCGGTGYYGAAGAATGCCAGGACTACATAAAGGGAAAGGAAATTTCAAGGTTCTTCGGGGGTCGGCTACCGTCGAACGCCCAGTTGRACGAGAGCATCGGCCTCGTTGTGGACCGTTTTGGGGCGRRCTTRTCCCGGGCAGCACACCCATGCGTAGTGTWGAAGCTCGAGNGAGGAGATGGGTAGTCCCGTGAGTAGGCTAATGACNGTTCGTCTGGCAGGCTACTCCAGGCGCTCGGRKGCCTAGCGTATGTCCCAGTCACTGGCGACGAAGCATTATGATCAGTAGTTTCGGATCAACAAATGCACCGTCTWYAAATCCGGACCTGCCTACACGGAGTCATGANAGGTAGGCGNNGCCGTGGCAATTTTTTTTCCAAGAGCTGAAGGGTCCAGCGTGGAGTCACAATTGCCAAAGTCCCTGCCCTCCCTCCCRTCGAGATGCCCCCCGCTAAACCACCCAGCTTTCCCAGCGGGTATTTGACGGCGACATATGAGCGATCATGTCCTGYTTTCAGAGTGGCAAGGTCTATCGGCACACCTACNCCGGAATGTGAACYWTGTCCTCGAAGTATCCACTGGCGNCTTGAAAATAGCGCSGCAGCTCCACAATCTGTCAACCGGTCGTGGGTGGATGTTCATACATTCAGACCGACTCNTGTCAATTTAGGTTCTCCATTGAATACGGGGAGAATANNNNNNNGGAGCCTTAGGAGAAAAAGAGATAAGGACGCCTTAAGAGTGTAGGACTATCGCCGCTGAGAGCCAAGAGACCGGTGATAGTTCTATTGCCCATGCCTGGCGTCCCCTGCCAYACSCGGGGAAGCTTCTTGCGGGNGGGACCTTTAGTTCTCTAGGTGACCTGCTCTGAACCTCAGGTAGCCTCGGTTCTTGTGAACGTAAGATTTGTAGGGTCGCCGGTACAACGATGCGACTAAAAGAATCCGGCACGGGCTGTCTTGGNTCCTACTCGATAGCAGTTATCGACGTTCTGATATTGGCTTCGAAGTTGAGATGGCGTCAAGTCTTGCCNTCATCGGAGGCAGNANNNNGACTGATACCAACACGATGGCGGCAACGTTCGTACTGGTTTGGCACGGATTATGAGAACAANGATTGCTCCAGGCCTAACCCGAGCCTGGAGGCTCGACYCTRGGCGGRCCCGYTGGGGCACGCRCCCCGAATGGTACACGCGCTCGGTATACCCCGAACGTGCAGGGGGACACTGGTGTCTGATATCAACGAAGCAGGTCGGCAGTACGTCCCGAGCGCTCTCAACGTAAGATGCGGCCGTTTTAAAAAGGCGGTCGCTATAATCAAAAGGTCATCACACTAAAGAAAATATCTCTSGTGTCACTTAAGAACGGGCCTACGAGATGCCAGAAGGCAGGAATTTAAATGTAAGCTCACAGGGGTACCGGCAATGTTAGAGCGTAGTGTCAGCTTGACGGCCTATGCTTAGRCCCTCATGAGCGGAACGTAAAACAATCATTAGCCTTAGNACAGAAAGGYGCCCCCANGACCCTGCCGCCTGGTGTAATGGTTAAGTAAAAAACTCATGGGCCGCAGCTTGGGACGTCTTCRCCTATGCGGGTCACCCTATGCCAAGCGCYTCACTGCCATTCCTAGTACAACGGCGAGAGCCCCGTCTGTGGTGAGCACCGTACAGCAGAACTAAAGCYTAGTTTGTATATNCGGCATATACAAGTNNNGTCTACGAACCATTAGAGATCCGTACGCTATTTGGCCAGACGCAGCKSATCTTCAGAGATAAGCTAACCCGACTTCATTCCCGTCCTCCGGCACTATACTGTCGCCCGAAGCCTAGTAAAGGATATCCCGCAGCAAAGCGCATGTCACCYGCATGACCCGATCCATTGCCTACCACAAAGAGTCTAATGGAGTAATCGCTGCGACCAAAGGAGNTAGCCATGCGYCCGTTCACGTCCCTTCGGGGTGGCAACTTTACATCAATACGCTAYGTAAGGCGGCAGTTTACCCGGCCCAGCGTCANTACAGCGTCCTCGAAGCAGCTCCAGCTTCAATAGCTAGGGGTTCTCNGTCTAGCCGTGNCAATCGCTATAGTGCGCCGCGTTATGYGTTATATTCMTGTCGTCCCTGAAGGGGGATACATATAGGTTGATTAACATGACACGACGTGCATTATGATTATGGGTTAAGACCAAGAGCTGACGATCGYGTTGAGACCAGACTTGGTGCGTCCAACCCGACTCGCCACTTTGAACTCTRGCGCATGTACGTAGGGTTTACTCGGTTGTAGTGCAACGCGTAACCCTTCATTCCTCGCACCAGTGGTCWGACTAGGGATACACTCCCATTGNACGGTAATTGCTACGTGACAGCGCCACAAAGTGGCCGGCATGTAATTTTATCGACGTTGGATATAGAATGAGCGGTCCCGCGAGGAACACCACAGAGACACCNGCTACTAGCCCCGCTTCTGCAGCCTTAAATACCGCAAACCGGTTGTGTGGTAGAATCGCGGATCTTGCAAAAGGGNNTGCATCGGTGACCTATTGGCTCTTTGGGGTTAAAATAATCTTGTACGTCTCCTCTCACCCACCAGACAAAAGAGYGCCGAGTATTGGCTTTAACRTTACGATAGTAATAGGTAGCCTTAATAAATGGATGTAGTATTATGCTAAAACTGGGCCTGTGAACGNGCATATGWTTCCGTTGTGATATAATTTCTTACNTGCAGGGGATATGTAAGGGACCAGTGGAANAGAAGTAAATGCGGGATGTCGCGGTRGGCCCCAATWCTAATATAATAGCANCGGGACCTGCTTCAGGCTGGCCTACGGCAGAGCGCTCAAATGACTCACTAGGGCTTGCCGACTCTATCRGACATGTACCTAGCGAGTCCCGTCGTATGGTGCCSRCCACTTGGCTATGCGATTGGTGCGTCAAAACRATGGCCTATAGCCCCGTACGCGAGGTTYGKCCTCCAGGTCACGGATGNTCGTTATCCTGGGGTCATGCCTCCATGTCAGACGATACAAACNTCCCGGCGTTCCAYAGAACCCCCCACACTAAATGGTGAATGCATGAGGAAGCACGACCTCTGGAACCTCCTGTTGGGAAAACGGGTCCAGCGCAGGCCATGACCCTCAAAAGACGTCTCCCGACAANCATAAACNCGCGGGTAGACYCCATCACGGGGGAGAGACTGTRGGACTCAGGGCGTGCAAGGGCGTTACTAGAGGCTCGGAAACAAGATCTYTGCATGTATACCGCCGGCNGCCTCCGTYAAATCTCATCGCCGTTCTCATGCCCGGGTAACTTCGCACTTCATCAACATCGCCCTACCACNTATGGNATAWGGAAGGCTATCAGCGCTCTGATGGGGCTACTTTAAACACGGGCTTCAGCAGTGCTCTGTCTCGTAGAGCCCCCCGCGAGGGAGCGGTCATTACTCCTGCAGTGGGGCAAGATAGGTCACACGAATTCCGCGCTGTCGNGTGCTTGTACAMCCNTCCGATGTTAGGCTTCTTTMCGCATGCGATCACCTAACCTCAAGAGGCCAGTAGCCGCACCGTTCCTGTGTGGCCCCTGAGCGGCACCTTTGGCTGAGTCCAACTRTCGGGCTCACGGATCACAGCGCCCGGATCCCAACTGATGATACTAGCTTCACCTGATATTGCGGGAGCACCGTGTTTAGCGGGACGCAATTTCGTCGGGAGGGTGCCTCCCCCGAATGGGGATAGCTAAAGCGCATATTTGTGTCCCCGAGCTTACTCACCCGCCTAGTCCGTACAACCGATCGGGTCCTACGYGCGCGGTCGTCGCTCAGAAGTTCTCACCGATACTNCCGGAGTTGGNCCGGTTCAGCGCCCTAGACAGGCGCCGACGACATTCGGCGGTTGAAGACGGCCGTTTGATAAAGGATCGGGATTCCAGAAGCCTGTTAGTGAGGCTGGTGCTAGGACCTCCAACGTTGCCTAGGACCTTATCAGTATTCGGCYAGATCGGTACTGAAACGGACTCCTTGCCCCGCCCAGGACGCCAAAACTTAGGCGAGTCATGGAKTTCTCAATCATGGGACGCGATGCCGCGCGAAACAGTACCTGACTACACCANGCCGTGATTTGGACCCTAACTACAGTAGGCTTCTGTGGTTGGGCGTACAGCATTGTCAAAAAACTNCTGCAGTTTGAATTTAGGATGGAATGCGCGGTGGTCCACGAAGAAATGAGCCGNATATTTATCCATCTACGACCTGTATACACCCCCCAAAGGATTGACCAARATATGTTTTGGGCTTTTCAGAGTCCCCCTCCGACAGGTGCCCACAAAGGTTAGCCTTTTCGAGAGGCAATCGGGTTCTCGCCGCGGTAACCCNTGCACGAACCATGGCAATCAGGTCGTCGTCATCGCTTCCNACTACGCTCGACGGCCGAGTTCCGTTCAAATCAANATAGTAAGTGCAGGTCTACATCATAAGNCAGATGCCCTAGTCGAGACGGCCTGACTAGGCNAAGATCTTAAGGAACCGCTACACATGGGGTGTATCCGCAATTCCNAATTGGTACGCTCACGGTATCATGCGCACAAGTAAGGGTCGCACGTTTAGACGTCGCGTCTTTCGTCTGTTGGACNATGCCCTCCAGTTTCTTTCTGACCCCATCNAGACGTACTTCCCAGACGAAGGTCTCGGTCCTACTCCGCAGAGCAACCCTCCGTCGCNGTTACGTATGGAAACAGGCAACCGGGAAGTACATAAGAGCGTANCTCGGTTGCGGCNCCGGYGANCAACGGTAATCTGAGTTTGCCGTGCTAATCTGAATCGTGGTATTTCGATGGTCAACTGGGGTAGCAACCGCCCGGCTGGTACACTAACTTTACGCTAAAGTAATATGGTCTACGATTCCATGCCGGGNAACGTAAGAACTTGGCGTCATAGCAACACGTTGGTAGGACGGCGCAGAAGCGCTCGCAAAACGTCGSNNCGATATGCCCAATCAGGGTCGATACATACGTGTAGCGCCCRGGAACGAAATCGAACTATTTACGTTCTTTAACTACACACCGCACGCGCCTTGTCGGAGTTAACGCCGGGGAYCGCGRTAGTACATGTGATACTAACCCTTTCGATATGATCCATTTAGAACGGCTAGGCCAYRCTGACGCGCACTAATGATACTGATTGAACCGTCCACGCCATCGAGAGTCTTCGAAGCACGTGCGTGTCNTGTNGTGTACACTCCGAGACCGGTACAGACCCCGCAGTGTACGTATGGCATRCCTATCGATGYGSTAACAGGATTCTTCAAGGAAGGATAGGANAAAGCGCTGAATCAGRCAGCGCTGCCCTATCAGAGTTTGTGCCAGACACTNAGATCAGAGTAAATNGGTGTACAAATAAAGCGTGCGCTACGTNACCCGGTCTAATTACTNATGGTCCACTTTCNAGAACAAACCACAACACGAAACAGACCGATGGGACGTAGAGGCCACTGCTATGCAGCWACTGTATACANGCGACAGACGCGGGGATCGGCGTGTCCCATAAACCCGACTCAGGGATGCAGTAGGTCCGATGGGTATGAGTTACGNCCTGCTTTGAAANTGGCACCTATGTGANGGAGGGACCNAGTGCCGAAAAGTTAACCTGCCCACTCGTTCTTGTCCGTTGGAGAACGCCTACGCATCGGTCGCCAGNCTGATCTAAACACCAAAAGGTAACTGGCTATGGGTTCTGTTACCTGCAGATACCCARCACGAAATAGCTAGAARGATACGCACTTCCGTCATCAGNTACGGCTGCAGGTCAGATGCCTAAGGNGCGGGTCGTCGCATCGATCCAGACCCGTCTNCTCGTTAACGTGCCGCCCTCACTTCCTGGTTCCGCTGAAGGANATACGGGTCCTGACCNCGCGGCGGGGGGGGCCGCGCCTCCGGACAAGATTGTGCCCTGTATCCGCGGTATCAACGGNCCAGTGCAACACCAGCCGAATGTTCCCGCTCGAGYATTTGACRGGTTATCCGGCGACTGAGTATAGTGGGTCRAGTATTCGATGTCGAGGTTTGCATGGCATGAAGTGCACCGGCCCTTAGCTCTAATTANCACGACGCGCCCAGTCGATTACGTCGTGCAATGGAATAGACTTNGACGTGGTGGTCCAAGATTACTTACARGACGTAACGATGTGCCGCACGCCGCACGGTCTGACTCTCGCCCCGTCACAAGCCCATGGACGCCTGTGACGAGGGTCGCTAGCGGTGCTCCAAGCAGNNCCTCACCAAGGGTAWGTGTCTGAACCTACGAGTCATCTACCAGGCCTTTAACTCYGCGAGCCGGTACACTAATTGGCACTTGTGGACAGTGTTAGGTTCAGCGCTGGGCGTAATACATTTATATTCTTCCTAAAACCGCGCATCTTAAANGAGGGTAGAATTCTAYGTGGCCTCGGACTANTGATGTTGGYCGACTGTAACCAGGGCTAACTTCTCGAATGAGTAGGGCCCAACCTATCAGTGGATTRAACGGGGGAACGTGCTGAGGTATCRAGACCTCGGCAAGTCTGCGACTGCCCCACCTCATTTAAATAGGACGGGTGAGTGTGGTAACATNCCAGCCGCGACACTCTGCCAAGGGGGCAGCGCCGAATGTCGACACGTGCGCCAGCTCGTTCAAAATCCAACCCGCCCGATTCAGAGAATGAAGTTAGTGTTAAGAGGATGCCATCCGGCATATTGACAAAGAGTAGGACTATGGAACCGCGCGGTGTGAAACACGATATTGCCNCCGGGAGAGGAGGGSCGGCACGAAACCCCCGTTAAAGCGACAGTGACAGACAAGAGCCCCCCCWCTTTACGCCTAGCGTTTCCGYGTTGCGTNTAGAGCTGAATTTGCGTCGAGAGATATTTGCCGTTGGGATATGACCACGGCACNCACCTACNGCGCGANNGCTTACTAACCGGAAAGTCCACAGAGNTKCGTCCGGTGGACCGGGCGCATTAGTCAGAACATTTTAAAGGGCCACAACCTACGTTAGTTAGGTATACAACACCCYCGAATCGGCCGGTTTTTCGTCGAAGGCGGGGTTTCACTACCACCCCGTCACWGTGGGGCGCGTTGCCGGAGAGGGCTCCCCACCCGCTCTTTGCTCGGCTACGCGTCCTGTGACTACAGGTCCCGTAANAGTCCAATCATCRGATTTTGCTTACTTGCNAATGCGAAAGTCACACCTGACCTTGCCCCATCTAGTCAAGTMYTACTAAAGTCTTTAGATGCNAGCYTGAAACACGCTTGTATCTAGGTACTSTGCTTGGATGTTGGAAAACAAANGGCTGCGTGACNCTAGTCAGTGGCGCCGTCTGATACCCTGCGTCTTGCNCGTATGCACAACTWGGTCCTAGGATNTGCCAGATGCCACGCCCCTTGGATTGGGACATCCCTTAATTTCTCTACTMGAATCCTNGCTGCGCAGTNTGAGAYRCGGRATTGTCCACCTAGTATCACTCATGTTTCATTGGATCTTCGCAGCACGCGGGGTAATCTGAGCCAGTACCTATTAATGATTCNGGGCTTCTAGCYGACACCGCTGGAAGAGAGYTCCNCGGAGGGGAYACTTATTGAGGGGCGTAGAGGRCCACCAGAGTGAATGAGTAGKCRACAGATTCTACGTGTAACCGCCCCCTGGGGGCAGGTGARAGCACGGAAACGGSCTGTCGCAAAGTKACAACTTGCTAGTTGTAANGGATAGGGTATCCAGTTATYACGTCACTATTCTCTCAATCGTATGATRTTTTCGGGCCCTACGCTTCCAGKTGCACGACTGCCGTGCTACAYTTCTCNAGATGGARARGGAAGTGGTACACATCGAGTTCCCAGCAKCGATTWGGGCTCTTGAAACCACGAGTAATTAAAACTAACCGGGTACAGAGGCGGTCGATGNATAAACTGAACWGANCGCARCACATTGATGTANAARTGAGCNCAGTCCTACAAATGTCCCTGATGTTTGAYATGCGTCGCGCATGGCGCCGCATCTGGTCAACCGTGACGGTTGTAAYCGGACAGAATCTTCCTTCGYAGAGGGYCCGTCGACCCGGYGAGGCGCAACGCCCCGGTACTGAGATTGGCTCCGCTGCGTAACAGGGCCTGTATATCTGGTAGGGTTCCCGGCACCGCGTRCCGCTCGAGAGTGCCACGAAGAAGCTAGTTNACACGGTGAAARGRTTGTCCTTGCGTGAGCTYCCGGGGAGGCGTGTCGCCCAGTCACCCCGAAGATCTCGGGTGCCCTACTCTCCGGCGCGGAGTGGATGTAGATTCCTCGCATGGAACGGTGTTCNCATTGGACTTCTAGAGCGCTGGTCCGCGCATGTTGAGTAGTTGTTCCCGKTTTGATCTGCGGAAGAGAAAGCATCATTATATTTCTGTCCGCCATCTTTTTGCTTGCGGNNCGTGGCGTTGGTGAATGCGCTNTATCGGACAATCGCCTCTTAAATCGAAGCAGGAACGCTAGGAATNGGTCCAAGCGCCGACGCGTCTGCRGAGTAATTTGACCCTTATAGCGGACATCTTGCCGGAGTCACTCTNTCTCCRGCGRTGATTYGGRTTGCAATRTTATCACCAAGCTCGATACCAGATANCTGGCCGGCACCGATCACTCAGTAATCGCTGACGGGCCTGACGTCCAATTGACGGANAACCCTTGCNGCACGGTCCGAGCGTTGCGGGAACAAGGCTAAACCACTGCCCTTCTTTGTCCGATCCCCCACCGAGTTGGAATGGACAGCAAGATCACGCCCTGACATCGGCTTGCTGGGCCTATGGCAAATATCAACTCAACCCCCAGAAGATAAGNTGCCCATTCTACAGTCCAYTCGAGAGRTACCTGACCGGATGATACAGCCGCAGAARCCAGACTAGGTACGACCTTTATACTTTGGCCCTGGCTTTCGGATGTAACCAAATTAGGACTTNCTTTTGTCATTTAAGACAGTGCGGGGAAATGTTCGTTTCCNGAATGTGACTATGAGTAAACCTCTTACTACNCATTGTAAGNTAGAACTATTTTAGGACATGCGCAGGGRCTCCTCNCCCCTCCCGTGAGGAACATGGGATGCAAAGAAGCGCTAAGATGATAGTGCCACTCAGCCGATTGTCCTTATTCTGCGGTCGCGATATCTATGTCCGACCTGTACTGAGGAGGGAAATAGTTATCTATGGCGGGTTAGACGGGGCAATCGTGTTCTGGAAGACNGGCTCTCAACNGCCGCACAACCCGGATGAGACGACTGGAGTGGACAAGTTACGAGTGTTCCTTATGCACGGTGAAACGAAGAAACCGGAACTACGGCAACGGAGCACTCTCACTCCCTATACATACCCCTGTTTGTGCGTWRTCCAAGCAGTCGGATAGCTTAGAGCTGGGAGATACTAGAGCATGGCCATGTGGCGSYCCCTCGYGCACTCGCCTTCCCTACGCGGCTCGGTAGACCGCSCATAGAGCACAAAAACANNATTGACACTCCGGCCGMGCCGTCACTTGGCATCACKCTCTTACAGGGACTTGATAAGGACGGCCCAGACGAGTCGCYTTTATAGCTACGTATCACGTGCAAGGCCACCCGGCTATAGGCCTATTGGCCGTGCATGTCGNTACCATCCTTTCACACTGTGACAGTGAAATGCCGARYGGGCCGGAGCCCARCCTGCCAGTGGCGCTGCYACCKTTGATCGGCCCGCCGCACTACCGGTCGAGCSGTCACTTAGATCGCTGGAAATGGYTTTCGTAAGTATAAGCCTCGGTATCACCCCCYGCGCACAAGCCCCCGGGACGGTGCCTAGTACTACTATGAGAAAATCGGGGACCCCCCCATNCACATCCTTCATACAGGCGTGTCCACTGCYCCTGCTAGCGTTYCAGCGGTAATCGGCGCCGTAATTCCACGCGATGGCCGGCTGCGGYCTAAGAAGCGCCGCAGTCCTRGTAAGACACCCATCCTGTTAYKCGATTTGTCCGTAACGGCATGATAAAAAAGTGTAGAGGCACCAGGGTGGAATCTCCAATTTTGCATAGKAGCGTNTAACCCCAATCGGTTAGGCGTGCTCTCGGTAGAGGCACATAAGTAGTTCCGCAGGTCGCGGCTACNGTANMGCAATGGTGCATTGCSATGTGGCGCAGGGGTTGSATGACTTCACTCTATATTCGAAGAGTCTCTCATAACCACATCGTGAAGGCGACTGTCGGCTCCTACGGATRGATGAGCGACTGCAKACATGARGGGTGCGGGGGGGGGGGAGCGCGSCCCGAAGTAATTACCCGCGRCCGGCGGGYTTRGGGTCGTATGCATGATCWATTTGAATGCCGYATCTCAAGACRSGGAATCTTGCTCTAAGGAGCGCCTTCCAAACCCACGAGACCCCACCACAGTGGGAACTGTTTGCAGACGTGGTCCTCARAATAGTSGTTAAGGGACCCAAGGCTTCCGCCAAATGGGT
>Pseudosasa_nanunica_NH125    
TAAYYGGTCTGATTGTTGTTCGAGTCAGTTGTCTCAGTCAGAGATTGTAGRCATGTARYTAAGAANGTTATGCGAGGACATTCAAGGATGTTATCNATANCATGAGTGGAAAGGRCCYCAGGTTAYTAGCGGGGGGGGCTTGCTGAGATGRAACGTGTTTAGACACGCATTGCATAACTACCGCCAAGATANGGCGACGTAAGAACGATTCTCGGGCTTATGTGAYAGTCGGTCGCTCCAACCWAGCGCTAGATACTCGTAAACRGTANNAGGCCGGACCGGGGNCGCTGGRYCACCCCACCAGAGGCGCCGAGGGTAGYMTGCTTCTTGTACCACAGTTCATCGAACTGGTGGGCCACTATCTACTGGTCGTGGACACCTCCGAGACCTAGGATCCAAGGTCNTTCAGGTCTCGTAAGCTAGGYCTCATACATYCCAATCCTGCACGCAAAGGACCGGGCCGCCGGCCRCACTCRCCGMGCCTGGCSGGAGCGCGCAGGGGCAGTTACCGTGAGTGCTTATAAGCCCTTTGATTCTGTAANCGTAGGGCTGCGCCTGCCGGAGTCTCAGCGCGRCGGRGTTATCGACCTAAGTCAACTTGTTACAGAGTGTCGTGTCGNTTYCTTCGGTGGACCCCCAATCGGGCACCGAGGTACACGGGACTGACATTTCAATGAGCTGACACCCGAANGTGATGACCGCTGACAGTGAYCGCGTCCGATATCCGCTCTAAATCCATGGCAAGGCTATAATATGATGTGTAAGAATATACGTCGGGAGGYAAGAGTAGCGCAACTATACTCGGGCCCGMTCTTTTCACGGGCTTTGCAAGGGTTTTGACAAGGGGCGGCTAGCATCTACGACNGGTGGTCCCACCGGAAGAGCTGGGCTTTTCAGCGTAAGCCACCATCGCCAGCACACCGAAAGTCGTATCGCCTAGGGCCAGTGTGCGCTCATGTCGGTAAATTCCGNGTATATTCAGTCGAGCTCGACTGCAATTAATGGTCGTGGTAATGGACACCCATAACGCTTTCTAGTTTTCAAACAGGGCTCACCGGTGATTATAAAGCTTCAATGACACTCATGGGTGTAGATGACCACATACTTTGGGTCACGTTCCGCTCRTACTCGCAGTCTATAGGTTKGCTAAAGCTTTGCCGGTATGATTCCRAGCTTTCACGTNCGCTGCCGCTCCCYYTCCTAAGTTANTCAACTMTGGACCATCCGTTGGGCGAGRTATAGCTAGGGCTCTTGAGCACCCCAAAGGGCAACKCTAAACAGGCGGAACTGGCGCCGCCAGCTGAAGGNTCTATGCGACGCTTCACCTTGAACGTGATCCAGCCCCRGGTAAAGGCGTCCCGGACTGACCCGACCTACGACACTCCCGTTCTCCTCGAGTGATGTAGGTCCGATGCCGATATTTAGCCGCTCGACGCTGAGTCAGAACAAGTCACCCCGAAACGTGATGTATGCCGGYTTKAGCCAACACGACGAAGCTAATGCCAGGGCAATTAGTGACGTACGCCTAGTGAARTTTAGTATAAGGACCAAGCACGGGTGGYGCATTTCCTAGGCACTGTGGCTCCAGACACAGTTCTGTTGGCGTAAGTGACTGGTGGGTCCGCGTATCTGTARAGGCTTCTATCTGACCCGCACCCGGGCCTGACCCGGCATGCACGTTGAATKMCCATGCCGGGGCACTGCTTAACGGAAGATGYGGGACGCGAGTTTANCCTACGGCGTCGCTTTTATGAGTGCGGGCACCTGTCTCCCTTTGCTAGRGTTAGACGGGGAGGCGCTGGCNGCCTTAGAGACCCGCCCATGCAATTCGTACAGCCTAGCGTACTGTGGGCCGCKGGGCGGGGTCGGTTCGTCCGCTTATCTTGAAAGAAAGGTTCCGCCGTAACCGGAYCGTNGACCGAATAAGCACGTTACGTTGGGTCACCTGNCCTCTAKACTTCTACCTSACGTCNTACAAGAGCTACGCGGTAGCCTGAGGGTCTCGCCACGCACAGCGTCGACTATAGAAGTCGAGTTGCCTTATTGTGCCGGACGATCGCTCCGCTGGGAAACCCACCTACGGCGCCTCTAATCACAATTCAGCTGACTGGCTGTCCAGTTTCGTCCCTTAGCGCGTACAGCCTCTATTAGGCTTNATCGCTATTGCAATCTTGTATCGAACCAAGTGGCGGTACCTTGAGCGCCTTTAGTACCCCACGGGAATAMCATTATCCAACCAGGGCGCGGCACCAAATGGTACCTATGTACCACGGGCCNCACCTTGGGATNCATAGTGCCTTCCAGACCGTAGAACCAGCCTCCACTGGGGAGCAGAACTTGTTTTAANNGGGGATGCCCCAGCCGCAGTGCGCGGTTCTCGATACCTAGTTCTCTAACACATYCCGGAATANAGTTGGAGCGATGTCGAATMCCACAGGCGTACAGCAAACTATACACAACCGGTATGGCCAGTCTCTCGGCACTTNCTGTGCCTCGGCCTTCGCACTCTAGAGTCGGTCTAACCCTCGCAGTAATCGGTGGCCCTTCTGGGGTTTTAATGTACGTGACCGGTGGAGCCNTTTAGGKTCCAGCGCTCCAGMTCGCAGCTTCCCGTTAGNATACTCCTACCAAYCYGTCTCAACAACACCTACGACCGTCCTTCGGCGCTTAGGAAGCCCTCTTACCGGCATAGATGAATCAACAGTTGTTGGGATAAAAACGCACAGATGGAATGAAGTAACTACCTGCAATCGACTGCACTGGCCATCAGTAAGATCAAGGGGCGCCCCGGACTCATACTGAGCCAGGATTAAGGGGAAAGGTTGTGCTAATGGCAGCGGCCGACTTCAAAGATTCCCGGGGTCCATACGCACGGAATGTGCCCCGGCCCCCAATCGGGCCGATCCCCCTCCCGGTTGNGTGAAAGCAGGAGTGATCTAAATGTTCGCCTCATACAGTCTTACCGTKAGATGGGNGTTGATTTTCATTGCCAATGTCTAGGCNCCCYGRAGAGGCATATAATCTTYGGATCCTCGGTCCTGGCAGAGCTTTGCGGCGGAAATTCGGTTGAGTGGATCACAATACGGCTCTAAAGGCGCTGGGGCGGACAGGTGGTCTACTCGCGNNGACCCGTGCCAAATCGGGTACTAGCTSCGAGTCATGCTGCTCGCTCCACTATTGCTAGAGTTCTTCAATAACGAGTGGGCCTTCGGCCGGACCTAGATAACATGGACTGCGATTGCGCAACGCGGGCGTCGCTGGCTTCTCWTTCTTGCGTCTACACGTACAGCTATTTCCATAGAGTCGGTGATAGTAATGGTAACGCGTTTAAGCCWGCGGCGCCGCCGAAGGCTTAACAGACAAGGCTYYGCCCCCTCGTGGAGGCTTCACAGGGCTTCCGKGTCACACTCGAAGCTTCAANCGTCCGGTCNGGCCCTCGCASGTGTAAGTGGGGTGCTGTGCCAGATACCGCTTCATTGGACGTTTCGGCGGGCCGCATAGTGGTCCTAAGGATTAGACCCTAATGTCGAYTCGGCGTACAGTCTTCTCCGACCGTCAGCGTCGGAACCGCGGTTGCGGCCGCAAATGGCATAATGGGGTAGGAGAGACCACYGCTACGCTAGYGGCCACCGTTAGTTCGGGTGCATAGGATGGCCCGCGGTGCCGCTTATTCACGAGTGGTTTAAATGTCCAGGCACATTAGGTTGTGCGATGGAAATTCTTTAATTAGACTCAAGGCGCTGCCTGGAATACCAGGTCCGTTCGTTNAGAGACTTGTACTCGTTGCTTGATGGCNCCGGATCAGAGGAGACACYGGWTGTATCAAAAGCGTTCCGTGTGTAGGCTCTAAAGTATCACTACCTTTCGTTCTCTNTGCGCCGTCTTCGCTTATGATGTCCTTACGATGGGGAGCATATACGCCCCGGGAGCGCCCGCACTACCACCTANAACATTGTGTTAACCTACAAGAGCACCTTTNACGTTATCCTGTGCTAAGTCACAGTGAACTACCTCACCTCTGGGTAATGCNACGCATAATATGTAATGAATTTTGTTTGTTATTGGGAACAGTCAAATTCCGGGACTTCTCKATAAYTCMGCCTCCTCCACCGACCGCGTTCGGGTCGCCGCCGACTTTCAGCGTCGTAGCTCCACGAGCTTCCCCCAAATTAGTTTATTGAGGCGCGGRCCGGCCAMTGTGCGTANAACCACGGTAGCCCAGGCAATTTCCCTGGCGAATGCGCGACACATCGGGCCGTTCCGACCGATGAGCGGAGNAACGCCATTGGCAGGCGCTAAATTGACTAAACGGAATGACACTGATACCTCTCCACGTGTGAATYTRAATTTAAATCTGGCAGCGTMAAGTTTCTCTAACCTGCGTTTCTTAGCTGTGWTTATAGTTCATGTAGCCGCCTCCGCCTGCGGCCTCTAGGATGAGCATNGCCAATGGCCTCGCTGGCTCGGTGACAGCGGCCCACAAAACAAAGGGCAATTTAAGTACGYGGAGTCAAGAACGTCCGTACAATCCCCGGAGTGCMACGCCGGCGAACATAGGNTACCTCCCGTTGAATATTCTCTTYGAGTGTGCTATTGAGGCGGGATTTCTTGGGAGGTCGTGAGTGGCTGGCAGATTGGCATGACTGTCKCGCNCAATCCAAAAGAATCTAATCCTCTTCCACGACCAATCCCCRKCATCTCGATTACGCATATCCCGTGCATGGGGAGGAGTACCAGATCGGGGGCGGTACAAGGCCGCGAACCCACGAGCACCGAGCGTCACRACATAAGACATGTGAAGGGTTATATAGGCAGTCTCCTCACAAATACTGGCGCCAACATGACTACGCAACCCAGTGGCGCCGGGCTTAACCGGCCCTGCTCAGAGGTTATTGCATATTAGGCATTCCYACCCCCTGAGACGAGTAGCGCGGAATCTCGGGAAAGTGTGNTGCAGACCTTGTGTTAGCTTTGYCTGTGCAGGGAACGTACTCTGTGTTACCTACTGAANATACTACAATACTTCAGATCGCTTGNCGCCACATGTTATGGGTTGCCCGCATCAGGNTGAGGTANTAAGTCACGCCATCCAACTATATARAATTCACGGGCCCCCAGCNGCCTCCGAAGGGCCGACGATCTTTTTCCCGCCCGCNCAATGCATCGTCGGGGGGGTAAAGTTTCNTGCGCAAAGGTGACCACCCGCTGGTGCATGGNCCGGTATTGCGGCGGCGGCGCACGGGAGCACTTGATTCACTGTCCGGGCTCCGGTTCTCAGCGATAAACAGAGCACGCTRGCCGATTATTATAAGGATGATTCCGGGACCCAGATCTNCACGTTGTATTCAGCTAGGTCCAGAGGCTCGTCCCRTATGTCATGAGGCGGCGTGCCCTGCGTACGAACGTGGGACTTCACGCTCCACATGTGGGCCGGGCCCCGTGGGGAAACACAGATGACTGACACCTCGAGGAGACCCCCGCCGGCTCTAAGTACGACGCCCGGCYGACACGTCGGTGGGCATCGGCCCGTTCANNNTGTACGTTACCGACGTACAGGACNGCACGATGACGCAGAACTCTCCCAGCACGATAGATAATGTYGCCAGTAGAACCTACCCACCGCASTTAAAGGGAGCCTGTACTCAGGCAGCGGTATGTGTGCACGGCGCGCGGCCCCTTTGAAGTAGTGCTTCTCGGTTTAAGCGAGGGGCACCACGATCCCTCGCATAATRCGTCGCACTCTAGAGGTATTTAGCCTAACCATGGATCGGTCCCAGTCCTAATATCGGGTGACGGTCACCTCGAGTCTGGAATGTTAAGRTAACAATGTAAGTGAAAACGGCCTAAGGTAATTATTCGCNCGCGATTRGTCGGAAGGACGAGCGTCTTGCAGGAGGAAAGTGTAGTGATTTCGCATGTACAGTCGCCCAGGNGTCGGGCGCAGCTCCAAATTGATCCCTNTCGCTAATGNACTGCCCGTGAGGCGTCGGCTTTTTGTAAGTAAAGGGTCTACTCGAGGTGAATTCCATCGAGATCGGCGGCGGGGTAGTAAGGCACCACTGAGGTATAACTAAGAAGCTGTGTACGTACCTCACAGNNCAACGAGAGAGGACGCGCAACNATACAGGGGCTAAAGGTTACCAGCGTCGGGCGCAACACCCGAGGGACTTCCTCTGCGGGAGTATCGATTNAACTGATTGCTGCTCTCTACGCTTNAAAATGGCCTGGGCACACGGGTCTGCATGTCACCAGAGACCTGCGTGCACAACTTACCGACTCTATCCGYTTTTGGAGCAGCCTTCCGTCACGTTGTGATACTGAATCGGGCGTTGCAGGCATCTACACGCGTAGGGCCAGCANNTAATCTTGTCGACCCTTACAACGCACGACACGAGTGGGCACGTATGRCATTCGGTACAGTAGAATGAGGAAGCGGATGGCAGTAGGCGTTTCATGCATGCACATTATTAAGGTACTTAGTCCCGGCAAGTTGGATCGACCAGACAGAAACCNCGCTCTGACGCTGACTTTGGTGTGAGGCATCTCGTTTAGGGCCACAGGCGCCGCTACGCATAAACCGGGTCGGTGGGAAGTCTACAMTGYGAGRCCRTTCGCAGGAACATAAAAGATAGAACTAGATTAGGTACCAAATGGTGGATTCCCTGTACGAANTAGAGCTACGAKAAGCACTCAGTNGCAACNGACAAANCATCCCTCGAYTTCAAYGAAACCACTTGACCTACCGTAGGANACAAGAGTCGAGTAAGCCGGTGCAGGCTAGCATCACGAAGAACCCTAACAATCATCCCCTCCGCCAGTCGAGGCTGAACAGACCCGCCAGAAAGGCGATRCAAATCGGAGCGCATTCGTGGTAGGCGAGCGTGCCCGCTCATGCCTCTAATTTGAACGCGAAGGTGATTCTCTAGTGATCCCGRGGGCGTCGCGGGGATTTTGGAGGGTTGCAAGCATCTTTTACAATAAGTAGAACCACAACTACNCAATTTAGAATGCACATAACGTTCCTTTGAAAGTCTTYRAAAGCTTCTCGGCACCGTCTGCCATGATCACCTGTGGCGGGCGGTGGGNGCGGCTAGAAGGGRTTGCTCTTTATTCACATCGTGAACTGATGGCGGCTCAGTCCACCGCCTACCGGACAACTCAGCCGGSTACTCTTCAGGGGGGCAAATCCTCATCAAAACTACTCCGGTTTAGTTGGCTACGGTCTAGCTCTGTGCGAAGATACTGCCGTCAGGGGCGCCCGCTCTWACNTATCGGGTTTACACAACTGAGCAGGTATCCACGTGAGAAGTGATCCCGTCGTACAGGTCTCTTGTATCCACGCCGTTGCACGAGCTGGCCCGAATGCGTCGTACTRGCAGTGTCCACCCGGCTCGTCGCATCGACAGAGRTGTGGGGTCTGGYCTTATCATGTTGGTCTACGCGGAANGGGTTGGGTYGCAAGCAACCATGCTATANACCGTCGGGAGCGTAAGGGATAGNGGAYYACAAAGCGATGACCNAAATCGAGTTCCTTCTATACGTGGATCCATCTTCCACCTTTCGAACAACTTAGCCGGCGGCGCGAAACCTTTTCGAAACTCAGCCCGAGAARCTCCTCTGTGTTCNCTAATTCCCTAAGAYTTTACAAGACCAAAAYAAAGTCGACCTAACCGTGTCTGGTCGCATTGTAGCAGATCCCGAGSCGYGTCCCCACGGGCGGGCAACTTTACGAGAGGCCGACTATTTAGGTGCTCTGTGTCGTTCTCTCTGTCTNGAGNGAAGATRCCCTCGCCAACCGGCTCTTCTTTGCACCGGGTATAAAAGAGTCGTTTGYMCCCAGGTAATCYCGTTCGGCATTGAAGAAGCCGAAATCYCCCAAGCAGAACATCCCCGCTCGACGGGCGGTRCCCGCGTATTGATCTGCGGCTTCCGAGGGTAGATATGGTGGCCTKTTAATGTTAGTCGACGTAGGCRGATCTGTGGTGGTGGTYAAGTGCACTACCACCCGAGTGGCGTGTTACGCAATAGCCATWYGACACGGTGACTCACTACCACGTTACCGGTCTTGAGATAAGNAGGTCATGTGCTCRTCAAAAGGTGNCCCAGGCCTCGCGAAAGAGCACGGCTTAAATGATACACGCCCCTCATTGTTTTAATGGCTTCTAGACCGGGTASACTYTCRGGACGGCGGCCGCATGCCCATGGGCTCACATGGGATGCCCGGTGACGCTGTATCACATTNGTAACTAAGAGTGACTAGAAATGCGGGTATTTCCTTTTGACACAATGGCCTACTACCCGTCCTCTTGTGTCTTTCTTTCGCAGCTCNTTAAGCCNNNNNCGCACAGGTACTTAAGTTGGGGTTCAACGACTGTGNTGTGGTGGCTGTTGAGTTCTCTACAACTACCGTTCCCTCCTCGGTTGGGTCTCAGTCYTGATTGGGATCGTTCTCCAGGCCTCACCGCCTCCTGCGCGGCTTTTCTGTGATGCCGCCGAGCGGCCTGCCCTTGGGTCCTGACGAGCCGAGGTATAGGTCCGGCTGTAGGACCGCAGCGCCCGAGTTGTTGCGCACGTGAATTGGTATTTGGAGGGATTAGGGGGCCCTATGGTCGCGGAGCGGCTCTCCGCGGAGCGCCGGCCGGTGCTTTATTTAGTGTATCCGCGTAGTGGGCCTGGGTCTGCGGGGCCGCTTGCGACNGAAGTTTCTTAAAATAGATCTTGCTTCGGCAAGCCGGTGGCCAAGCTGGGGAGGTATATTACTGCGCTGCAGGGGGCTAACCAGGCAACAGTCACGCTTTCTACGCATTCCGWGGGGGTGGTTGCCTGCCCTTGGCTGGTATACCCATTGCTTTCGCCGCTTATGGCAAAACTATAATGCGGGCAGGCCTTCACCGCTCATCCCGAAGTACCCTTTGAGGAGGGAARAACGTACCACATCRGTTGGGGCGAGCAAGTCGTCGGCCACCGGCGTGCGCTAGTTCCTGAATCGACAAATTGTGCTGTTGTGCCCCGGACTGTTAGCGGTRTGTAACAGAGATCATGTAGTAGTCCACGAGGGCTAACTTCACCTCTAGGCGACGCCAGGGCGRGCGACACTTCGGGCAACCGAGKCCCGGGGMTCACTCTAGWKTAGAACGAGCGACTGCACTGAAGAGCCCGACCGGGCATATGTTCTCCAGCTTGCTAAGCAACTGCTGCGTAGGTGCGNCTGCTGAGCTGCACGTTATCGTTAAAATGAACTTGARTAGCATGYGATTCTAAYCAATNGCATCGCGCCCGCCTAYTTTGTGTTCCGAGCTAATTNACAANTGAAAATGTGAACCGAAGAATTAGCTNGACTKASGGGTGCGAATCGCGCATAACGCGAATCTATGGTACTGGATCATCCCGGATTACATTACAGAGTCGCTACGGCCAAGACRTAGGACCCTATAATCGACGGCTATTTGGTATACACTCGAAGTACTATTRCGTCKNCCCCCCTGACACCCTATCGTGCCGACCTCGGATTTTCCACTTTNACCAAAAGCCCGAAATTCTGCGCATAATTATTCATGGCGAAACCACCCCATTTCAAGACCCCTAAGAGCNCTTAYAGCGGAAGACCCCAATATTACCACTACNCCATAATTCGCAAAGTGGTATTCGGTGTCCACGTCGTAGTRCATGAASMCTATARMRCACTTAGCACCCGGGATCCGGGGCGTGGTATTTYATGACAGCTGACCRCGCCCGTGCAATCGGACGGGTAGGAGATTTGACTCCGTGGTATAAANSGRGTGTGCGAGTATTTGCGTCGGGCGGAGGGGCCACGRGTATCTTGGAGTCAAGGAACTCGGGAACAGCTAGTARTTYGTATGCGCARGCCTCCGAACCTCCGCGNACCTCAAATAGGACGCCCGCTCAGCGGTACTAACCGACTCAACCTCGGGCTCCCGGACGGACGAGTCCTGACCGGCTTTCAGCGGCCCCTTTACGGTATTCKTGCTTGATGTCTCGCATTCGGTAAGGGTATCCCWANCCTTGAAAAACCTACAGGCTGGCTATTACTAGTCTAGSGACCGGTGAATNTGTCACCCCGACTAACGAAAGTAAGCCAATCATGGTTCYGTAGTCGCGCTTGCTAGAACAAATTCTCAGTGGACGCGGCCCGAACCGGNCAGCCATAGCCAGAGGACTCACGCGCCGTGACGACACGACAGCGCGTACAGGGATCCAGTGGCTTATGAGACTATGACTCCCTATAAGTATTACACCGGGCCAAMCCGTGTGATGGGTTCTAAGGAGCCACACAGCCTGACGCTGGACAGTTCGCAGACTTACCACTTAGTTCCTACACGAATCTACTTCATCTCGCAATTGTGCGCTTGACCATGTCGCCCTGACTTGAAAGGCAACTCCTCTATTCAGTGTGCGCATACTACAACACGGAACCGACCTGACTTCGTGACTAMTGATGTCCWACCGACRAGCTAYCGCGTGCCCCAAGGCCGGCAATGCCAGGTAACTTCCMAAGCACTGTCTCGGACCGCGCTTCAGTTGCATCACTGTGGAAGTAGTAATGCGGCTAGCCTAGATTTGCATTCCCACGGCCCTGGACGCACTCCCCCTAGTCCGTTTTGTGGATCTCTAAGTATTGAGAGTTTATTNATCTGAACTCACGTTCANATTTGAGMANACANTCCACTCGAAGCCCGTGCCGTATCAGGGAASYCACAAGGCATTTTGGAACACAAGGCCGTACCTTCAAATCCGCCTYCCCTTCAAGTAGCTCGCACGAGGTCCGCACAAGCTTTGTCCAGATTGGTCGCTGGCGAATCAATGGTMAATCCTACTCCGTGTYAACCTCCCCCTTCACGCTGTGCGTTTGTCGTAACTATTTCGCCCGGNNNGTAGGCCCGGCCGACGGGNTTCCTAGCGACCGGGCYGGACCATTCTCGCCCCTGAAAGGTCTGGGTGCCGATCAGGGTCCGTATGTTTAGGNARTTATCTCGAGCAATCRACGGACCCTAGCAATTCCAACTCCGTCTCCTTGCACAATTCATTCNTTTCCTGCTTCCGTACGCGCNTGCGTCGGCCCCATCTTGGGGGTTCATGGGTCCAAAATCGATTAGGTATGGGTTGAGAGCTCCTACGTCGAAGCGCAACGGTCATCGGAACAGCGGCTCCAGTCCGAACCATAACGTAACTCGGGTCGACGACAGGAAGGCATGTACGGGCGTCCGGGGGCGTCTACAGCGAATTGTGCGAGTTCCACGACTAGTTTGTCTGCGCGCGGAGCAGCTGCNACCGTTGACTGACCGGAGATSGCTCGGGCGGCCCTGNCTCATATGTCRCCTACCCCCGCCAGCAGTAATGCGAGRAGAATGTAAARRYAATGGAGTCTGCGACGCATCCCCGTGCCTTGGGGCTGGGAATTAACTGTCCAACGTCMCCAGCATTGCGGTCGTCAAGNCGAGTGAGACAGCTTATTCTTGAGTACGGTTGCAACATTCATCGTTGTCGCGCGTTCATAGNCCACACAGCTTGCTGACAGTACCGCTCACATAGCGGTTCGTNAAAAGAGCCACAGTAMGGTGAGGTGTGTGGTTATTGGGCTAACCTCGAACCCTCCATCGTGGAGGCAGGACGTGAGCACGCTCTCACAAGCCACAGAGCGGCTTTTTAGGATGGTATANTCATACTGCTAAGCTCGCTATCCGCTACGACCCACTCCTGACTCGGAGGTATGTTAGATTTCACGCCCCTAACTGMGGAGTTGCATTACTNGGGTCGYAAGATACTGYGATGCCCGGACAGTTACAGCCTGTGTCCTGAATACAGTGCGGAACCTAGCCACTAGCACAACGTAACTGCCCTCGACACCAGATCCGCACACAGCGTCCTGGGTTCGTTCCGTACCCGACCCAAAGCTCCGTCTGGGCAGCTCAAAGTACATTCACGCGTCCACCGGGGCAAACGGCTCATTTGCAAATTGGGCCGGTGTCGACAAGCTGAACCTTGACAAGTGTGTAATCGGGCGTGATCGYCTACTGTGGTGTTGTCTRGTTTATCGATCCGTGCGTTAATCACTTCTATGGACGCTACCGTATGGCATCACCTGAGCACAAACGNNAATGGTTGCGKAGTCGCGCKGCRCCGTACCGAGGTCGRCATTGGAGTTGACGTGCCCTCCGTATCCTTAAGTATTCAGCTCTTCGTTCAGCTNTCCGAATTCCGCGTCTCTAGTGMCAAGTTCCGTTCAGTATAGGATGRGATTGCTAGACCATTAAGGCTGGCGCCTTCTTGGGTAGAAATCGACCCGGGGGCCACNATGTCCAATTGATGTAACCAATACGCCRGCGGAGAGGAGTCCAGACCCGCTATGCACYYGGTTCCTAAGGNTTGGGAAATGTGATTCGTGACGTTAACCGGGATCGACACACGACGCCTATGCACAGGCTCTACTTATTCTCACGCCCGTACGCTTCACTAGTGGTWTGGCGGGGAAAACACCGGTAAACAGGTTAGGGTCAAAACAATGGAACCACGATGAACAGGCAACCCGAATCACTACCGAAGGCMTAGTGCTRAATTNWACCTTCCCTTCGCATCGCGGTCGTCACGATCTAAGCGCTTKCGCCTGGCTACCTGAAATGTGTTGTAAATAARGAGCCGGRCCGGGRCGGGGCGCYCCGCCGCACACCGGGTGCCGAGTTAACCGGCATTTAATTTTCTATACAACCCGCGCTCCGGTATAGCTGGGCATTTCGCCCCMCCGGCGTTATGTGTTATCCCTTAGCCAGACGACCTCGTCACATCGACCTYCRCCGAGTAGGGGGATGGACNCTTGGGTGGGGAAGCCTCAGGATTYAGTTGTAGGGAGCAGGGGATCTCATGTCCCCGAGACCAATACCAAAACTCTCGNCCCCGARAGTTGACATAGCCTACCGCATCGCNGTCCTAACTCAGATATCAAAATGAGCCCAATCACCTCTGGCGATGTCTTCCGCCARGTAGTTCTATATGAYGGCTCCAGTNNGCAYRTCAACCTGCCCAGCGCTATGTTCCTATTGCTATGCTGCGGCGTGCSATCTCCGTGAAGTATTTGCTATATGAGACGAACCCCTTTGAAATGGGCTCCCGAGGATCCACGCGCACCGGGACTCCTCTGATGACACGCTTAAGGGCATTCCCGTGCACGCAGTAGTAAAACGCGAGTAGCCTACRACGTGTGTATTTAGSGCCCGCCGTTGGAACACGTCTTTCGTCCTCGCTCAATCTTGGAGGTAGTGTCGATTCGGTCGTATTTCAACGTCGGTAGGTTATTAATGAGCGTTGGGGNGGCCGGTCAATTTATAATTCAAAGAGACCCTTACGCGGAGCTAATCTAGGATTCGGACTCGACTCAACGCGTATCTGAAGCYTGGTATCCTTTATAAAAATGGTTGATGTCTCCAAAGAGTTTGGGAGCNCTTCGGGCTGTTCGCACCCGGTTCNCCACGGGGCGTCGATAGATCCCGAGATGTTTGCTAGCAGAAAATTTGTCCCGNTCCCCCGTGTTAGGCAGGAAAGATGCGCAATCACNTGGCTTCGCCCGTGTNTAAAGTCCCAAAGTATTTCTCGGACACCGCATCTCCGCGTCGYGAGGCCTATGTTGGGACCAGAACTTGCTTACAAATAACGGGATGTTGGCGTCTCCGTGCTGCCGTGAGCTNGGGGGGTCGCACGTACGATGGATTCTGGCCCTCTCCAACTTCCCCGGGGATGCGGTTGAACCTTAGGCTGCCTNGCGGCCGTGACTTGCCTCAGAGAGCTGCCGAAAAACAGAACGGCGCACCGGGTATGGGGATGGAGTGGGAAGTGGCGGCAAGGAACGTCGYCCGGCGGTCGGCACGCGCCGTGCGGCACGGACGCAGAAGAGAGCGGGAAATCCTATGCCCAAGTACCCGATCAGATTTTAGTTCGATCCTTAGGGACGCGACATGCTTGGGGGGGCAGCAAGTCNNATYCCCTTTGACTAATAGTAGACTACTGCCATCATCCCTTTGGGAGGCGTTCACCGCGATTTGGGGCCTCGGCGGAGGTATCATTTAGCGCTAGACCGCAAAGAATGCGGCTAATTAGCAGGGTGCAGAGAGCAGTNTGAGTATCTAACCCCGAGACCCGCGTCGGAGACTCGCTAATATATGCTCGCTATTATGCTGAGTAATGATGTGGCTCGGTATTAATGGATACGTCGGAGGGCTATGCCTTAGCCCCGAACCATGTAGAGCGGCAACAAGACAAACCAAGGCTGGGCCTGGAGGAATGAGACCATTGGCATGGAACGAGTCGCGGCACGACAACGATTTGCCCTCAACACCGCGGCGCGATCGGAGATCTNACTCCAGTCTGACAARTTGCAAGACAGCGTGGAAAGGTCACCTGTCAAGCAAGACATCAACCCCCGGGCCCAAGCCGCTCTCACGATTATGTACGCAGAAATACACAATGATTCCCGTCCGTGTCCGAATCAATTGAGACACCGTACCGGGTCGATTTCGAGTAYGCGGCGACTCAAGTCCGCAGCTACGNCTGGCGGTGCTTCCCGTGGCCATCCCGTGGCCTTCGCACGGGGGTTGGGCTATCCTACGTCCTCGACGGGAGATAGATTAGCACTACGGCCCGGGAATTTGCTACTACCTGCCGCCCCTCGCGCGCGTACTGTTTAWCGTCMYARATATCTGTTAATAGAAGKCCGTCTGCCGGTSGCCGCTAAATAGAAGTCCWTAAGGCCCTTATGTCCGCGAACTAATCCAAAAACCTCGAATTGTCGRAGAGATGAGTTGGACGGGGAGACTGNATCACTATAGCATGACTAACAGGGTCCGGTTCTGTGCCGGAGATACCAATACTNGGCTAGCGCTACCATCNTAGAGAGTTCGGAACGAGCCANAGCCCGGACACGAARAAACGCCGCCTGGCGGTGGGACATGGGTTAGATGCACAAATCACTGGCRACCAGTCGAGTCGAACCCATTRATCACCTCTGCATGCGGTTCCANCGCTRCGTAGCTCAGGATGAATAAATACACTCCATTGTCGTCTTGCTGCATTCGGTCCAATAGGTATGCCAAGCCACTGTTACCCGGCGGGCGCCGCAGCCGCTAGCGCTAGCGAGGTNTGTCGCCTGGGTGAGGGGCACCTGGTAGTGCCGATGGTGCGCCGGAGAGAATCACRCYCTGCTGTATTTATCGTCTGAATTTTCGGCGCACTATGCTTGCCATCCTTGTGGCAGCACTGATCTGCAGCGGTAAGGTGGAGTTWGYCAAACCGTTTTCTGTTCTCTKGTCAGGGCGTACTTNTTACCTCAGCCGGGCGACAGAAGTCCTGAAGGAGAATAGCGTACTAGCGTGCTGCGTWGAGWAGAAGGCGGTGCGTTGTGGCGTGAAGTAGATAGGGCCGCAGATACGCTCTAATCAAGGCGAACACAATTGTTTCAGGGTAAGCGCCTCTCCYCGGTATTCCCCAAAARAATCATAAATATGCGGTTCCACGTCGAACCCCCAGTAACAAACACGCACCCGCGGGGAACGTGCCCGCACCGTGATGTAAGTTGCTCATGGTCCCGGGTCAACTCGAGTTACWGCYARCTRCYGCCTCCCCTTTAGGATGAATATGTCCATTTGCCTATATTATTAGCACCTTCGATCGGCGGGGGTGGCACCAGCCTTTGTCCGGCAAGAGGGGGAGCCTGGTTGCATACGANCAGCACTGACCCCCATGTGGTTAACCACGTTATGTGAGAAGACTAGCCGCGNATGTGAGCCACGTCACCTGGAAGAAAGAACGGCAGCTAGTGGGCGATCTAATCAAGACTTATGTGGGGACGCGCTGCTGGATCGRAGCCTTAAGTCCGAACACCCGAAAGACCTGTCGCACCCTGTCCTCCTCCGGCTATGTTTCCGGTCCTCACCGAGTCGGTGCCTGCTCCCCTCAGAATCGTTCTGCACCCGAACCCCTGTCTACGCGACTTGCCCTAGGCAGCTCGATAGGTTAAATTCGTCTACCATTCTGCCAACACAGACATCCCCGTATTAGCCAATTCTAGATGCTTGGCTGTGTTAGGCGCCTATCTTCATGGGATCCGATCCCAGATAAGCGAGCTCCCGCCCAAACTGGGGAAGCAATGCGGATGATGGTCCTGGGACTGAAGNANNGGGTGGCAGGCAGGACCTCGCCCCGGCACCGGCGCCAACCTTAAGCTACTCCTCGTGCATAGTGTGATAGACTGGGAGATGCGTATNCGGTCCCAGGTGTTTCGCAAAGTTCNCATTCCCNGAAATCGCCGACCGTCMGCTACANCACCAACATTCGAAATCATCAATGGACTCCTMGGCACTCGGCCGGATGACGGGCAAAATGTACTGTAGGATCGGTTAAAAGAGCGCNGGCGGTACCACGTTAAWCMACATTTAGAGCATGTTTARTCGAAAGCCRACAAAAGTAGACGATGTCTTCGTGGTATNATGTGGGGAACNCGTTNACCCCCTATTTTGGGCCTACGCCGATCCGGATAGACTTGACCAGATAAGAANCACAATGNACGACATTACCAGACGGTGTCGGCTAGACGTTTCTWGCAGGGGCATGAGATTAAAGCGCCAATAAGGTAATCGTCCACTTTGAGCACCCCGATTCATGGGACGATCGTTTACCCGCAGCTTCCTCTCACGTATGGCGGTGTTACGCTAAAGGGGCCTCCCGAAACGTTTTCATGCGCAGTTACGCTCTTCCAGRKTYCTGCAGRAAAATGTYTGCTGGTGATRTGTCCAGACGAYCTTGCACGCATGGTGATGATATGAAGTTGCGGGCTAGTCAGATAACAGTTACNCNGTCKACCGTGTGTTGCGTAGCGCTCCACCATGTGCAANCATGCGCCCGCRGTTCGAGTGTAANAGACTATTGGATAAGAGAACTCTATGCTACCATGCGGCAACCCCTCCNAGGACGGCACAGGGAGATGAGCCACGGCCGCNACTCGGTAGGTGATACGCGGGCARRAAGGGAAAGCCTCGCCCTTCTCGGGGTCCCAACAACACTGNNTGCTGAGGCTGTACGCCCCCGCACAGCYCGTCTAAGGGGCTGTTCTGCGCTGAACCCCACGARCNGGNGGWAGTATATCATGMCTCCGATTGGTCTCTTGCGCCCAATGCCCTGGATAGGATTTCGGGCCCTTCCCGGGCGCTGTCATTTACACAACCTAAAAACTGCACCTTATCCAGCTATGAGTAAATCTTTATGTGAGAAAGCTTTTCTTGGGTAAACAGCGCACGTTACAATNATTTCGCACAGTAGGGAGGCGTGCACACCTACTAGCCCTTACCCCCCTGTTCTCCTNCTCACCAAGATTACAAAAGGTCGTGAATCGACCGGCTGGATAGTCGTCCCGAAGTACGAGTGGGTATGCAACTCCCTTGTTACGCCGGGCTCCCATTGAATACGAGACGGTGGCATCTACCTAGTCGGGACAGAGTGGTACGCACGGTAGGGGGCCTTGCATAAGCGTCGTAAATGGGCCGCGTGCTTCAGGATAGGTACCGCACGAGCTAGTCGTTCYRGCCTGATCTCTTGGTTTTTAAGAGCGGGAATGACGCGCGCGTTCGGCTCCGCCAGAAAGAGGGCTAAGGGCGTCGTGGGTTCTGCTAGRTCTGGCTCCCCCATCACGTAAATNGACGCGCATGACGCCCGCGCGCCTAGACGTCTCCCCCCGTTTAGAAGTCCGCTGAAACGTGCCTTCGAGTTTMTCGCAGCTAAGACTCTCCGCAATGCAGGCGATGAGCCCCCCANAACCTAATGAATCCTCGTCCGGAAASACGGTGCCTCAGGGTGTTGCATGGTAGTAAGGCACATATCCGGGACCGCGGTGAGCGACCAAGTGGTAGCAAMGTTTGAGGGCTGCTGAAGAGGGTGCANTACGTCGGGGAAGATTAGTGATGCCATTGCTCCCTCGTGGGTCCCCCGAGATATCGGTTTTKYAACTTGAAGGTATTAGANAATCCGGACCCTGTAATAATTTCTCGTCTGACCGCAACGCCTGACCACTCGGGGGTTGGCGCTTAAGGGWACGCAAGYGGGGCACGGCCACTTCAGTNCCNGGTGGACCGTAYCTCCGGTGATAACTGACTGGACTTCACCCTAGGCCTTTGTCTTCATTCTGAGTRCCAAWATAATCGTGNGACTAAGTACAACGTATGGGCRTATGCTTAGGGGGACGTGACGGATTGCGTCCTGCACACATTTAACCTCCTAAAATCTCGGGAGTTAAGATATAAAAGGAACCNGGTTGGAACTGTCGACCAGCACTGAAGGGTGTGTTGCCGCATCGTAACGGAACGAANACACGAAATCTTCCCCGTCACCGCGTGTATATCGTACAAACTAAGCGCGAGGGTTGCGTCGCTCCCACATGGGATAACGGGCCTACTGTCCACGGCGTGSGTGTCAGACTACTTCTAAGACAGAAAGGAATAGCCCGTGTCCNCNCTGCATAKCGGGATAATATCTTAAAKTAGCGATCTCCCGTCGGACAAACTCGCGTCTTAGATTTTAGRCCAGCCGAGCKGGACCGAAAATCGACCGCACGAGTCTCGATCCCYRTTATCAAGCTTCCRCCGATCCCTTTAGGGGTAGAGCTNTATTAGTCAACATGAGTAGCGATCCAATTCGTGAATTGGYATCTCCCATACTCCAATACCTACGACTCGCAAAAACCTCGGACGGCACGGCCATCTAGCACTGNCGAAAATGTGTGGAATCAGGTGCGTATGACCCATATTCACGACAGCCGCGCCTGCCGGGTTCCCCCAGNATGARGGCTCGCGCGTCATCCGCAGACACGACCCAACGCTATACAAGCGGAGCGGATCCTGAATCCGGGSCGGYCACTCGGTGCCATTCAAGTGGTANNNNNNGGTTNNTTCTCAGCCTATGGACTCAAATATTTTCGCTGTAATATGGCCGACCCCTAACAGTCAGCGCTCAACGGGGCGCGTGCAAAAGCCTAAAGAACACCCGCCACTCTACAANAGCATTATACGTGTCCTCGTCCTATCATTCACACCGATGCGGTTCCGTTGTCCTTCTTTGCCCCMCGNTGATAACATGTCCTGGGTAGTGATACAAATCTACTCCGAAAGCAACTTCACGGAAAAAGCTAGCAGTTACGACTGGGCTCGGGGACGGACTTCGGTGAGCACCGGATCAAACGGCGCCCYTTACCNGTGGCGTAGGCAGTGTCCGCACTGGGCTTTCTCGGGCGGCTCCCACCCGCGCCAGGGTATCTRGGTGAACGCAGGGGTCGCCCCGACACGACTGTAAGACATGAGGCACGTAAGTCCTGCGTCGGGCTTTTGCCCGAGACMCCCCCGTCGTGGACGCGGGAAGTAGGGCCGGAGACCGANGAACAGTGAATCTGATAGCGAAGAGATTCCAGTACGCCATAGTGCTCCCTTCTCTACGTATTCCCGCGCGGCCGGCCTTACTCYGMGTATACTCAAGCGTGATCCGACGGRTGTCGGGCTCTAAGTGCAGTCCGCCCGATTAAGAAGACGTTTTGTAGGCGRCGCCCAACACCAAGTAATAGCTCGTGGCACCACAGCTACGACTCATCAGTCCCAGGGCATGCTAAAAATAGACATGGKCGTCTCGTSACAAGTCGGGTAGCAAAGACACGGAATTCACGACCCAACCCTCTCTGGGCGYTGAAGGATTCGAARCTAGTGCCAATTTCGGGGCCGTAGAKCTANCCCTCCTCCCGCGGCTCGTCCGATCGTATCAAGGGATCGACGTACCGTTGGTTGCGGGTAGGCCCCTAGCCAAAGTATGCGASAGGCTGCGTCTTCTGACGACGACAACAGAGGACTCTAGGAGCAGTTACATCATTCCCTGCCTGTGTCCGACGAAGGGCCCTCCTCCTCGGGAACCAGCATTTAAGTGCTAGCGAAGGGTGAGTCCTCCTCTCGGAAGGCTCACACCTCGCACCGGTGGGTCACGGAAAAGGCGATGTAACGGCCTCCAGACGACTGTTNCNGCTAATGGATGACGCCGGTACCGGWCGGCNCTCTGTAAGGCCTGAGCTACGCCGGTCATCAATGGAGTGAGATCCGACGCTGGTGCGTGAAATGTTTGTCGGATAAACACCCTGCCATTCGCTTTACGCATTGCGGCAGAAGCTCCTGTCCCGTGACCGTTATGGGCATCGATTGGCCCGCGATGGCATTGGGGCCGCGGTAACTAGCCGAGCACGCTCAGTCGATAAAGATCTACGACTACCAAGTCTCCGAGAACCCTCTTGTCTGTTTATGATCAGATAAAGCAAACCTAAGCATCCGTAGATCTAGACGTTCAGCTACGGCGCNAGGGCTGTGCTCCACTCCAACTTGNGCCAGGTGCGAAACATGNTTTCCCTTACTTATCYTMCCTTTTACGACACTTCTCAGGGGGCGACCCGTACCCYGWCRACGGCGCNGCACACACCGTCTGGGTACACCACTCAAGTCCAAACGCGCTTAAACCTGTGNTCCGGCGCTCCGATCGCGGTGNGCGGGTACAGGNACCCACYGTTAGAGCCTTATTGCCTGACCCGTGWGCAATCGACGCTAACATTCTATAGACGCTGNGACATGCTGCGCATTTGAGTACCATGCACTTCCCCCTCTACTGTGGGGAGCAACCGGTACACGACKCCTTAGTTCGGGATGACGTATNCAGCGCCATTGGTGCGATGTAGTGGCAACTANGAAGTGACCGTTCAYGCCTCGACGGCACGACGGCCTCAGATAGCCCAGCAGGCCGCTTGGCCATACCTCGCTGGGTCCCGACTACAGCGAGATGAACAGATTCAGCACACTCGCGATTTAAGCAGCTAAGGTAACATTCGTTAGCCGTCAAACGATGCGCACTNATTTGCTGCCTACTATAAAGCCGGCGCTTCTAACTAAATACGGTCGGGGANTGAACTTGCCAGGCCATCACACTGATCACCCATTCAACCGCCGACGGTACCGGAGTACCAGGTATTCAACAGAAGAACTGGCGCGCCATTRTCCCGTTCTCCTGGTGCAGCTAAGGCTTTTGTGCCATGACAGGTCGGAAGGAGGCCCGTGNCCCCTAGAATATTGCCCGGAGGAACGCGCCAGCGCACGGTTTTCATAACCAAAANGCTAGCACCAGCCGGTCTAGAGCCCRAAYACTAACTACGCATCCCCTTACTCGTGTGAGTACTCTCTTACCATTCGACCCGCTTTATAGGTACGGTGAGAGACTTGAGACAACGTGGCCGCTCCATGGATTCCGAAAGAGCATGACCACGCAGCCGGGCGCTGGAAAATGATGGNACTCACCCTAAATAWAATGACAACGCCGCNTAGGCATCGCCTGTGCTCCTCACACATAAATGTTGCTCAAGCCTATGGTAAGGGGAGCACTCGCTCAATCGACATCANCGTTCAGYCACCGCTAGCCCGTAGGCACGCCGGGACTTYCCCGGTACTAATTTTCCACCTACAAAAGTGTCACCTAGGTGATGACCACCGAACCTGGTCTGGCGCCATTCAGTTTACAACAATCTTCTATGATTGGCATCTAACGCTTATGGACCAGGTAGTCATATTTGGTCAGGGGCGCAATCCCTCGGCTGGGTAGGACCAAAGCAGCAAAGGANCTCATTTGCTATGGCCGCAACCATGTGACACATATGTTGTATGGGAGATTCNGTACATTTGCACAGCTCATNNGATAGGAGACSCMAATCATAGACTGCGCATGTTCGTAGCGGTGCTACTCTTCTRCGARAGTGTGGGAAGCYCGCAATGGTGCATCATGGTATCACCTACGTGGAGGGAGTACTGGGAGGCAAAGCNCGACAAAGCCYAGGGCCACGGTCCAGGTCTMTAGAATGACGTCACCAGGCACGCTGCTACCGCGCGTGCAGAAGYTRCGCTCCTGTCCGGYRGCCAGGANACGCARGGGAACGCCTATTCTATTAATCGGGGGACCGGTATCAYAGCGTGGGTTTGTCCCANACTACTTATAATTTCGCTTAGAAGAGACGGGCCAACTCCAATGGCACAACGGCGGCTGCATTCCCCGCCGGGGACCNGCGCACGTAAAAGGACCGTTGCCTGACGACAGGAAGAGGTTGTTAGCACACCGCGTCCCTGCTCGTCATACARYGGTCTAAAACCACGAGTATCCGAAATCCTANTTTACTGGATGATCTTGGACATCGGTCNTGGCCTTGAGCGTACTTACGAGGAGAGGCAGTCTACGCGGTCTYGACNAGYATGYGTCMTGGGSAAGGTGGTGCATAACCACGGACGCGAGTGACACACTGCGACAACTGTCTCATGGAATGGATTATACCCGTTCTNCTACAAGCTATCTATAAGAGTAGGNGTTCATGAAAACCGTTGACAGCGGGATCATCGGATGGCGTCAACRAAACAAGGTCTAAAGGCAGTCAGTCTACCCTCCTGAACCAGCTGGTATGTGAGTCTGGCCACATCTACCTTGACGTAAGAATCCCRTTAGATGCTCGGGTTTCCCGYGGTCTTCCCCATCCCGYCGGCCTTACCGCCCTCTCGTATATCGGAATAGTGTTATGTCTCTCCCTTCTCATCTTCCCTATACGGCCCAGCTATCGCTACCAGTTCATTCGACCAATCCCGCGCTGCCCGTTATANGTGACAGAACAGCCGTGCACTACGTAATCTGTAGCTTCATAGCTCCNTACTAACCATCCCCRTTATAGAGGCGCCTATTTATYGTTCCTCCCGATGAAGCCGCCCTGTGCTGGCATGTGATCCAGRTCTTAAGTTCACWAKATAGCGTCACACATTGTCTCTGGCACGATGGCTTTAAGACCTCACACCTCTAGACTGCTGCCTTAGTAATCCGATACATACTCACATGATCTTATAGTTCACAAACACGCACAAACSAGTTCCGCGGATCGCGAGGCGGGNTCGTGTAACGGAGGGTGCGAATGTATTACACAAGCGTGCGTAACACTGACGGCGCGCTATGACGTCAAACCTGGAYACTGTAGGGGAACTCCCGTCTTCNGGCAGCGGCCCCTAGAMYTCRGGTGACGATCGCTTCCGGGGACCTATCACTTGATCGAGGCGCAGCCTTACGTAGTAAAAAAATACCTTTATNGATGCTAGNACGCNCGATGTTGGAACAGCTCTGCYACTAGCTGTTTCGGACATAGTTGTGTCATAAAACTTGCTCGGGCGATTCTAWGCGTCGGCTCWGCGGYCCGGTTGGGCCGGRCTAYCAAAGGTTCCCAACGCTTGCCTCCCAAATATCCCGGTCAGTCATACTAGTCAATCTGATCCCATCCAGACGCTGAACTCAGGAGGGGATTATCCTAACTCCCCCAGCGAGGCTCCGTTATTTGTATACGACTCACATCCCGACATTGAAGATGGGGGNCGAAYTGTGGACCGTTACGGATTAATAATGCGGGCAGACATTAGTCCGATAGGACGCACAGGACTATGGGACAAACTCTACCCCGAATCTAACTAATAGGCGCTTGCTGAAGTGCAACCTAAGACTGTCAAAGGCGGGTCCTCTTGACATTTAATAACTAGGCTCGGTCTGTACCTCTTGGGAGTAAGTTGGGAAACAACCATGCATGGATTGCCCATTCTAGCGGCCTTATCGAAAAAATTGACACTTTTGTTCTCACCACAGATCACGTACAAGCGTAGTTGAATGCCCACGATATTNACAGGTGTGGTGTAACTGGAACGGGGCAGTCACGGGCAGCACCGCTTCGCAGGCCTCTGGCGAGACCTGGCCTCCTCGTTGATTAACGAGGGATCCTCGANGCGGCGTCAGAAGGCGNCATCCCGGGCGTCATCGCGCCCTGTAATCCATTGAACGCCGTATAAGGTGTTGCACCTCGCTCCTTGCGATACRAGTTAAGCCGGGAAGAGTGGCACTTATGGTCGGCTTTCCGGACGATATCYTTGACTGCAACTGTCCCATGGTATCGCCCGATGTTGTGTTCTACGAGCGGATTCCCGTANNAATAAATTTATCCGGTTNCAGGAGACGCACTCGCCTGCGYAATACCCGTCCTCTGTGCTGCCTTCACCAAACGGTTSTGAGGGCGCTTTACCATGAACTGAACCTCATGGACGNATTTGAAATATCGTTCACCCTCAACAATCTTACTAGGTKCTCGGAACATAGATCCATGGTGCCAGGTCACGGGAGATCGTTACACTCTTCAACGCTCCCTTTAACGCGCTTCAATGGGAAAGAAGTTCAATCTCTGATCGGCCTGGGCGCACGGAACACAAGTCCCAAGGTCACCAGCGGCCCAGATGCTAAAGAATCNCGCCGARTANGGTGAGCTCCGTCGAAGATANATTCGATGAATCCYATCACTAATAGATCATGCCGGTCAACCCTTCTGTTGCACGCCCCACCGCTCCGNAAGTAGCCTGGAAGGGGCCCCGGGGTTACTGGAGGGTTTGAATGACGCCNAGCGCTACAGNCTGCGACGCATGCCCCCGAGATGAGRCGAYGTTTTNTAAGACGCCGGCACACTTGGTTCCACTGTAGTTGCAAGTTTAGTGACTAACRTAAATTACGTCTAAAAAAGTAGTCCCTCGAAGATTGTTCGTATAAWGGAACGGCTTGCTACCCCGCAAGAAGGTGGGACGCGTTCAAGCGGTGAAAGGGACGAGCAATACTCCCTGCTCCATTTTGTGCANGTGCAAGGTCTTGCCTCTCTACAGCAGCGGGGTTGACTRTTGCGTTCGTTACATTTCTCTGGGNAATTGAGGTCTTTGATGAGCAGTCTCGAGCTACTTTCAGAACCACCCCGAACCATGGACCAACNGGCCCGCCGGGGGCTGATCACAACCGTTGCGTTCCGGGGAATGAATGGTTGGCTACCTAAGCCGCCTGGCCGATTGTTTGCCGGAGGRCTCGNGCACTGTCATCAGACGCATAAGTCGTCCTGCATAGACTTGCTCGATTACCGATGGCTGCCTTCGGNNNNNNAGGTTGTCCGTTCTGCTTACAACGGCCTTATTGCGCAACAGGCCGGCCACTCGTGCAGCCGCATGCTACCCAACTGGCGYTTGTGGTTGTTGGTCCCCTGTGTAGTATTGCAGCAAAGTGGTACGAGTACACCAGGGTCAATAGCCCTGCCTAGAWAGTCYATYTGWGCCCTAACTCAAGGAGGCYGATCCCTCTGACACTCGTGGCTGTGTTCACCCTGGTNTCAAGTGGCCTTANNTCATTAGCCGACGCTAGANNTCCTAATCCTCCGGATYGCACTCGTGCGAGTACGGGCANNTCAACCGACNGTTATTTTTTTTTNTGAGGWTTTATGATACACCATCGATCGAATTGCGCCTANGCTGNATGGTCCCCCTACTGAAGTAGGTCCCTGAGCCATCATTGTAGCAAATAAAACCCCCGCACCGACAGAAACGGAGGTGTTACCCGGGCCGGCCGACWSAACGCCCCTTGACGCCTTCCGGTCGCTAAAGGCACTCTAACCGACAGAGCGGGCCCCGATCCCNCGTGACTTGCTCGGGCTCGGGAAGAACTATTGAGCAAAGACAGTCCTCTAGAGTACGTCGGTGTAGGCGCTCCAGNCCSAYGGCGCACCCATGTCATTACCAATCGGAATTGTTATAGATCTCYTAACCTATAGGTAAGAAATTGTTGATGTGTTCGCAGATCTGATTGGCAACCTCGGTCGGGTCAACCAACCTGCATGTTAGCAGGTGCAAAGTCCGNCGACAAGCGACCTCTGAGTCCCGTTCGGGCTGTTCTCGGCCGGGGTGTACGCWCGGAAACTCCGCGCGGTCTATCTGCCGCTACCGCGCTGTTNTTGATRGTTATCTAGCGGATAACGCCTACAAAGTCTCGGTCACGAGGTCCGACGCTGATCCYTCGTTGCTGATYGTCGATCGAGGTAGWCTCGTTGCCTCGAGGCGCAATGTGAGCCTRTTTAGTTATAGTGGTGTCGAAGAACGCCAAGCCTACWTTAAGGGAAAGGANATTTCGAGGCTCTTCGGGGGTCGACTATCACCGAACGYCCAGTTGRACGAGAGTATCCGCCCTCTTGTGGACTGCTTTGGGGCGGGGTTATCTCGGGCAGCACACASAGGCGTAGTGTTGAAGCTNGAGAGAGNAAAAGGGTAGCCCCGTAAGTAGGCTRATGACAGNACGTTTGGCAGGCTCCTTCAGGCGCTNNGAGACCTAGCGTATATCCCAATCACCCCCGNCGAAGAACCATGATCAGGAGTTCCKGATCACCAGATGCNCCGTTTWYAAATCCGGATGTTCCTACACGGNGTCGTGAAAGGTAGTCNTCGCCGTTGCAACTTTTGTTTCAAGACCAKAAGGGTCCAGCGCGGGGTCACGGTTGCCAAAGTCTCTGCCCGCCCTTCCGTCGAGATKCCTCCCGCTAGACCACATAGCTTTCCCAGAGGGTAATTGACGGCAACATACGTGCGATCACGTACGGCTTTCAGGTTAGCAAGGTTTATCGNCGCACCTACTCCGGGGTGTGAACCTGGCCCTCGAAGTATCTACCGGCGGCATGAAAACAGCGCGGCAGCTCCGCAATCTGCCAACCGGCCGAGGGTGGACGTTCATACGTTCAGACCCACTCCTGTCAACTTAGCTTCTCCGTTGAATCCGGGGAGACTACTGTATAGGAGCCTTAGGCGAAAAAGAGATTATGACGCCTTAGGAGTCTAGGACTNTCGCCGGTGAGAGCCGAGAGACCGSTGATTGTTCTATTGCCCAGNCCTGGCGTTCCCTACCATACGCGCGGAAGCNTCTTGCAGGAGGGACCTTTACTTCCCTGGGTGACCTACTCTGAGCCTCAGGTAGCCTCGGTTTTTGTGAACGTRAGATCTGTAGGGTCGCCAGTGCAACGATGAGACTAAAGGAATCCGGCGCGGGCCGTCTTGGCCCCTACTCGACAGCAATTATCGACGTTCTGATGTTGGCTTCGAANCTGAGAGGTCGTCGAGTCTTTCCTTCGGCGGAGGCCGCATAAAGTCTGATAACAATACAGTGGCGGCAATGTTAGTACTGGTTCGGCATGGAATTTGAGAATAAGGATTGCTCCGGGCTTAACYCGAGCCTGGAGGCTCGAYCYTGGGCGGGCCCGCTRGGGYACGCGCCCCAACTGGTATACGCGTTCGGCATACCCCAAAGGTGTAGGGGGACACCGGCGTCTGATATCAATAAAGCAGGTCAGCAGTACGTCCAGAGCGCTCTCAACGTAAGATATGGCCGTTATAAAATGGCGGTCGCTGTAATTAAAAGGTCGYCGCACTAAAGAAAATATCTCTCGTGTCACATAAGARNGGGCCTACAGGATGCCAGAAGGCTGSAATTTAAACGTAAGCTCACAGGGGGACCGGCAATGTGAGAGCTTAGTGACAGGTTGACAGACTATGCTTAGGCCCYCMTAMGCGGTGCGNGAAAAAATCCTTAGCCCTACTACAGAACNGTGCCCCNGCGRYCCTGCCGTCTRGTGTACTGGTTAAGTAAAAAACCCTTGGGCCGCAGCTCAGGACGTCTTTACCTATGCGGAGCACCCTATGCCGGGCGCCTCACTGCCATTCTTAGTACTAAGGCGAGAGCCNCGTACGTGGCGAGCACCGCMCAGCAGATGTAAAGCCCAGTTTGAWTATCTGGCATATACAAKTAACGTCTMCGAACCATCAGAGATCCGTACTCTATTTGGYTAGACGCTGCTCATCTGCRAAGATAAGCTAACCTGACTCCATTCCCGYTCTCCGGCACAATACCGTCGCTCGAAGCCTAGTGAACGTTATCCCGGMGCAAAGAGSRTGCCACCCGCATGATCTGATCCATTCCTTACCACAAAGACCCTGATGGAGCAATCGTTACGACCNAGGGTGGTAGCCTTGCGCCCGTTCACGTCTCCTCGGGGTGGTAGATTTACTTCAAAACGCTATGTAAGGCGGCAGCTTACCCGGCCTAGCGGCAGTATTGCGTCCTCGAAGCAGCTCCAGCTTTGATAGCTGGGGGGTCTCAGTCTAGTCCTGTCAATCCTTGTAGTGCGCCGCGTTATGCGTTTTAAGCCTGTCATCCCTTAAGGGGGAAGCATATAGTTTGGTTAACATGACACGACATGCATTATAATTATGGGTTGCGACCAAGCGCTAACGATCGCATTGAGACCAAACTTGGTGCGGCCAATCCGGCTCGYCACTTTGAACNCTGGCGCATCTATGTAGGATTTACTTGGTTGTAGTGATACGCGTAAGCCCTCATCCCTCGTACCAGTRGTCWAACTARGGATATRSTCCYATTGGACGGTACTAGCTACNTGACGGCGCCACTAAGTGGTCGGCATGTAGTTNTAACGACCTTGAATATGGAATGAGCGATTCCGCGAGGARTAYCACAGAGACACTCGCTACTACCTCCGGTTCTGCAGACTTAAAAACCGTAAAYCTGTTGTGTGGTATAGTCGCGAATCTTGCAAAAGGGCGTGCCTCGGTTACCAATTGACTTTTTGGGGTTAAACTGAACTTGTACGCCTCCTCCCACCCMCCAGAAAAAAGARTGCCGAGTACTGGCTTTAACATTGCGATAGCAATAGRCAGCCTTAAGAATTGGATGTAGTATTATACTAAAATTGGGGCTGTGAACGGGGATACGTTTCCGTTATGATATACTCTNTTACTTGCAGGGAATGTGTAAGGAACCAGTGGAATAAAAGTAAATGCGGAATGTCGTGGTGGGCCCCANTACTAATATACTGGCAATGGGACCAGCTTCAGGCTGGCCTATGGCGGAGTGCTCAAGTGATTCATTATGGCTTGCTGNCTCTACCGGACATGTATCTAGCGAGTCCCGTTGTCTGGTGCCCGCGGCTTGGCTAAGCGATTGGTGAGTTAAAACGGTGGCCTATGGCCMCGTGCGCGAGGGTCGGCCTCCAGATCACGGATTGTCGTTATCCTAGGGACNTGCCTTCGTGTCANACGNTACAAACCTTCCCGCGTTCCATAGAACCTCCTACACTAAATGATGAATGCATGAGGAAGCGTGCCCTCTAGAACCTTCTGCTGGGCAAACGGGTGCAGCGCAGTCTATGACCCTCAGAAGGCGTCTTCCGACAATCATAAGCCTGCGGGCAGACTCAATCACGGGGAAGGGACTTTANGAGTCAGAGCGTGCACGGRCGTTACTAGAAACTCGAAAACACGATTTTTCCATGTRTMCCGCCGGCACCCTCCGTTAAATCCCATCACCGTTCTCGTGCCCGGGTAGCTTCGCWCTTCGTCAGCATCGCCCTGCCACCTATGGCAGATKGAAGGCCCTCAGCACTCTTATGGGGCTGCATTAAACACGAGCTTTAGCNATGCTCTGTTTTGTAGAGCCCCCCGGGAGGGAGCGATCATTACTCCTGCAGTGNGGCTAGATAGGTAACACGAATCCCGCGCGATCGGGTGCCTGCACACCCGTCCGATGTTAGTCTTCGNTACGCATGCGACCACCTAACCCCAAGAGGCCAGTAGCCNTATCGTTCGTGTGTGGCCATNGAGCGGCACCCTTAGCAGAGTTCAACTRTCGRTCTCACGAATCRCAGTGCCCGGAACCCGACTGATGATACTAGACTCACCCGATATTGCGGGTGCACCATGATTAGGGGGACGCACTTTCGTCGGGAGGATGCTTCCCCCGAATGGGCATAGCTAAAGCACATATTTCTGTCCCCCAGTTTACTCACCCGGCCAGTCCGTTTAATCGGTCGGGTCCTACRCGCGCGGCCGTCGTCCAGAAGTTTTCACCGATACTACCAGAGTTGGGTGGGTTCCGTGCCCCAGACACGCGCCGGCTACATTCGGCGTTCGAAGACCGTCGATTGATAAAGGATCGGGACTACAGAAGCCTGNTAATGAAGCTAGTGCTAGGGCCCCCAACATTGCCTAGTACCTAATCGGGATTCGGCTCGATCGGTGCTGAAACGAGCTCCTTGCACTGCCCAGGACACGAAAACTTAAGCGAGTCACGGAGTNCTCAATCATGGGATGTGATGCCGCGCGTTACAGTACTTGACTACCCCTTGCCGCGATTCGGACCCTAGCCATAGTAGGCTTCGGTGGTTAGGCGCACAGCATTGTCAAGAAACTCCTGCCTTTTGAATTTATGCTGGAATGCGCCGTGGTACACGAAGAAATGAGCCRTGTATTTATCNGCCTACGANCCGGACACACCCCCCAGAGGATTGACCAAGATATGTTNCGGGCTCTTTAGAGTCCCCCTTCAACAGGTGCGCAGAAAGGTCAGCCGTTCCAAGAGGCTATCCGGTTCCCGCCGCGATAACCTATGCACAAACCGTGRYAATCAGGCCGTCGTCATAGCTCCCGACTACGTTCGATGGCCGAGCTCCGTTCAGGTCAAGATAGTGRGTGCAGGTCNATATAATAAGGTAGATGCCCCGGTAGAGACCGCTTGACTGGGCAGAGACCTTAAGGAGTCGCTACATATGGGGTGKACCCGCAATTCCTGATTGGTACGCTCATAGTATCATGCACACAGGTAAGGATCGCACTTTTAGACGTTGCATCTTGCGTCAGTTAGGCGATGCCCTCCAGTATCTATCTGACTCCATCGAGTCGCCCTTCACAGACGAAGGCCTCGGTCCTTCTTCGCAGARCAACCCCCCCTCGCAGTTCCGTATGGAAACNAGCAACCGGGAGATACATAGGAGCGTAACCTGATTGCGGCTCCAGTGGTCAACGGTAATTNGNGTTTGCCGTGTTGAAGTGAGTCGTGGTGCTTCGATGATCAACTGGGGTGGCGACCGCTCGGCTGACACACTAATTTTATGCTAAAGNANTATGATTTACGATTCCATGTCGAGGAACGTAAGAACGTAGCGTCATAGGCNCNCGTTGGTGGGACGGCACAGANGGACTCGCATAACGTCGGATCGGCNTGCCCAACCAGGGTCGATTCTTACGTGTAGCSCYCGGGMACGAAATNGAACTACCTACGTTGTTTAATTACCCATTGCACGCGCCTTGCCAGAGTTGACGCCGGAGACCGCGGTAGTATTTGTGATATTAACTCNTTCGACATCATCCATCTAGAACGCCTAGGCCATGCTGATACGCACTAAGGATGCTTATTGAATCGTCCGCGCCATCGAGGGACTTCGAAGCCCGTGCGGGTCTTATGGTGTACACTCCAGGACCGGTACAGGTCCCGCAGTGTGCGTGTGGCATATCCGTCGATGTCGTAACAGGATTCCACCAGGAAGGATGGGAACGAGCGCTAAATCCGGCAGCGCTGCACTATCAGAGATTGTGCCAGGCACTCAGAACAGAGTAAATGGGTGTATGAATAAAGCGTGTGCGACGTAGCCCGGKCTAACTATTGATGGTCTANTTACCAGAACAAGCCAAAACAAGGAACAGACTGAYGGGANGAAGAGGCCACCGCTATGTAGCWGTTGTATTCATGCGCGAGACGCGRGGATCGGCGTGTMCCATCAACCCGACTTAGCGATGCAGTTGGTCCGATGTGTATGAGCTACGGCCTGCATTGAAAATSGCGCCNTTGTGAGGGAGACACCGAGTGCCGATAAGTTAAYTTGACCACTCGTGCTCGTCCGTTKGAGAGCGCCTATGCAACGGTCGCCAGACGGATCTAAACACCAAAAGATAACAGACTATGGRTTCTGTTACGTACAAATACTCAACGCGAACWAGTTAGAAAGATACGCGCTTCCGCCATCAAGCACGGCTGCAGGTCGGACGCCTAAGGCGCAGGTCGTYGCGTCAATCCNAACCCGTCTTGTCGTTAACTTGCCGCACTCACTCCCTGGCCCCGCTGAAGAAGTTRCAGGTCTTGACCTCGCGGCGGTGGGGGCCGCACCCCCGGCCAAGATTATGCCCGGTATCCGCGGTATCAGCGGACCAATGCGACGCCAGCCGAATATTCCCACTCGACTGTTTGACGGGTTACGCGGCGACTGAGTATGGTGGGGCGAGTATTCGATCTCGAGGTTGGCATGGCCTGGAGTGCACCAGCCCATAGCTCTTNTTATCTCGACGCGCCCTTTCAATTAYGTCRTGCRAKGGAATAGGCTTAGCCGTGTTGGACCAAGATTTCGTACAAGATGTARCAAYATGCCGCACGCCGCACGATCTCACTCTCGACTCGTCACAAGCCCATGGGCCCCTGTAACAAGGATCGCTAGCGATGCTCCCATCAGTACCTCACTAAGGGCAWATGTCTAAACCTGCGAGTCANCTACTAGGCCTTTGACTCCGCGAGTCGGTTCACTGATTGGCACTTTTTGACAGTGCTAGATNCAGCGCTGGGCNCWATACATTTGTATTTTTCCCAAAGCTGCGCATCTTACACGARGGTAGAATTCTACGTGGCCCCGGACNATTGAGGTTGGCTGACTGCCACCAGGACTAACTCATCGAATGAACAGGGCCCCACCTATCAATGGATTGAACGGGGGAACGTTCTGATGCATTGAGACCTCGCCGAGGCTGCGACTGCCNTTCCTCATCTTAATAGGACGGGCGAGTATGGTARCWTGCCATCCACGACACCCTGCCAAGCGGGCAGCGCCGAATAYCGACANGTGGGCCARCTCGTTNAAGGTCCAACCCGCTCGATTCGGAAAGTGAAGTTAGTGGTAAAAGGATGCCATCCGGCATGTTGACAAAGAGTAGGACTATATAACTGCGCGGTRCGAAACACGATATTGTCACCAGGAGACGAGGGCCGGCACGAAGACCCCGTCAAAGCGGTGGTGACAGACAAGAGCCTCCCCTCCTTATGCCTGNCGTTCCCGCGTCGCGTATAGAGCCGAATTCGCGTCGAGAGGGATTTGCCGTTAGGATATGACTACTGCACGCACCCACGGCGCAAGCACTCACTAACCGGAAARTCCACAGAGGTTCGTCCAGTGGRCCGGACGTATTAGCCAGAATATTTTGAAAGGCCAGAACCTATGTTAGTTTGGTATACCACGCCCCCGAAGCGGCCGGCTNNCCGTCGAGGGCGGGCTTTCATTACCACCCCGTCWCAGTGANGCGCGTTGACAGAGGGGGCTCCNTCCCCGCACTTCACTCGGCTACGCGTTCTGTGGCTACTGGCCTCGTAAGACTCCANTTATYGGACTTCGCTTACTTGCGGACGCGAAAGTCTCACCTGACCTTATCCCATCTACTTAAGTMCAACTAAAGTCTTCRGATGCGAGCCTGAAGCACGCTAGTATCTAGGCACTGTGCYTGGATGTTAGNAAACAAACGGCTGAGTGACTCTAGACAATGGCGCCGTCTGACGCCCTGCGTCWCGCGCGTATGCACAACCTGGTCCTGGGATCTGCCGGATGCCACACCCCTAGGATGGGGACGTCCCTTAGTTTCTCTGCTAGAATCCCCNCTGCRCAGTGTGGGACGCGGRACTGTCCACCTAGTCTCASTCGTGTTTCATTGTAACTTCACAGCACGCAGGGCAATCTGTGTCAGCACCTATCAATAATTCTGGGNTTCTAGCTAAYACCGCNTGTAGAGAAYTTCACAGAAGAGACACTTATTGGGGGGCSTAGAGGGSCACCAGAGCGAAGGAGTAGKCGRCAGGTTCTACGTGCAACCGCCCCCTAGGGGCAGGTGAACGCACGGAAACGGCTTGTGGCAAAGTNRYAACTTGTTAGTTATCAAGGATAGCGTATCCGGTTATTACGTCACTATTATCTCAATCGCATGATACTTTCGGGCCCTACGCTYYCAKKTGCACGGCTGCTGTGCTACACTTCTCRANATGGAAAGGGAAGTGGAATRCATCGAGCTCCCARCAGCRAYTWGAGCNNTTAAAATCACGAGTAATTAAAACCAAGCGGGTATAGAGGYGGTCAATGAATARACTGAACWGAGTRCAGCACATTGCTGTATAAATGAGCATAGTGCTACAAATNCCCTTGATGCTTGACATGCGTCGCGGATAGCGCCGCACCTGGCCAACCGTGACTGCTGTRACCGGACAGTATATTCCTTCGTAGAGTGTCCGTCGACCCGGTGRGGCGTAATGCCCCGNCACTGAGATTGGCTTCGCTGCGTATCAGGGCCTGTATACCTGATAGGGTTCCCGGCACCGCGCGCCGCTTGAGCGTGCCTCGAAGAAGTAACTTGACACKATGAAAGGATWGTCCTTGTGKGARCTTCCGGGAAGGCGTGGTGCCCAGTCGTCCCGAAGAACTCGGGAGCCCCACCCTCGGACGGGGAGTAGATGGAGATTCCCCGCAGGGGACGGTGTTCCTATTGGACTCCTAGAGAACTGATCCGCGTATGATGAAYACTTGTTCCCAGTTTGMTCTGCGGAGGAGAATGCATCATTCTATTCCCGTCCGCCATTTTTTTGCTTGAGGTCCGAAGCGTTGCTGAATGCGCTCCATCGGACAAGCACCTCTTAAATCGAAGCAGGTACGCTAGGAAGTGGTCTAACCGCCGACGCGCTTGCGGAGCAGTTTGACCTTTACNGCGGACACCTNGCCGGACTCACCCTTTCTCCGGCGGTGATCCGGGTYGCARTGWTATCATCAAGTTCGATACCAGATAGCTAGACGGCACCGGCCACTCGGTAATCCCTGACTGGCCTGACGTCCAATGGATGGAAAGCCCTTGCCGCACGGTTCGAGCATTGCGGGAACAAAGCTAAACGGCTGCCCKTCTTTGTNCAATCCCCCACCGAGTCGGAACGGACAGTAAGGTCACGCCCTGACGTCGGCTTGCTGAGCCTATGRCAAATATCTACTCAAYCCCCAGAAAATAAGGTGCCCATTCCACAGTCCACTCRAGAGGTACCGGCCGRGATGATACAGCCGTAGAAAMCAGACTAGGTACCACCTTTRTGCTTTGGCACTGGCTATCGGATGTAGCCAAATGAGGACTCACTTTCATCATTTTAGATAGNGCAGGGAGATGTCYGTTTCCCGAGTGTGACGATGARAAAACCTCTTACTACANCTTGAAAGATAGGACAANTTTAGGAYACTCGCAGGGACTCCTCACCCCTTCCGTAAGGAACACAGGANGNAAAGAAGCGTTANGGTGATGGTGCCACTCAGCGGATTGTCCTTATCCTGTGGTCGCGAAACCTATGTCCCAAMTRTACTGAGGGGGGAAGTAGTTAACTACGGCGGGTTAGACGACGCAATCGTGTTCCAGAAGACGAGCTCTCAACCGTCGTANAACCCGGTTGAGACGACTGGGGTGGGCAAGNTACGCGTGACCCTTATGCACGGGGAAGCGAGGAAACCGGAATTACGGCAATGGAACTCTCTCATCCCCTWTGCGTTCCCCTGCCTGTGCGTTRYCCAAGCAGCCGGATAGCGTAGAGMWGGNAGGTGCTAGAGCATNGCTATATGGCGSCCCCTCGCGCAGTCGCCTTCCCTACGCGGTTCGGAAGACCGCGCATAGAGCACGGAAACACCACTGACACTCCGGCCGCGCCGTCACTCGGTATCANGCTCTTACASGNACTTRATGAGGACGGCCCAGACGGRTCGCTGTTATAACTACGTATCCTGTGCAAATCCGCCCAGCTATAGCCTTATTGGCTGTGCATGTCGGGAYCATACTTTCACACTGTGAGAGTSAAATGCCGAATGGGCAGGAGCGCAGCTTGCCAGTGGCGCTNCCACCKTTGATCGGCCCGCCGCACTATCGGTCGAGCGGTCTCTAAGATCGNTGGGAATGGTCTTCGTAAGTGTTAGCCTTGGAATCACCCCCTRCGCACARGCCCCCGGGACGGTGCCTAGTACTAATATTAGAAAATCGTAGACCCCCCCATTCACATCATTCGTACAGGCGTGNCCACTGCCCCTGCTAGCGNTTCAGCCGTAGTCGGCGCCGTAATTCNGCGCGATGGCCGGCTGCGGCCTAAGAAGCGCMGCAGTCCTARTAAGGGACCCCTACTGTTATGCGAYTTGTCCGTCACGACATGAKAAAAAGGTGTAGAGGCACCAGGGTGGAATCACCAATTTCGCACAGGAGCGTATAACCCCAATCGGTTAGGCGGGCTCTCGGTAGARGCACATAAGGAGTTGCGCGGGYCGCGGCTACTCTAGAGCAATGGAGCTTTGCCATGTGGCRCACGGGTTGGATGACTTCACTTTATATTCGAAGAGTCTCTCGTAGCCACANCGTGAAGGCGAATCTCGGTTCCTACGGATAGGTGAGCGACTGTATACATGAAGCGTGCGGGGGGGGACGACCGCGCCCCNAAGTAATTACCCGCGGTCGGTGGGCTTGGGATCGTATGCATGATCTATTCGAATGCYGYRCCTCAAGAYACGGGATCTYGCTCKAAGGAGCGTCTWACAAATCCATGMGGCCCCACCWCAGTTGGAACTGTTTGCGGACGTGATCCTCAGAATAGTGATTAGGGNACCCARKGCTTCCGCCAACAGGGT
>Oligostachyum_sulcatum_NH138    
TARTYGGTCYGGTTGTTGTTGGRGTCTGTTGTCTCAGGCAGAGATWGTAGRCGTGTAACTAAGMAWGTTATGCGAGGRCGTTCAAGGACGTCATCCNTAGCATGAGTGGAAAGGACCYCGGGTWATTAGCGGGGGAGGCTTGNTGGAATGGAACTTGTTTAGACATGYAWTGCATAACTTTCGCCAAGATCTGGARACGTAAGAACSATTCYCGGGCTTATATGAYAGTCGGTCGCTCCAACYTNACGNTAGTTACTCGTAAACGGCGCGAGNNCGGAACGTGRGCGCTGGACCACCCCACCAGAGKCGCMGAGSGTRGCMYKCTTTTTGTGCCACAATKCATCGMACTGGTGGGCCRSYATCTACTGATTGTGGACACAWCCGAGACATAGGATCTAAGRTCGTCCAGGTCTCGCAAGCTAGGTCTCATACATNCTAAWCCTGCGCGTAAAGGACCNGGCCGCMGGGCGCACTCRCCGCRCCAGGCCGGAGCGCSCAGGGGCAGGTACNGTGAGTGCTTATTTGCCCTTTGATTCTGATAACGKAGGRCYTCGCCKGCCRGARTCCCAGYRCGGCGGGGTTATCNNCTTAAGTCAGCTTGTTAYGGRGTGTCGTGTGGATTCCTTCGGTGGACCCCCAAATGGGCACCGARGTACACGAGATTGRCATTTCAGTKAGCYGACACCCGTAANYGATGGCCGNNGACAGTGACCGCGTCCGATGTCCGCTNTAAANTCATGGCAAGGYYATAATATAANNNGCAAGAATATACGKGGGGAGGCAAGARNAGCRCAAGTATATTCGGGCCCGATTTTCTCACGGGCTCTRTAAGGGTTATRACAAGGGGCGGCTAGCATYTMCARCGRGTGGTCCCACCGGAAGAGCAGGGCTTTCTAGCGTAASNCGCCAYCGCCAGCACACCGAAAGTCGTATCGCTWARGGCCNGTGTGCGCTCATGYCGGTATATTCCGAGWATATTYRGTCGAGCTCGGCCGCAATTAATCGGCGTGGTAATNGACCCYCATAACGTTTACTAGYTTTCWAACAGGGCTCRCYGGTGATTGTRAAGCTTCACTGACACTCATAGRTGTAGATGRCNACATTCTTCGGGTCAAGTTCCGCTCAYANTTGCAGTCTATCGGWTKGCTANAGCYYTGCCGGTGTGGTTCCGAGCYTTCTCGTACGCTGCCRCCCCCTTTCYTAATTTAATCAACTACGTACCAACCGTTSRGCGAGATATCGCTAGGGCTCTTRTGCACCCCAWAGGGCAACGCCAANTAGGCGGATCTGGCACCGCCAGCTSAAGGGTCTATGCGGCTCTTCRCCTTGAACGTGGTCCAGCCTYAGGTAAAGGCRCCCYGGACTGMCCCGACCTACAACTCTCCCGWTCTCGTCGATCGATGTAGATCCGATGCCAATNYTTAGCCGCTCGGCGCTSAGTCAGAACWAGTMACCCCAAAAGGTGTTGTGCGCCGGYTTTAGCCAACGCGWCSAAGCTAAWGCTTGGGCAATTAGYNACNTACGCTTAGTGRAATTTAGYAKAAGGACCTGGCACGGGWGGTGCATTTYCTARGCACTATGGCCCCACACANAGTTCTAATGGCGTAGGTGAYTGATGGGTCCRYGTAACNGYAAAGGNATCTATCWGACCCACACCCGGGCCTRATCCGGCATACWCGTTGAMTKCSCATGCCGGGGNACTRCTTAATGGAAGATGCGGGCCGCGAGTTNAACCTACGGCGCCGCATTTATGGATGCGGGCATCTGTCGCCCTTTGCAAGGGTTAGACGGGGAGGCACGGGCTGCCTTAAAGGCCCGCCCATGCAGYTYGTACAACNTAGAGTACTGTGGGCCRTGGGGCGGGGYCCGTTCGTCCGCTTANCWTGMAAGATAGGCTCCGCCGTAMCCGGATCGTAGANCGRATAASCAGGTTACTTTGGGTCGCNTGACCTCTAGACTTCTNCCTGACGTSATACAAGNGCTACGCAGTAGCCTGAGAGTCTCGCCACGYATRGYGTCCACTAAAGAANCAGAGTTGCCTTATTGTKTTGGACGANAGCTCSGCTGGGAGACCCACCTACSGCGCCCCCAACTACRATTTAGCTSANTGGCTGTCCAGCTTCGTCCCTTAACGCGCACGGCCTCWATTAGGTTTAGTCGCTATTGCAATYTTGTATCGAACCGTGTGGCGGTAYCTTGAGCTCCYTTAGTAMCCAWCGGGARTACCANTATTCAACCAGGACGCRGCACCARATGGCTCCTATGTATCACGGGCCTCACCTTAAAATTCATAKTGCCTTCCAAACCGYAGAACCAGCCTGCCCTGGGGAGCRGACCTTGTATTAAATAGGGACGTCCCAGCNGCAGTGCGYRGTTCTCKACACCTAGKTCTCTGATACATCCCGGAACACNGTTNTANCGATRTCGAAKACCACAGGCGTACAACAAATTAYACACAACGGGCATGGCCAGTCTCTCKGCAATTGCTGTGGCCTGGCCTTTGCACTCTAGTGTCGGTCTMACCCTCGCGGTAAACGGTGGCCATTCTGGGGTGTNAATGTGCGTGACCGGCAGAGCCGTTCAGGGTCAAGCGCCCCAGAKCGCAKCTTNTCGTTAGTATAMNGCTACCRACCCGTCTCAACAATACCTASGACCGTCCTTCGGGGCTTAGGATGCCCYCTTAYCGCCATAGATGMATCAGCANTTGTTGGAATAAAAACACACGGATGGGATGAAGCAACNACCTGTAATCGATTGCACTGGCMATCRGTATKATCAANGGGCACCCCGGACTANTACYRAACCAGGAATAAGAGGAAGGGTTGTRCTGATGGCAGCGRCCGACGCCAAAGGTCCCCGGGGTCCGTACGCACSGAATRTGCYCCGGCCCCCAATTGGGCCGAKTCCCCTCCCGTTTGTATGAAAGCWGGAGNGRTCAAAACATTCGCCTAACACAATCTTACCGTGACACGGGCGTTGNTTTTCATTGTCAATCTCTASRCCACCTGAAAAGGCATATCATSTTTGRATCCTCGGTCCTGGAASAGCTTTGCGGYCGAAGTTCGRTTGAGTKGATCGCTATACGGCTTTAAGGGCGCAGRGGCGGTCAGGTGGTCTANCCGCGCARACCCGTGCCAAAYCGCGTACTWGCTGCGAGCCATGTTGCTCGCTCCACTATCGCGAGAGTTCTTCATNAGCGAGTGGGCCTCCRRCCGGACCTRGGTAACTTGGACTGYGGTTGCRCAACGCRGGCGTCACNGGCTTCCCATTCTTRYGTCTACACRTACAGCTRTTCTNCTAGWGTCGGTTATAGCAATAGTAACGCGTACAAGCCAGCRGCGCCGCTGARGGCTNAACAGACAAGGCCCCGCMCCCTCGTAGAAGMTTCGCAGGGCTWCCGGGTCACCCCCGAAGTTTCAACCGCCCGGNNGRGCCCTCRCAGNTGTNRATCGGGCGCTGTGCCAGGTACTGCTTSATTGGAAGTTTCGGCRGGCCGCATAGCGGTCCTNAGGGTTAGACCCTCATRTCGATYCNNNGTACAGYCTTCGCCGACCGTCAGTTYCGGAACCGCTGTTTCGGCAGCAAATGGCATAGTGGGGTASANGAGACCACTGCYACGNTATCGGCCACYGTTAGATCGGATGCATWGGATGGCCCGSGGYGCCGMTTATTCGCRAGTTRTTTAAATGTTCAGGCACATTGGGTTAGGCGATGGGAATTCTTTAATTGGACTTANNGCGCTRCCTGCARTWCCAAGTCCGCTCGTTAAGAKACNTGTACTCGTGACTTGATGGCRCGGGACCAGAGGARACACTGGATGTATCGAAAGCGTTCCCTNTGTRGGCTCTAAAGTNTCACTCCCGWNCATTCTCCCTGCGCCGGCTTCGYTTATGGTGTCTTTACGATGGGGGACATATACGCTCCAKGAGCGCCCGCATTACCGCCTACAACATTGTGCTAACCTACARGAGYACCTCTAACGTTGTCCTGTACTAAGTYACAATGAACTAGCTCACCTCTGGGTAATGCGNCGCRTAATATGTGATGCATTTTGTTGGTTACTGGAAACAGTAAAACTCCGGGACTTCTCGATRATTCCGCCTCCTCCCCCGACCGCGTTCGGSTCGCTGCCGACTTTCAGGGTCGTATSTCCACAAGTTTCCNCCAAATTAGTTTATCNAGGCGCGGGCCGGCCACTKTGCRTAGGACCACAGTAGTCCWGGCAMTTTCCCCGGCGAAWRCGCGTYACGTCGGGCCGYTCYGACCGATGAACGGAGCACCGCCGTTGGCAGGCNNTAAGGTRACNAAACKNGATGACAATAATCCCTCTCYGCGTGTGAGTCTAAATTWAAATCTGGCACCGTCAAGTTTCTCTTCCCTGCGTTTCTAAGYTGTSTTTATAGTTTGTGTARCCGCTTCCACCTGCTGNCTCTAGCATGAGCATARCCAACGGACTCGCAGGCTCGGTGRCGGGGGCCCACAAAACTAAGGGCANTGTAGGTACRTGGARTCARGAAGGTCYGTRCATTCNCCGGGGTGCCACGCCRACGAACNTAGGGTRCCTCCCGKTRAATATTCTCTNCGAGTGCGCTNNTGGGGCGGGATTCNTTGGGAGRTCATAGGTGGYTGAYAGAWTGGCATAACTGYCTCGCANAATTCAGAAGNATCTAATCCTTTTCAACGACCAATCCCCGTCATCTCGATTACTCATACCCCGWGCATGGGGAGAAGCACCRGNTGGGGGGCGGKACAAGGCCTCSARCCCACGAGCAACGAGCGGCACGACRTAAGAYATGTGAAGGGTTCTGTAGGCAGTCCCTTCACAAATAYTGGCGCCAGTAYGCCTACGCAACCCAGTGSCGCAGGGCYTAASCGGCTATGCTCARAGGTGATTSCCCACTAGGCATYTCTACYCCCTGAGACGAATAGCATGGAATCTCGNNAAGGTGCAATGCAGACCTTGTTTTAGCTNTGTCTGTGCAGGRAACGTTCTCTGCGTTGCCTATTGAGGATACTGCAGTACCNCTGATCGCYTGGCGCCACATGCTATGGGTTATCCGYATCAGGATGRGNTRGTAAGTCGCGCCATCNAWCYATATAGAATNCACGGGACCCCAGCAGCSTCYAANGTGYCGACGMTCTTCTTCCTGCCCGCACAATGCATCGCCGAGGGGGTAARGTTTCTCACGCAAAGGTAACMACTCGCTGGAGCATGGCCCGGKATTGCGGCGGTRGCGCACGGGACCGCCTGATTCANTGTCCTGGCTCCGGTTCWCAGCGGTAAACAAAGCACGCWGGCCGGTTATTAAAAGGATGATTCCGGGACCMTGATCYACAYGTTGTRTTCATCTANGTCCAGRAGCTCGTCCTATATGYCMTGAGGAGGCGTGCCCWRCGGACGAACGCGRGACCTCACGTTCCACANGTGGRCCGGGCCCCGTGTAGAAGCACAGATGRYTGNCACNTCKAGGAGAACCCNTCCGACTCTTAGYACGCCGYCCGGTTGACACGYNGRTRGGCATCSGCCYGTTTATGCTRYACGTTACCGACGTRYAGGACTRYACGGTGACGCAGAAYTCYCTCAGCACGAYAGACAATGTCNCCAGTAGAAYCYACCCACCCCACTNACAGGGAGCCTGTAGTCAGGCAGCGGCATGYGTGMRCGGCGCGYRGCTCCYTTGAWGTAGYGTTTCTCGATTCAAGAGAGGGGCACCACATYCCCTCGCGTAATGCGTCACAYTCTAGAGGTGNTTAGCCTAAGCATGAATCGGYGCCAGTCCGAATATCGGATGACGGTCATCTCGAATTTGGANTGNTAAGATAATAATGTGAATGAAAACTGCCTAAGGTAATGATYCGCTCGCGATYGKYCGGAAGGACGAGCGTCTCGTAGGAGTAAAKTGTANCKATTYCGNATGTWCWGTCGCYCAGGCGGCGGGCNCAGTTCCAAATTGACCCCTGACGCTAGTGGGCTGYCCGTGTGGCGTCGGTTTTTTATAAGTAGAAGGTCTACTNGAGATGAATTCCATCGNRATCCGCGGCGGGGTGTTAAGGCACCACTGAGGTGTAANTAAGAGGCTGTGGACGCNCCTCACACCTCAMCGAGAGAGGACGCACGACTATATAGGGGCTAAGGGKTAYCAGCGTCGGGCGCAACRGCCKAGGGANTTTCTCTGCGGRAGTATCGATTCAACTGAGTSYTGCTCTCKACNCTTTAAGATGGCCTAGGSGCACGGGTCTGCATATCNCTAGNGACCTGCGAGCACAANTTACCACCTCTATCCGTTTTTGRANCAGCCTCCCATCACGTTGTGATWCTGAWTCGGGCGTTGCAGGTATCTACAAGCGCAGGGCCAGCAAATAATCTTGGCGACCCTTGCAGCGCRCRCCACGAGTGGGYAAGTATGGCAYTCGGTATAGTAGAATGGGGTAGCGGATGGCAATAGGCGCKTCATGYANGSACATTRYTGAGATACTTAGTCCYGGCACGTTGGATCGTCCAGASAGAAACAGCGCYTYGACGCTRATTTCGGTGTAAGGYATCTCGTYCARGGCCACAGRCGCCGATACNYTTAAACCGAGTCAGTGGGAACTTTACACTGTGAGACCATTCGTATRARCATAAAAAATAAAACTAGAATAGGTAYCAAAYGCTGGRTYCACTGTACGAATYMGAGCTACSAGAAGCACTCAGTAGCTACGTGCAAACCWYCCCTTGACGTCAACGAGACCNCNTTACCTACTGTGGGAGACAAGAGTCAAGTAAGTCGGCGCAGGCTRACATCAYAAAGGACCTYAACAATCATCYTCTCYACCAGTCGAGGCTGAACTACCCCGTCAGAARGGCGATGCAATTCGNAKCACAYTCGTGATAAGCGAGCRTACCCGCTCAGGCCTCTAATTTGAAYGCGGAAGTGATTCTCTTGCGRTCCCGAGGGTGTGGCGGGGNTTYTAGAGGGTTTCAAGCATNTTTCMCNATAAGCAGAATCACAAATNCATAATTTAGRATGCATATAACNTYYATTTAAAAGTCTTCANAAGTTTCTCGGCACYGTCTCCCAAGAGNACCGGTGGTGGGCGGTGNGTGCGCCTAGAARRGRCTGCTCYTCATTCACATCGTGAACCGAAGRCGGCTCTGGCCACNGCCCACSGGNCGACTCAGNCAKGTACTCTTCAGGGGGCCAAATCCGCATCAAAGCTACTCTGGTTTAATTGGCTATGGTYCAGCTCTGTGCNAAGATMCTGCTGTCAGGCGCGCCMGTTCGAACGTGNCGGGATTATACAACTGAGCAGGTMCCCACGGGAGARGKGATCCCATCGTNCAGGCTTCTTGTATCCACGCCATTACACGAGCTGGCCCGAACGCATYGTNCTGGCAGTGYCCATCCGGCTCGTCGCATCAACAGAGATGTGGGGTCTSGCCTTGTCATGTTGGACYACGCGANAGGGGTTGGGTCGCAANCAACCATCCTATAGACCGTCAGGNGCRTAAGGGTTAGCGGACYRCAAGNCGAAGATCATAATCGAGTTCCTTCTACATGTGGATCCACCTTCYACCTTTCGAACRACCNAGCYGGCANCGCGARACCTCTTCGAAACTCGNCYCGTGAAACTCCTTTTTGTTCGCTAGTTCSCTAARACTTGRCAAGMYCAAAATAAAGTCACCCTARCCNTGCCCGGYCGCNTTGTGGCAGATCCCAGGGCGCGTCCCCACGNGGGRSCAACTTTATGAKAGGCTGACTATYNTNNTGCTCTGTRCCGTTCTCTCCGTCTAGAGTGRAGATGCCCTCCCCAACCGGTTCTTCTTTAYMCCGGGTATGAAAGAGACNTACGCMCCCAGGTAATCCTGTTCGNCATTGAAGAAGCTGAAATCCCCCGRGCAAAATATYCYCGCTTGTCGGGCGGTGCTCGCGTATTGATMTGCGGCTTCCCGGGGTAGATATGGAGGCCYTTTAAYGCTAGGCGACGTNGGNGGATTTATGGTGGTGRYCAGGTGCACTAGCACCCGAGTGGCGAGTWANGCAGTAGCCATACGRTACGGTGACTCATTAMCACGTTACNAATCYTGAGAAAATCAGGTCACGTGCTTAGCAAGACGTGCCCCAGGCCTCGCGTAACAGCACAGCTTAANTGATACGTGCCCYYCAYTGYTCTAATGGTTTCTAGWCCGGGTACACTYTYRGGACGGCGGTCGCATNCCCATGGACTCACATGGNATKTCCGRNGACGCGGCACCACATTAGTAACNRANAGTGANTAGAAACGCGGGTATTTCYTTTTGACATAATGGCCGACTACCCGTCCNCTTRTGGCTTNCTTTCGCAGCTCCCCANGCCCCTCCCGCACAGGTGYTTAASTKGGGRCTCAACGACTGTAGTGTGGTAGCCGYTGAGTTCTCTGCWACTACCGYTCCCTCATCGGNNGGGTCCCNGTCTTKATTGGGATCGTTCTYGAGGCCYCACCGCCTCCTGCGCSGCKTTTYTGTGAGGYCGCCGAGCGGCCTGCCCATGAGTCCCGACGACCCGAGGTATAGGYCCGGCTGTACGMCCCCAGCGCCCRCGTTGTYGCGNACGCGAGTTGGTATTTGGAGGNAATAGGGRGCCCTACGGTCGCGGRGCGGGTCTYYGYGGAGCACCGRCCNGNGCTTTAACTAGTATATYCGNRTAGTGGACCTGGATCTGCAKGGCCGCTTACGACTGAARATTCTYARAATACATCTTGATTCGGCAAGCCGGCGGCCAAGCCGRGGAGGKATATTACGGCGCTGCAGGCGGCCAACCTGGCAATAGTCNCGCTTTCTACGCRTTYCRTGGGGGTCGTNGCCTGYCCTTGGYTGATGTACCCATTGCTYCCGCCGCTTATGGCAAAASTATAATRTGGGCMGGCCTGCRCCGCTCATMTCRAAGTACCCCTWGARGAGGGAAAAAAGTANNRCATCRGAKGGGGCRAACAAGTCGTCAGCCGAMGGCGTGCGYTAATTCCCGAATCGACAACTTGTGCTGTTRTGCCYCGGCCTGTTAGCGGTATGTAAAAGAGATCAGRCAGTAGTCCACGARGGTTAACCTCACSACTAGGCGMCACCAGGGCGARCGACACTTCGGGCGACCGAGGCCCAGGGCTCACTCTARTKTAGAACGAGTGCNTGCACTGAACCGGCCGACCSGSCATGTGTTYTACAGCTTGCTAAGTAACTGCTGTKTAGGTGCAACTGCTGAGCTGCACRAYATCGTTAAAATGAAYCTGARTAGCACGTGNNTCTGATCAATCGCATCGCGCCCGCCTACGTTGTGTTACGGGCTAATATACARCTGAAAGTGTGAACCGAAGGNTTAGCNAGGCTGAGGGGYGTGNATCGCACATANCGCGAATCTGTGGTACTGAATCNTCCCGAATTACACYACGGAGTCACTACGGCCAAGACGTAGAACCTTATRATCAACGGCTATTTGGTAYACACCCGAAGTACTACTGCGTCTGCCGYCCTGACACCCAGTCGTGCCGAYCYCGGATTTKCYACTCTGACCAAAAGCYCGAACTTCTGCKYATAATTCTTAATNGCGAAACCANTCCACTTCAAGACCCCTGAGAGCGCCCATAGCGGAACTCCCCAACNTTACCAYNACCCCATAACTCGCAAGGNGGYATTCGATGTCCCCGTCGTAGCACRYGAASACTAWARAGCACTTRGCACACGGGATSCGGGGCGTGGYRTTTTATGACAGMTGWCCGCGCCNNTGCAATTGGGCGGGTCGGAGATTTSGCTCCGTGGTGTWAATCAGGTGTGASAGTATGTTCNTCGGGCGGAGGGRTCAYGGGTATCTTGTAATCAAGGAACCTGGGAACAAYTAGTAATTTGTATGCGCAAGCCTCYGAACCCCCGCGRNGCTCAAATGGGATGCCCGCTCAGCGGGGCTAACCGATTCATCCTCRGGCTCCCNTACGRAMGAATTCTGACCAGCTTTYAGCGGGYCCTTTGCGGTTTWCTTGCTTGATGTYTCGCATTAGGTATGGGTATCCCAACCYTTGANAAGCCTACAGCCTGGCTGTCACTMGTCTAGCGACCGCTGAATATGTCAMCCCSMCTANCGAAAGTAAGYCGATCATGGTTCTGTAATCGCGCGTGCTAGAACGAATTCGCAGTGGNCGCGGCCCGACCCNGTCAGCCATAKCCAGCGGACTCACGCRCCATGACGACRTGACAGCGYGTACAGGAATCCAKTGTCTCATGAGACTATGACTYCTTATAAGTATTNAACCGRGTCAACCCGTGTRRTGGGTTCWAAGGATCAAYACAGCCYGACGCTGGACRRCTCGCAGACTTACCACTTAGTCCCCACACGAATCTATTTCATCTCGCAATTATGMGCTTGACCATGTCRTCCTGGCTTGAAAGACAACTCCTCTGTTCARTGTGCGCATACGACAACACGGGACGGACCTAACCTCATNACTACTGATGTYCTACCGACGWGGTATCGCGTGTGCCAAGGMGGGCNATGCCAGGTAACGTCCCAWGCACTGTCTCRGGCCGGGCTTTAGTYGCATCATTGTGGAAGTAGCAANGCGGCTAGCCTAGATTTGCATYCCCACTGCNTYGGACGCACTTCYCCTAGTCCTTYTTGTGGATATCTTAGTATTGCGMRTTTATTTCTCTRAACTCACGTNNAYGNKTGAGAAGACARTATACTCGAASCCCGTGCCGTATYGGGGAACCCACRAGGCGTTTTRGAATACAAGGCCATACCTTTAAATCTGCCTTCCCTTCTAGTAGCTCACATGAGGTCCGCACCRGCTTTGTCCANACTGGTCGYTGGCGAWTCRATRGTCAATCCCACACCGTGTTAACCCCCCTCTTCGCAMTRTACGTTYGTCGTAATTATTTCNTGCGGGTAGTAGGCCCGRCCGACARGCTTCCTAGCNGCCGGGCTGGACYATTCTCGCCSGTGGAAGGTCTGGRTGCCAATCGGGGTCCGTACGTTTAGGTRATTATCTCGAGCNATNGACAGACCCTAGNAATTCNARGTCCGTCTCCCTGCACAATCCACTCTTTTYCTGYTTCCATACRCGCATACGTTGGCCCCGTCTTGGGGGTTCCTAGGTCCAAAATCGATYAGGTGTGGGTTGAAAGMCACGACGTCGAAGNGSAACGGTCAANGGAACAGCGGTTCCAATCCGCACCTTGACGTAACTCGGGTCGGCGGCAGGACGGCATGTNANGGSATCCGGKGGCGKTTACAGCGGGTTGTGCGMGTTTCACGACTAGTWTATCTGCGYGNGGCGMAGCTGCAATCGTTGACYTACCGGAGATGGCYCGGGCGGMCCTGACTCATATGTAACCTRYCCYCGCYANCAGCAANTCGAGAAKRATGYAAAARCARCGGAGNCTGCGACGCATTMCCGTGCCYTGGGGCYGGGAATTAGCTRTCCAGCGTCACCAGCATGGTGGTCGTYANGGCAAGTGGGACAACTTATYCTTGAGTACGCCTGCAACATTCAKCGCTGTTNCGCGCNCATAGAGCACRCAGCTTGCTGATAGTAMCGCTCATATTGCGGTTCGCATAAMGAGCCACWGTACGGTGAGGTGTGGGNATATTGAGCTGACCTCGAACCCTCCATCGTGGAGGCAGGATGTRAGCACGCTCTTACTAGCCAMAGGGCCNCTCTTTAGGATGGTGCRGTCATACTTCTAAGCTAGCTTTCCGCTACGNCCCCCTCCTAACTCGGNGGCGTGTTCGATTCCACGCACCTAAGTGCGGAGTTGYACTACTGGGGYCRTAAGATACCGTGATGCCCGGRCANTTANCGCNTGTGTCCTGRMCACAGTGCCRWCCCTAGCCACTGACACAACRAAACNAYCCTYGCCACCAGATCCGTTCACNGCTTCATGGGATCGTTCCGTTCCYGACCCAAAGTTCCGTCTGGGCAGTNTAAAGTGCATTTACGCGTCTATCGNGKCGAACGCCTCATTNGTAAANGAGGCNGGTGTCTRCAAGYTGAACCTTAACAAGTGKGTGACCGGRCGTAATCGYCTTCTGCGGTGTTGTCTAGTTTANCRGTCCGTGCATCAATCACTTCTWTGGACGCTACGTYATGGNGTCTCCTGAGTGCAAACGCTAATGGTTGCGGGGTCGYGYKGCGCCGTACCGRGGCCGGCATTGGAKTTSCCGTGCCCTNTGTATCCTTAAGTATTCGACTCTTCRKTCAGCTCTYNGAATTCCRCGYCTYTAGTAACRAGTTCCGTTCAGTAYACGATGGGATCGCTAGRCCAGTAAGGCTGRCGCCTTCTTGGGCAGAAATCGACCTGNRGGCCNCTATGCCTAATNGATGCMACCAATACGCCRGCGGAGAGGAGTCCATACCCGCTATGCACTTGGCTCMTAAGGTTCGGAAAATGTGACTCGTGACGTCAMCCGGGATAGAYACACGATGTCTATGCACAGGCTTTGCTTATTCTMCCGCCCGTGCGSTYCATTAGTRGTTTGKCTGGGRANNCACCGGTAAATNGGTTAGGGTCAAAACAAYGGACCCACGATGRRCAGACAACCCGAATCACCAMCGTAGGCCTAGTGCTGAACTTAACCTTCCCTGYGCATCGCGGTNGTSASGATCTCGGCNTYCKCGYCTRGCTASCCGARATGTCTTGTAAGTARGGAGYCGGGCCGGGGCGGGGYGCCCCGYCGYACGYCGGGTGCTGAGTTAACCGGYACTGAATTTTCTAAACAACCCGCGTTCYGGCANNGCTNGGNNTTTCGCYCCCCCGGCGTTGTGTGTTRTCCYTCAGNCARACGACAYCGTCACNTCGGCCACCGCCAAGTAGGGGGAGGGATACTTGGGTGGGGAWGCCTTARGATTTAGATGTAGGGARCGGGGGATCCCATGTCCCMGAGCTCAATGCCAAAATTCTCSTCCCCGAGAGTTGACACAACCWACCGCATSCCCGTCNTAAYTCMGATATCAARATGGRMCCAATCACCTMAGNCGATGTTTTCCGCCAAGGAATTCTATGTGACGGCANCAGTAAACATGTCAACYYGCCCAGCGCCATGTTCCTGTTGCTWCGCTGMGGCGCGCGATCTCCGYGAASTRTTTGCTATATGANACGARCCCCTTTGCAGTGGGNTCCMGANNACCCNCGCGCATCRGGACTCCTCTGAWGAGACGYYNAAGGGCGNTCTCGTACACGCAGTAGTAGAACGCGGGTAGCYTACGACRTRTGTATYTARCGCCCGCYGTCGGAAYACGTCTTTGGYCCTCGCTAAATYTTGGAGGCNGTGTCGAYNCGGTTATATTTCAATGTCGGTAGATTATTAATGAACATTGGSGAGGCCGGTCAATTCGTGATTCAAAGAGACCNYTAAGCGGAGCTAATCTAGTATCCGGATTCGGCKCAANNTGYATCTGAAGYCTGGYACCCTTTATANWAGTGGTTGATGYYYSCAAANARTYCGGAACCGCKTCGGGCTGYTNGCNCACGGTTCACCACGGGGCGYMGATNGATCNCAAGRTCCTTGCTAACAGAAAWTATGTCCCGGTCCCCNATGTTAGGCAGGAAAGATGGGCAACCACGTRGATTCGCGCGTATATAAAGTCGCAAAGAATTTCTNGGGCNCCGCATTTCCGCRTYGTRAGGCCTATGTTGGGACCAGAACTTGCTTACGAATAACGAGGTGTNGGCGTCTCCGTACTACCTTGAGCTAGGGGGRTCACACGAACGACGGMYNCTGGCCCCCTCAAACTTCTCCGRGNATGCRGKTGAGCCTTAGGYTGCNTAGTGGCCGTGGCTTGCCTCATAGAGGTGGNGAAWAACATAACGGCGCACCRGNTATGGGGGTGGCGTNGGAAGTGGCGGCAAGTTTCGTCSCCCRRCGGTCGGCACRCGCCGCGCRGCACRGACGAAGAAGAGAGCGGGAAAYCCTATGCNAGAGTACYYGAACAGATTTTANTTCTATCCTTWAGGACGCGGCATGCTCGGGGGGGCCGCAGGTCTCATTCCCTTTGACTAATAGTAGAMTGCTGCCATCATYCCTTTRGGGGGCGTYCGCTGCGATTTGGGGYCYCGGCGRAGGYATCAGATAGCGCTGGACAGCAAANAATACGGCTAAGTCGCAGGGTGCAGAAGGCAGTTTAAGTATCTARCTCCGAGACNCGCSTCGGAGNNYCACTAATACATGCTCACTATTATGCGANGTRATKATGYGGCTCGGTATTAAYRGATACGTCAGAGGGCCATGCCTTAGACCCGAGSCATGTGGAGCRGCAACAAGACAAACCWAKGCTAGGCCTGGAGGAATGAGACCATTAGCAGCGAACGAGTCGCGTCACGTCAACGWTTTGCCCYTAACMCCGCGGCCCGATGGGAGATCYGACTCCATTCTKACAAGTTGCRAGCCRGCTTGGAAAKTTCWCCTGTCAAGCTAGACGNCAACCCCGGGGYCCAAGAGGCTCTTAYGATTGNGTANGCTAAAATACACAATGGTTTCMGTCCRWGTCTGAATCAATTNAGAGRCCGCACCGGGTCGWTCTCGAGTACKCGGCGACTCTGGWMCCCAGCTACGACTGNGGRTGCTTCNCGYTGCCATCCCGGGGCCWCCGCAYGGGGGTCGGGSTATCCNACGKCCKCGACGGGARAWTGATTAGCACTWCRGCCCGNGAATTWRCCACCACCTGCCGCCYCGGRYGCGCNTACKGCTTAWCGTNCTRGATANCYGTAARTAGAAGKCCGTCTGCCGRTSRCCSCCAAATAGAAGWCCTTAASGCCNTTATGCCCGCGGAYTAATCCAAAAANCTCAAATTATCGGRGAGGTGAGTTGGACGGGRRGACTGGRTTACTATAGCCCGACTAACNGGGGCCGGTTCTCTGCCGGAGATACTGATATTTGGCKANCTCTACTATCGTAGAAAGTTCRGATCGAGCCATAGCCCGGACATGAAGAAGCGCCACYYGGTGGTGGGACATGRGTAAGATGCACAARGCACTGGCAAYCAGTCGGAYCGAACCTATTGANNACTTCTGCRTGCGGTCCCAACACYGCGTAGCTYGGRATGAATAAAYACACWCCTTTGTCGTCTTGTTGTAGTCGGTCCAGTAGATACGCCAAGCCACTGTTAYCCAGNGGGCGCTGCAGCCGYCAGCGCTRGCGAKSYCTGTCGCCGGGRYGANASGCACCTGGTATTGTCGATGGGGCGTCGGAGAGAAWTACGCCCTGCTCTATTAATCGKCTAANTTTTMGKCCCMCTNTGCTCGCCATCCATGTGGCGGCACTGATCTGCANCGRTGAGGTGGANTKWGTCAMACCGTTTTCCGTTCKCTTGTCAGGGCSTACTTGTTACCCYACCCGGGCGACAGAAGTCGYGAGGGAGAATAGCGTACTACGGTACTGCGTTAAGTAGAAGGCGGYGCRTTGTKGTGTGRARTRGACAGGGCCTCAGATGCGCTGCAATCTAGGCGGACGCAATTGTTTCAGGATARTCGCTTCTCCCCAGTACTCCNCAAAAGAATYATGAATATGCGGNTCCCTGTCGAGTCCCCAGCAATAARCACNCATYCGAGGGGAACGCGCCCGSACCGTTATGTARGTTGCGCATGGTGTCGGGTCARTTCGAGTTACWGCTAATTGCCGCCTMACCTTTAGGAGNAACATGYCTATTTGCCTATAATATTAGCAYTTTCGATCGGCGGGCGTGGCGCCRGCCTTTGTCCCGCAAAAGGGGAAGACTGGACGCATACAAGCGGCAGNGACACCCATGAGGTTMACCACRYTATGTGATAWGACTAGCYGCGTATATGAACCACGTCACCCGGAAGAGAGMACGGCGGCTAGTGGACGGTCTAAYTAAGACTTATGTGGGRACACACTGCTATATCGAAGCCTTAAATCCGARCGCCCGAAAGGCCKGTCGCACCGWGCCCTCCTCCGGCCATGTTTACNGTCCTCACCGARTCARTRCCCGCTCCYGTCAGARTCNTACTGCCCCCGAACCCCCGTYKACGCGACKTACCCTGGGCAGCCCRANANGTTAAATTCGYCTACCATCTTGCCAACACRGATGTCCCCNTATTAGCCATTTCTACATGCTYRGCTGTCTTAGGAGCCTATCYWCATGGGGCCCGATCCCAGATAAGCRAGCTYCCGCCAAAAATGNGGAGGCAATGCGGATCATGATCCTGGGACTGAAGGAGTGGGTAGCAGGCAAGGCCTCGSCTCGGCACCGGCGCCAACCTTCAGCTAYTCCTAGTGCACAGTGTGATNGACTGRGGGNTGCGCATCGGATCCCAGGTGTTTCGCAAANNTGYCATTCCCAGANGCCGCCGACMGTCAGNTACATCACCAACTTYCGAAATCAACANTGRACTMMTCGGSAGTCGGCCGGATGAMGGGGAAAATGTRTTRYAGRAGCRGTTAAAAGAGCGCTGGSTGCACCACGTTNATCAACATCTAGAGCATACTTRRTCGAAAGCCANNAACCGTAGRCGAGGTCTTTGTGGTACCAGGYGGGGGACTCCTTGACMNCCTATTTTAGGCCGACGCCGGNCCGGGTAGAYTYGACCCGRTAAGAAANMNAATATACGAAATTACCCGACGGTRTCGGCYAGACCTTTCTAGCAGGAGCATGAGATTAAAANGYCAATACRRTAATCGTCCACTGTAAGCACCCCGAYTCNTGGGACGATTGTGTCCCCGCGGYTTCCTMTCNCGGATGRNGGTGTTACGTTAACGGGGNCTCCCGAAACGTTACCATGCGYAGTCATGCTCTTCAAGGTTTCTRYAGGAAAATGTTTGCNGGTGGTATGTCCAGACGACCTTGAACGCCTGGTGGTGATATKAAGATGCGRGCTAGTCAGATWATARTTACCMAGTCGACCGYSTGTTGCGTNGCGCTTCACCACGTGCRAGCAYGAGCCCGCGATTCGAGTCTAATAGACTCWTGGNTAAGAAGACTCTATGCTAGCGTGCAGCAACCCCNCYMAGGACGRCACAGKGRGATGAGTCASGGCMGTAAATCGGTAGGTGCNNTACGGGCAAGAARGGAAGRCCTSGCCCTTCTCGGKGCCCCRACAACACTGTAWGYTGAGGYKGTACGCTCCCGCAAAGCCCGCCTAAGKGGCTGTNCTCCGCWGAACTCCANGAGCGAGAGGTAGTATAACATGACTCAGATTGGCCTCTTGCGTACAATRCCCTAGNTAGGCTCTCGNGCCCTTCCCGGGCGTGGTCATTTACAAAACCTAAAGACTNCACCTGATTCAGCTGTGRGCAAATCTTTATATGAARAAACTTTTCTTRSGTAAACAACGCACGWTACAAAAATTYCACATAGTAGGGAGACGTGGACGCCTACTAGSCCTTACCCCCCAGTKTTCCTCCTCACCAAGATCACAAAGGRTCATGAATCAACCGGCWGGATAGTCGACCTGAAGTACGRGTGGGTAGGSAACTCCTTTGTTAAGCCGGGCTCCCTTTGRATACNGGATGGTGGCRTCTACATAGTYGGGATARAGTGGTTCGCACGGTAGGGGGCYTTGCATGAGCNTCGCAARTGRGCCGCATSCTTCAGGATAGGTACTGCACGACCTGGTTGTTNNAGTCTGATCCTTTGGTTTTTRAGAGCGGTAATGGCNNGCGTATTCGGCTCTACCAGAAAGAGGGCTGAGGGTGTCGTGGGTTCTGCCAGATCTGGCKCCCCCGTCNCGTAAATCGATGCGCATGGCGSCCGYGCGCCTAGATGACTCCCCCCGTTTAGRAGTCCGCTRRAACGTGCCTTCGAGCTTATSGCGGCTAAGACTCTCCTCARTGCGGGCGATGAACCCGCCACNAYCTAATGGATYCTCTTCCGRAAACATGSTNCCTCAGGATGCTRCATGGTARTCAGGCATATATGCGGGACTGCGGTGAGCGGCCRAGTGGTAGCAAAGTTTGAAGGCCGCTRAAGGGGGTGCGCTATGTCGGGGAAGRYCAGTGACGTCATTGCTCCCTCGCGGGTCCCCYRGGATATCGGTTTTTTAACTCGAMGGTATTNGAGRATNNCRACCCTGTMATAATCTCTCGTCGGAMCGTAACGCCTGACCATTCGAGGGTTTGCGCTTAAGGAAACGCNAGTGGGGCACGGCCACCACAGWTCTCGGGGGACTGTACCTCCGGTGACAACTGAYTGGATTTCACCCCARACCTTTRTCYCCAWWCTNAGYGCCAAAATAGTCATGGGACTARGTACAGCGTATGGGCATAYGCYTAGTGGGRCGTGACGGGNTACGTCCTGCATANATTAAACCTCCTAAAAACTCGGGAGTTATGATATTAAAGGNACCTGGCTGGAACTGACGACTAGNACTGAAGGGCGTRTNGCCGCATTGTARCGGAGCGAAGACACGGAATCTTCGCCGNNACCRCGTGTRTATCGGACAAAATAAGCAYAAGGGNTGSGTCGCTCCCACATAGGATATCGGGCCTAGTGCCCACGRCGTGCGTGTCGGACTACTTGAAAGACAGAAAGGAATTGCCCGTGTCTCGTCTGCATATCGAGATAATATCTTCAGGNAGYGATTYCCCGNTGGCCAAACTCGCATCTCAGATTTTAGGCCWGCCGAGCGTGWCCGAARACCGACCGCGCGGGGCTCGATCCCTANYATCAAGCTTYCGCCGATCCCTTTACCGGTAGAGCTTTACTAGTCAACATGAGCAGTGATCCRATTCGTGAATTRGCMTCTCYCATACTCCGATTCCTACGAMTCNCAATAACCTCGNACGCCACAGCCATCTAGGATTGTCGAAAWTGCGTGKAATCAAGTGCGCATGACCCATMATMNCNATAGCMGCGCCTGCCGSGTTCCCCCAGAATSAGGGCTNGCGCGTGATCCGYGRATACGACCCAACTCTATACATGCGRAGCNGATCCTGGGTCCGGGCCRGYCACTCGGTGTYACTCGAKTGGTATAARCTGGTTGCTTCTCAACCTATGGACTCAAATMTTANCGCTGTAATATAACCGACCCCNAACAGTCAGCGCTCATCGGGGCGCGTACARAAGCCTAAAGAATAACCRCCRCCYTMCAATARYATTATATGYKTCCTCGTCCTATCATTCGCACCGATGCGATTCSGCTRTCCTTCTTTGCCYCCCGTTGATAACATATCCTGAGTAKTGATACAAATCYACTCCGAAGGCAACTTCNTGGAAGAAGCTWGTAGTTGCGACTGGGCTCAGGGACGAACTTCGTTGGGCACCAGAACAAACGGCGCCCCCTACYGGTRGCGCAGACAGNGTYCGMACTGGGCTTNNTCGAGCGGCTCYMACCCGCGCCCGGNTACCTAGGTGAACGCAGGGGGMGTMCCTACAAGACTGTGAGACATAAGGCACGTANNGCCTGCGTCGGATTTTCGCCCGRGANCCCCCCGCCCTRGGCGCGGGANGTAAGGCCGGAGAMTGCAGAACAAWRCATCTGATAGCGGAGAGATTCCMGCAGGTCATAGYGYTCCATTCTCTAYGTATCCCCGCATGGCCGGSCTNACTCCAAGTATACTYAAGMGTGATCCGGYGGGTGTCGGACYCYRAGCGCAGTYCGCCCCTTTAAGAAGRCRTTTGGTAGGCGRCTCCCAACACAARGTGATAGCCCGTGGCACCACAGCTTCGACNCATCAACCCCARGGCATSCTAAAAATAGACATGGTTGTCTCGYSATAANNCGGRTAGAAAAGACACGGRAWTTACGACCCAACCTCCTCTGGGCGCTGAAGGAYTCGAAGCTAGGGCCGATTACGGGGCYGTAGNGCTACCCCACNTCCCGTGGCTCANNCGACYGCATCAAGRGACAGACNTACCGTTGGTGGCGRGTAGGCCCCCAGCCAAAGAATGCGCSAGGCTGAGTCTTCCGGCGACGACARCAGAGGAGYCTAGGAGCAGATACAACATTCTCTGCCTGTRYCCGATGAAAGGCCCYMCTCCTCAGGAACCAGCNTTTARATGCTAGTGAARGRTGGGGCCTCCTCTCGRAGGGCTSACACCTCGCACSGGTGGGTCACGRGAGARGCGATGTAAGGGYCTCCTGACGACYGCCCCAGCTAATRNGTGACGCTGGTACCSCWCGGYACCCTGCGAGGCCCGAACTGCACCGGTCATCAAKRGNGTGAGATMTGACGCTGGTGYGYNAAANGTTTGTCGGRTGANCAYYYTGCCATTCGCTTTGCGCWTCGCGGCARARGCGCCTGTCCCGCGACCTTTTTGGGCATCRGTTGGCCCGCGNTGGCCTTGKGGACGCTGTAACTNNCYGAGCACGCTCTGCCGATGAAGATCNGNGATTACAAAGTNTCCTAGAAYGCTCTTTTCTRTWTATGRTTGGATAAAGCAAATCTAAATATCCACATATCTAGACGTTCGGCTACAGCGCCAKGGCTGCGCTCCMCTTCANCTTCYGTCAGRTGCGNAACATGGTTGCACTTACTTATCCTCCCTYCTGCGACACTTCTTAGGGGTCGACNCGTAACCCGTCNACGGCGCTRCAGACACCGTCTGGGTAMACCACTCAAGCCCAAGCGCGCTTAAACNTGGGRTCCGGCGCTMTGATCGCGGCGGGTGGATAYAGRGAYYCACTGTYAGAGCCCTATTGCCCGACCCGWGTGCAATCGACGYTGGCAKTCTATAGACACTGCGANCTGCTRYGCACTTGAACACCWTGCACTTCCCGCTCAACYGTGGGGAGNAACGGGTAAACGAYGCTTTAGYTCGGAATAAAGTATTCAGCGTCATTGGTGCCATSTAGTGGCGACYAAGAGGTGACCATTCATGCCTCNACGGCACGGCGGCYTCAGAAGGCCCACCAGGCCGTTTGGCCATACCTNGTTGGGTCTCRGCTACAGCGATATGGGCAGATTCMGCATACTCGCAATTTAAGTAGCTACGGTAACATTCGCTAGCNGTCGMACGATGCGCNNTCATCTGCTCCCTACTATAGAGCTGGCGCTTTTAACTGNATACGGTCGGCGAATGGACTNGCCAGGCCRTCACTCTGACNACYCATNCAAMYGCCGACAGTACCNGAGCACCAGGYACTCAACAGAAGTACAGGCKCGTCATTGTCCCGTTCCGCTGGTRCGGCTAAGACTTTTGTGCTAYGACAGTTCKGAAGGAGGCCCGKGGCCCCTGGARTATCGCCCGGWGNAATGCCCCAGCTCACGGTTTTCACAAGCAAAATGTTAGCACCANCCGGCCTRGAACCCGAACACTAACTACGCAWCCCCTTACTTSTGTGAGTACTGTTTTACCATTCGGCCCGTTTTANNGGTTCRKTGAGTGACTTGAGATAACGTGGCTGCTCCGTGGANTCCGAAAANGCATGWYYACNCAGCCGGGGRCTGGAAAATAATGGAACTCAGYCTGAATAAAATRMCAACGCNNCCCAGGCAACGCNNGWNCTCCTCATACATAARCGCTGCTCAAGCCCGNGGTANGGGAAGCACNCGCTCAATCTACTTCAGCGTTCAKCCACCGCTAGCCCGAAGGGACGCCGGGATYYCCCCGGYACTAGTTTTCCWCCTACAAAAGTATCACCTAAGWNATGACCACCGRACCTAGTCCGGCGCCAAYCAGCTTAYRACAATTTTCCGTGATTGGCRTCTANTGCYTTTGGACCARRTAGTCATATTWGSTCGRGGGCGCGATCCCTCGGCTGGGTAGGACCAAAGTAGCGAWGGAGCTCATTTTCTMTGGNTGNAAGCATGTGATACATATCTTNTATGGGAGGTTCAGTACACWTACACAGCTCGTCCCRTAGGAGACSCCGATCACAGWCCGCGCAYGTACGTGGYGRNGMTATTCTTCTGCGAAAGTGAGGGAAGCCCGCAACGGTGCAKYRYGGTNTCACCTGCATNGAGGTAGTACTGGGRGGTAAAGTACGACGAGGMNNTGGRCCNCGGTCCMGGTCTATACMATGACGTTGCCAGGCWCGCYTCTASCGYGTGTGMARAAGCTACGYTSCTGTCCGRTGGCCARGAAACGCAAGCGAAYGCCCATTTTACTAATCGGGGGATCNGTWTCACAGCGTAGGTCGGTCCCACACTACTTATAACCTCGCNTACNAAAGACGGGCMAACTTCGATAGCACAACGGCGGCTGCATYCCCCGCCCGGTACYTGTKCACGTANAAGGACCRTCGCCTGANGACAGAAAGAGGTTGATNGCACGCCGCGTCCCGGCYCGTCATACAGTGGTCTARAACCATGAGTGTCCGAAATCCTATTCYACTGGACGATCTTGGACACCGGACCTGGCCTTGRTCGTANTTACGAGGAGGAGCAGTCTAAGYRGTCTCGACTAGCATTCNTCCTGGGGAAGGTGGTGCCTAACCACGGACGCAAGCGACACACTGYGATAACKGNCTCATGAAATGNATTATACCCATTCTCCTANAARCTATGTAYAAGAGCAGGAGTTCATGAAAAMCGTTGACNGTRGGATSATCGGRCGGCGTCAACAMAACAAGGTCTAAGAGCAGTCNGTNTGCCCKTCNGAANCAGCTGGTATGTGAGTCCNGCCACATCTAGCTTGACTTAAGAATCCCANTCGATSCYCAGATTCCCCGTKGTCTTCYCCAASCCGTCGGCCYYACCCCCCNNTCGTTTATCGCAAYAGTGTTATRTTCCTCGCNTCTCATCCTCCCTCTAYGGCCCAGCTGWCGYTACCTATTCMTTCGACAAATCCCGAGCTGCYCGTCATAGGTGACAGGATAGCTGTGCGCTGCKTAGCCTGTAGCTTCGTMGCTCCTTNCCGACCATCCCCATTGTAGAAGCGCCTATTGATCKTYCCTCCCAATGAAGTCGCCCTGTACTGGTACGTGATCCATATSCTNAGTTCGCTAKATRGSGCTACACATTGTCCCTGGCRCGACGGCTTTAAGACCCTACACCTCNNGACTGSCRCCCTAGTAATCCGATACNCGCTCACNTGANCTTAYAGYTCACAAANAMGCACAAGCCAGTTCCGCNGATCASGAGGCGGGGKCGTGTAACGGAAGGTACGAATGCATTACACGNGCGTGCGTAGCRCKAACGGCGCGCNATRAYGTCAAACCTGGATACTGTMSGGTGACTCCCGTCTTCCGGCCGCGGCCCTTAGACYTNGRGTGGCAATCGCATCCGGGGACCAATCACTTGAYCGAGGCGCGGCCTTWCGTAGCAAATAAAWGCNTTCATCGATNTTAGGATGCACGATGCTGGAACAGCTCTKCCACTAGCTGTTWCGGACAGAGTTGTGACRTARARCTTGCTTGGGCGATCCTAAGCGTCGGCTSAGCGGTCCGGCTGNGCCGGACTACCAGAGNTTCCCAASGCCTGCCTCCNAGATATCCCKGTCAGNCGTACTAKTYAGTSTGATCCCATCTANACACTGAACKYGGGAGGGGATKNACCTAAYTCCCCCAACGAAGCTCNGTYATTTGTAGACGAYYTACACCCCGRCATTGMAGAAGGAGGTCGAATTGTGGACCGTWACGGAATAATGATGCRGGCAGATATTTTTCCGATAGRRCGCGCAGGWCTANGGRACNGACTCTGCCCCGAACMTAACTAAWAGGCGCTCGCTGANGCGCAACCTAGGACTSTCAAAAGCGGGTTCTCTTGACAYTGANTAACTAGACTCGGTGTCTACCTCTCGGGAGTAAGTTNGGRTATAACCATACATGRATCGCCCATTCCCGCGGCCTTATCGATARAGTTGACACTTTTRTTCTCATTACARAYCACGTACAAGCGCAGTTGAATAGCCACGATACCCWTANGTRTGGYGTAATTGGARCGGGTNAGTCGCCGGCNGCCYCGTTTCGCAGACCTYTGGCGTRACCYGGCCTATTCGTTGATCAACGAGGGATCCTCGAACCGGCGCCAGAAGGCGGTATCCCGGGCATCAGCGCGCCCTGTRATCCANYCAACGCCGTATACGRTGTTGCACCTCTCTCCTAGCGATNNGAGTTCAGCYGGGAAGARTGGCACYTAYGGTCGGCTATCCRGACGATATCCTTGCCTGCACCTGTCACATGGTAACGACCGATGGTGTGTTCTACGAGCGAATCCCCGTAACAATANANTTATCCGGTYGCAGGAGAAACACTCGCCTGCGCAACACTCGTCCTSTGAGCTGTCTTAACCAAACGGTTNAGAGGGCGCTTTACCRTGAATTNAAACCCAYGGACGGATTTCAAGTATCGTTNAGCCTNAATAATCTTACAAGGTGCYCGGAATATAGMTCCATGGYGMCAAGTCAGGGGAGATCGTTAGACTCTTGRATGCTCANTCTAACGYGCTTCRATTGGAAAGAAGTTNCGTCTCTGATCGGCMTGGGNGCACGAAACACAARCCCCAAGGTCGGCAGCGGCCCAGATAYTRNNGANTTTCGCCCAGTATGGTAAGCTCCATCAAAGATATGTTCGATGTATCCTACCACTAATAGACCATACCGGTCAWCCCTTMTGCTGCGCGCCCCATCGCTCCGCAAGTRGCTTGGAAGGRGCCCCGGGGCTAGTGGAGGGTTTGAACGACGCCGAGCGATACARGCYGAGATGCATCCMCCCGRGATGRGACGATGTTTTRTANGACGTCGKCACGCTTGRTTCCACTRTAGCTGCAWGNTTAGTGACTAGCGTAGATTACATCTAAAAAAATAGTCCCTCGAAGATCNTTCGTATMATGGAMCGGCCTACTCCCCCGCWAGGAGGTGGGACGCGTTCAGGCGGTGAAAAGGACGAGCARTACTCCCKGTCCCANTTTATGYATNTGYAGGGTCTTGCCTTTGTACANCAGCGGAGTTGACGRTNGYGTTCGTTAYATTTTTCTGGGCAMCCGAGGTCTTTGATGAGCAGTCTCGGGCCACTCTCAGGWCCACCCCGGACCATGCACCAACAGGTCCGYCGGGGGCTGNTCACGACCGTTRCGCCCCGCGGAATGAATGNGTAGCTAYCTAAGCMGCTTAGYCGACTGTTTCCCNGAGGGTTCGTNCACTGTCATCAGNCGCGTAAATCGTCYTGCATGSAYTTGCTCKACTACCGATGGCCGACTTCGGAATACGAGGTYRYCCGTTCTGCCKACAAGGGCCTTATTGCGCAACAACTCGGCCACTCGTGTRGCCGCATGCTRACCAATTRGCGYNTGTGGTTGTCGGNCCCCTTTCTAGTATTGCAGCRAATTTGTACAAGTACACGAACRTCAATAGCCCTNCYTCGRTAGTCTATCYGTCCCCTAACTCGAGGAGGCCGATCCCTATGACNCTCGAAGSTGTATTCACYCTRGTATCANGTGGCCCKNTCTCATTAGCCRTCGTTAGAGTTCATAATGCTCCGGAYCGCAATCGTGCGANTNYNGGCACGTTAAMCGACGTTTATTATTTTATTTGAGGTTTTATGATACCCCATCRATCGAATTGSGTCTNGGTTRGATGCTCCCCNNACTGAAGTGGGTCTCTAAGCCGTTATTGTMGCAAACAANNACCCCKCGCCGACAGAMAAGGAGAGATWACCCGGGTCGGCCGACAGAACGCCTTTTGWCGCCCTCCGGYTGCTAAAAGCACTCTAACCGGSCGAGCGGGCCCYGGTCCCGNGTAACTNNCTCCGGCTAGGGAAGGACTATTGAGCARAGAYAAGTCTCTAGATNACGTTGGTNTAGGCGCTCCAKGCCCACGGCGCACCCAWGTCACAACCANNCGGAATTGTTTTGGATCTCTTATCTTATAGGTGRGAAATTGTTGATGTGTTCGCAGATTTRGTTGGYAACYTCGGTCGARTCGACCAACCNGNTWGTTAGCARGTGCGAAGTCCGCCGACAAGAGACTTCCGAGTCCCRCTCGGGCTGTTNTCGGCCGGCATGTACACTCGNANACTTCGCGCGGTTTATGTGCCGCTACCGCGCGATTTTTGATGGYTATCTWGCNGATNGAGCCTACAAAGTCTCGGTTACGAGGTCNGTCGYTGATCCTTCGTTGCCGATTGTCGATCAAGGTARTCTCGTTGCCTCRAGGNACAATGTRAGCCWATTTANTTACCGCGGTRTYGAAGAATGCCAGGCCWACATAAAGGGAAAGGAGRTTTCAANGCTCTTYGGGGGTCGGCYAYCATCGATCGCCCAGTTRGACGAGARTANCGGCCTCCTCGTGGACTANTTTGGGGCGGGCTTRTCTCGGGCAGCACACCGRGGCGTAGTGYTRAAGCTCGAGAGRGGAGAAGGGKAGTCCCGTAAGTAGGCTAGTGACAGTTCGTTTGNCAGGCTAGTTCAGGNGCTCGGRGGYCTAGCGTGTNTCCCNGTCAYCSGCGACGAARCATCATGATCAGTAGTCCCGGATCRCCAAATGCANCGTCTWYAAATCCGGAYCTTGCTACACGGAGCCGTGAAAGGTAGGNGCCGCCNTTGTARYTTTTGTTCCAAGAGCAKAAGGGTCCTGCGTGGGGTCACAGTTGCCAAAGTCCCTGTCCGCCCTCCCGTCAAGANGCCTCCCGCTAGACCCCCTAGNTTTYCCNGAGGKTATTTGACGGAGACRTACGAGCGATCACGTCYGGCTTTCAAATYAGCAAGGTCTNTYACCGCACCTACTCCGGAGTATGAACYTGGTMCTCGAAGKATCCACTGGCGGCNTGAAAGTNGCGCCGCAGCTCCGCAGTCTNTCAACCKRCCGTGGNTGGACGTTCATACATYCAGACCCACTCCTGTCAACTTAGGTTCCCCGTTGAATCTGGGGRGAATACTGTATAGGAGCCTAAGGASGRAAARWGATTAGGACGYCTTARGRGTGTWGGACTATCGCCGCTGAGRRCCGAGAGATCGGTGATTGTTCNAKTRCCCNGGCCCGGCGTCCCCTACCATACCCGGGGATGCTTCTTGCAGGAGGGGCCTTTACTYCTCTGGATGACCTGCTCTGAGCCTCAGGTAANCNCGGTTTTTGTAMACGTAAGATCCGTASGGTCGCCAGTAGAACGNTACGACTAAAGGAATCCGGCGYGGGCTGTCTTGGCCCCTTCTCGATNKCAATTATTGACGTTCTGATGCTGGCTTCGAAGTKGAGAGKKYGTCAAGTCNTGCCCTCGGCGGAGGCCSCATAAAGACGNNTNACAANACGGTGGCGGCGATNTTCGTACYGGTTTGGCATGKAWTATGAGAATANGGATWGCTCCAGGCTTAAMCCGAGCCCGGAGGCTCGACCCTGSGCGGGCCCGCTGGGGCAYGCGCCCCGAATGCTATACGCGCTTGGTATACCGCAAACGTGTAGNGGGACTCTGGCGTCTGATATTAACAAARYAGGYCGGCAGTACGTCCAAAGCNYTTTCAACGTAAKATATGGCCGTTTTAAAATAGCGGTCGCTGTTATCWAAAGGTCATTGCACTANAGAAAATACCNCTCGTGTNNCTTGAGAACGGGCCWACGGGAKGCCGGAAGGCTGGAATTTAATTGTAAGCTCACAGNGRTACYGGCAATGNGRGAGCGTAGNGACAGGWTGACGGACTATGYTTAGGCCCTCCTRAGCGGWACGGGAAAAAATCAYTAGCCCTAGTACGGGAAGGTGCCCCCGCAACCCTGCCGTCTGGTGTGCTGGTTAAGTAAAAAACTTTTGGGCCGCAGCTTNGGACGTCTTCGCCNATGCGKATCACCCTATGYCARGCGCCTCAYCGCCATTCCTARTACAAAAGCGAGAGCCCCGTCCGTRGCGAGCTCYGCACAGCAGMTCTAAAGCCTAGKTTGTATATCCGACATATACAAGTRAYGTCTANGANTTATYAGAGATCCGCNCKCTATTTGGCTAKACGCTRCKSATNTTCAAAGWYAAGCTAACMCGATTNCATTCCCGTYTNCCGGNACTWTACCGWCGCCCRAAGCCTAATGAAGGTTATCMCNSAGCANWGCGSATGCCAYCCGCRTGACCCGATNCGNTCCCTACCACAAAGAGCCTAAGGGAGCARTCGCTACGATCAAARGTGGTAGGCAYGCGCCYGTTCACGTCTCTTCGGGGYGGCAGCTTTACTTCRATACGCTATGTAAGGCGGCAGTCTACCCGGCCTRGCGTCAGTNNAGCGTCCTCGAAGCRGCTCCAGGTTTAATAGCTGSGGRTTCTCAGCCTAGCCCTGTCAATCGYTNYRGTRCRCCGCGYTATGCGTNTTRWTCCTGTCGCCCCTTAAGGGGGATGYMTCTAGGTTGGTTAACATGWCACGAYGTGCANTANAATTATAGGTTACGACCAGGCGCTRACGATTGCRNTGAGACCRAACTTGATGCGKYCAACCCGRCTSGYCATTTCGAACYCTGGCRCATGTATGTAGGAKTTNCTCGGTTGTAGTGAAMCGCGTAACCCYTCATNTCTCGCACCAGNGGTATAACTAGGGGTANASWCNCATTGGACAGTAATAGCTACRTGACGGCGCCWCAAAGTGGNCGGCATKTAGTCTTATCGACSTTRGATAWGGAATGGGCGGTTCCGCGAGGAATACCRCAGANACACTCGCTACKCGCCCCGGTTCTGCAGCCYTAAAAACCGYAAACCTGTTGTGTAGTAGAGTCGCAGATCTTGCNANAGGRCGTGCCTCGGYGACCAATTGANTCCTTGGGGTTAAACYAATCTTATACRTCTCCTCCCRCCCACCAGAMAAAWGAGTGCCGRRTANTGGCTTTATCATTACGANAGTAWTACGCAGCCTTAAGAAATKGATGTAGTAYTATGCTAAAATTGGGCCCGTGAACGGGGRTATGNTTCNRTCATGATATAATCWTTTACTTGTAGGGGATGTGTCAGGGANCNGTGGTATAAAAGTAAAYGCGGAATGTCRYGGTGGGCCCCAATTCTAATWYAMTAGCATCGGGACCAGCTTCAGGCTAGCCNAYGGCGGGGCGCTCAAGTGAYYCATTAGRGCTTGCTGACTCTATCGGACATGTGCCTAGCGNGTCCCGTTGWATGGTGCCSRCGACTTGGCCAAGCGATGGGTGAGTCRAAACGATAGYCTANNGCCCCGTGCGCTAGGTTCGGSCTCCAGNTCAYGGATGGTCGTTANNATAGGGTCATGCGTTCNTGTCRGANGTTMCAAACCTCCCGGMGTTCCCTAGAACCCCCTACAYTAGATGATGAAYGCATGAGGAAGCATGACCTCTGGAACCTCCCGCTGGGAAARCGGGTGCRGSGCNGGCTATGACYCTCAAAAGGCTTSTCCCGACAATCATAGACCTGCGGGTAGACTYCATCACGGGGGGGGKACTGTAGGRCTCAGGGCGTGCACGGGTGTTACTAGAGACCCGRAAACACGATCTTTCCATGTATATCGCCGGCACCCNNCGCTAAATCTCATCACAGTTCTCGTGCCCGGGTAGTTTCGYAYTTCGTCWACATNKCCYTGCCRSCTATGGCATNNGGGAGGCYATCRGCACTCTGATGRGGCCACATTAAACRCGGGCTTTAGCGGTGCTCTGTTTCGCAGAKCCCCCCGCGAGGTAGCGATCANTRCTCCTNNAGTGGGNCNAGGTAGGTCANNNGNGTCCCGCGCTACCGGGTGCTTGCACACCCTTTCGATGTTAGTCTTYTTTANGCATGNAACCACCTAACCCCAACGGGCTAGYAGMCGCACCGTTCGTGTATGGCNACTCAGCGGCACCCTTAGCAGRGTCCANNTRTCGGTCGCANGNATCACAGCGCCCGGGTCCCGAMTGATGATACTAGCCACACCCGATGTTNCGGGTGCACTGTGTTTAGGGGGACGGAATTTCATCGGGAGGATGCCTCCYCCGAAAGGGCATAGCYRANGCGCATATTTGTNTCCCCGASTTTACTCACCTGGCNNGTCTGTACAATTRGTCGGGTCCTACGCRCGCGGTCGTTGCCCAGAAGTTTACACCGATACCRNCRGMGTTGGGCGGGTNCAGCGCCCCAGATAGGCGCCGGCKACRTWCGGCGTTTGAAGMTCGTCGTTTGATARAGGATCGGGANTCCAGAAGCCGGTKAGTGAAGCYAGTGCTAGGACCCCGAACGTTGCCTAGTATCTTATCRGGAYTCGGCTAGATCGGTGMNGAAACGAGCTCCTTGCCTTGCCCAGAACGCGAAAACNNAGCCGAGTCATCNAGTTCTCAATCATGGAATGCGATGNCNCGCGTAACGNTACCTGACTACCYCATGYCGCGATTCGGAYCCCAACCATAGTNGGCTTCTGTGGTTAAGCGTANAGCATYGTCAANAAACTACTGCATTTTGAATTTATSATGGAATGCGCCGTGGACCACGAARTAATGAGCCGTGTATTTWTCSACNNACGACCCGTATACATCCCCCAAAGGAGTGACCAAGAKATGTTTTGGGCCTTNTAGAGTNCCCCCCCAACAGGTGCGCACAAMGGTCAGCCTCTTCAAGAGGCTATNGGGTTCCCGCCGCGGTAACCTANACACGAACCGTGRCAACCAGGCCGGCGTCATCGCTCTCGACTACGNTCTACGGCCGAGCTCCGTACAAGYCNAGANGGTGAGTGCAGGTYTACACAATAAGGCAGATACCCCAGTAGRGAYGGCNTGACTAGGCAGWGATCTTAAGGAGCCGTTACACATGGGRNGTACCNGCAATTCGTGATTGGTACGCTTATGGTAWCATGCGCACAGGTAAGGGTCGCATTNTTAGACGTTGCGTCTTTTGTCAGTYGRACGGTGCNYYCCARTATCTTTCTGACCCCATCGWGTCGYACTTCAAAGACGAAGGCCCCGRTCCTTCTCCGCMGAGCAACCCCCTGTCGCATTTACGTATGGAAAYGGKCAACCGGGAGGCACATAGGAGCGGAACTCGATTGCGGCTNNGGTTATCAACGGTAATCCGARYTTGCCGTRTTAATGCGAATCGTGGTACWTCGATGGTCWACTGGGGTAGCGACCGCYCGGYTGGCANACTAATYTTGCGCTAAAGTAATATGAGCTACGNTTTCATGCCGAGGAMCGTAAGAACTTAGCGTAATAGGAACACGTTGGYGRGACGGCGYAGAAGCACCCGCATAACGTYGGATCGGTATGCCCAACCAGGGTCGATAGTTACGTGTARYGCCCGKGAACGAAATCGAACCATCTACGTTCTTYAATTACMCGCNGCACGCGYCTTGCCGNAGTTGACGCCGGGGACCGCGGCAGTATATGTGATTCTARCTCTTTCGANAGCATCCATTTAGAACGCCTAGGCCATGCTGACGCGCACTAAGAATACTGATTGAATCGTCCACGCCGTCGAGAGACYTCGAAGCACATGCGTGTCTTATGTTGTANACTCCGGGACCGGTACAAATCCCGTAGTRTGCGYATGGCATACCTGTCGATGTGGTRACAGGAATCTACAWGGAAGGATAGGAACAAGCNCTGAATCNGACAGCGCTGCCCTNTCAGRGACTGTGCCAGRCWCTCAGAACGGAGTAAATGNGTGTACRAATCAAKCGTGTGCTACGTAGCCYGGTCTAATTATTGATKGTCCACTTACYAGAGCAAACCAAAACACGAAACARACTGATGGGGCRTAGARGCCACCTCTATGCAGCTGYTGTGTACATGCGCCAGACGNGGCGATCGGCGTRYCCCANCAACCCGRCTCAGCGATGCAGATGGTCYKAGGGGTATGAGCTACNGCCCGCATTGGAAATGGCGACTATGTGAGGGACGCACCGAGTGCCGAAAAGTTAACTTGCCTACTCGTTCTCGTCCATTGGAGAGGGCCTACGYAACGGTCGCCARGCKGATCTAAACACCAAAARNTAACNGGCCATGGGTTCTGTTACCTACGAATACCCAACRNRAACTAGCTRGAAAGATACKCACTTCCNNCATCAGGCRCGRCTGGAGGTCGAATGCCTAARGCRCGGGKCGTCGCRTCGATCCGAACCCGTCTTCTCGTWAACTKGCCGTCCTCANTCCCTGGTTNCGTTGAAGGAGTTACGGGTCTTNACCTTGCGGCGGTGGGGGCCGYGCCYCCGGACAASATTACGCCCTGYATCCRCGGTATNNACGGACCAATGCAWCGYCANCCGAATGTTCTCACTCGAGYGTNTGRSGGGTTATGCGACGACTGAGTATGGTAGGTCGAGTAYTCGATGTCGAAGTTGGCANGGCATGGAGTNCACCGGCCTATAGCTCTTGTTATCACGACGCGCCAWGTCAATTAYGTCGTGCRATGGARTAGACTNAGCCGTGGTGGTCCAAGATTWCTTRYAAGACGTAAMRATNTGCCRCACGCCGCACGACCWCACTCTCGCCTCGTCRCATGCCCATGGGTGCCTGTGACAAGGGTCGMTARCGGTGCTCCCAGCGGTACCTCACCAAGGGYAWGTGTCTARACYTACGAGTCNTCTACYAGGCCTTTAACTCCNTNAGCYGGTTCACTATTTGGCACTTTCGGACAGTGCTAGGTTCRGCGCTGGRYGTTATMCATTTRTMTTCTTCCYCAAGNCGCGCATCTTACACGARGGTAGAAKTCTACGTGGCCTCGGATTATTGAGGTTGRCCGATTGCAACCAGAAMTANCTTATCGAATGAGNNGGGCGCCACCTATCAGNNNATTRANCGGGGGAACGTGMTGATGCNTCGAGACCYCGCCAAGTCTGCGRGTGCCCTWCCTCAYCTAANTAGGASGTGTGAGTATGGTAACATRCCMTCCGNGACACCCTGCCAAASRGGCAGCGCCGAATATTGACACGTGGGCCARCTCGTTCAAGGTCCAACTCGCCCGATTCGGAARATGAAGTTAGTGGTGARAGGATGCCATCCGGCGTGCCGACAAAGAGNNGGGCNATGTAACCGCGCGGTGCGAAACACAATATTGCCACMARGAGAGGAGGRCYGGCNCGAAGCCCCCTTTAARGCTGCGGTGACAAACAAGCGYCTCTCCTCTTTACGCCTGANGTTTCCGCGTCGCGTATAGAGSTGAATTCGCGTTGAGAGGTNNTTGCCGTTGGGATATSACTACGRCACGCACCYACGRCACGAGCNCTCACTTACCGSAAAGTCCACRGMGGTTCGTCCAGCGGACCGGRCGYATTAGTCAGAWTATTTCGAAGGGCCAGAACCTNCGNTAATTTGGTATACCRYACCAYCGAAGCGGCCRGTTTCCYGTCGAAGTCGGGCTTTCRCCNCCACCCCGYCAYWGTGGAGSGCGTTNNCAGAGAGGGCTCCTCMCCCGCTCYTCACWCGACNACGCGTCNTATGGCTACAGGTCTCGTARGAGTCCAATTAWYGGACTATGNTTACTTSSGGATGCAAAARTCACACCTGATCTTGYCCYATCTAGTTAAGTMCTACTAARGTCTTCAGATGCGAGCCYGAAACACGCTAGAATCTAGGTACTGYGCTTGGATGTTGGGCAACAAACGGCYGAGTGACTNTAGTCAATGCTGCCGTCTAACACCCTGCGTCTCGCCCGTATGCACAACCTGGTCCTGGGATTTGCCGGATGCCASRMCCCTWGGATGGGKACRTCCCTTNGTTTCTCTGCTAGAATCCYCGCTGCGYRGTRTGGGAYGCGRGAYTGTCCACCTAGYCYCACTYATGTTTCATTRGRAGTTCRYNGCACRCGGGGCAATCTGAGTCAGTACCTAWTAATAATKCCGGGCTTCTAGCCAACACCGCTTGAAGAGARYTCYACAGARGGGACACTTAWTGGGGGGCGTGGAGGGCCACCAKAGCGAATGAGTAGKCGACNGGCTCTACGTGTAACCGCCTYCYACGGGCAGGTGTAAGCACGGAARMGGCCTGTGGCAAAGTTACWACTTGCTAGTTACAAANGATAAGGTATCCGGTTAYCACGTTACTATTNTCTCAATCGCATGATATTTYCGGGCCCTACGCTTYCAKKTRCACGGCTGCCGTGCNNTACTTCTCGAGATGAAAAGGGAAGTAGAACACATCRAGCTCCCTGCAGCGNTTWRGGCYCWTAAAGCCACGAGTAACTAAAACCAACCGRGTATAGAGGCGKTCAATGAATAAACTNAACAGARCGCAGCACATTGATGCATAAANRAGCACAGTGCTACAAATGYCCTCRATGTTTGACATKCGTCGCGGATGGCGCCGCACGTNGTCAACCGTGACGGYTGTAACCGGACAGAAYATTCCNTCGTAGAGGGTCCRTCGACCCGGTGAGTCGTAATGCCCCRGNACTGAGATWGGCTTCGCTGCGTATCACGGCCTGTATACCWRGTANGGYTCCCGGMWCCGCGTACCGCTTGAGAGTGYCTCGAAAAAGCAACTTGANASGATGAAAGNATARTCCTTGCGTGAGCTTCCGGGGAGGCRTGTTGCCCAGTCACCCCGAAGAATTCGGSTGCCCYAMCCTCCGGCGGGGAGTGGATGGRGGTTCCTCRCATGRGACGGTGTTCCCATTGGACYCCTAGANAGCTGGTCCGCGCACGATGARTASTTGTTCCCAKTTTGATCTGCGGAGGARAAWGCATCACTCTATTCSTSTCCGCCNTTTTTTTGYTTGCGRTCCGAGGCGTTGGCGRATKCGCTCCRTCGGACAAGCGCCWCTTAAATCGAAGCAGGTAGGCTAGGAATTGGTCTAGGCGCCGACGCAYTTGCGRAGCAGTTTGACTCYTACANCGAMCATCTTGCCGGACYCAYTCTTTCTYCGGCRGTGATTYGGGTTRCAATRTTATCMCCAAGTTCGATACCGNATAGCTAGCCGGCGCCRACCACTCAGTAWNCCCTGACGRGCCTGACGTCCRAYGGACGGAAAGCCCTTGSCGCACGGYTCGAGCGTCGCGGGAACAAGGCTANATGRCTGCCCTTCTKTRTCCAATCCCCCACCGRGTCGGAATGGACAGTAAGATTACGCCCTGACGTCRGCTTGSTGAGCCTATRGCAAATATCTACTYAACCCCCRGAAGATAACGTGCCCATTCCACAGTCCAYYCGRGAGGWACCTGCYSGGATKATACNGCCGCAGAAACCARNCNAGGTANGACATTTATGCTTTGGCCCTAGCTATCGGATGYAATCAAATGAAGACTTACTTTTATAATTTAAGACAGTGCGGGAAAATNTCCGTATCCCGAGTGTAACTATGAGAAAATCTCTTACTACATATTAWAAGATAGAATAATTTTAGGACACGCGCRGGGACTCNTCACYCCTCCCGTAAGGATCACGGGATGCAARGAAGTGTTAAGATGATGGTGCGACTCAGCGGATTGTCCTWAGTCTGTGGCCGCGATANCTNTGTCCGRACTRTACTGAKGGGGGAAATAGTTRTCTACAGCGGGTTAGNNGGCACAATCGTRTTCCGGAGGACGGGCGCTCAAYCGTCACACAACCCGKATGAGACGACTSGGRTGGACNATTTACGAGTGATCCTTATSCACGATGAAGCGAAGAGACCGGAAYTACGRYAACGGAACACTCTYATTTYCTWTGMNTAYCCNTGTCTGTGCRTWATCCAAGCAGTCGGACAGCGTAGAGCAGGGAGGCACTAGAGCATGGSTATGTGGCGSCYCCTCGCGCACTCGCCTGCCCTACGCGGCTCCGAAGAMCGCGSATAGNGCACGRAAATACCATTGACACTCCGRCCGCGCMGTCACTCGGCATTACGCTCTTACAGGGAMTYGATGAGGATGGCCCAGACGGGTCGCTGTTATNGCCACGTATCCCGYGCAAAGCCACCCAGCTATARCCCYATTGGCTGTGCATGCCGGGACCATACTTTCACAAYGTGACAGTGGAATGCCGAATGGGCCGGAGCGCAGCCTGCCAGTGGCGCTGYCAYCKTTGATCGGCCCSCCRCACTACCGRTCGAGCGGTYACTANGNNCGCWGGAAATGGTTTTSGTAAGTATAAGMCTTGGAATCACCCCCTGNGCACAARCCCCCGGGACGGTTCCTAGTACTAATATGAGAAMAYCGGAGACCCCCYCATTCANACCATTCATACAGGCGYGTCCACTGCCCCTGCTAGCGTTTCAGCGNTAGTCGGCACCGTARTTCCGCGCGATGGCCAGCTGCGGCCYAAGAAGCGMCGCNGTCCTAGTAASAGACCCCTATTGTTATGCGATTTRTYCGTCACGGCATGATAARAAGSTGTAGAGGCACCAGGGTGRAATCACNARTTTTGCRTARGAGCGTATAACCCCRATCGGTTGGGCGGGCCCTCGGTAGAGGYACATAAAGAGTTCCGCGGGTCGCGGCTACTGTATAGCNATGGAGCTTTGYCATGTGGCGCACGGGTTGGATGACTTCAYTCTATATTCGAAGAATCTCTCATAACCACATCGTGAAGGCGAATGTCGGTTCCTACTGATAGATGANNGACTGCATACATGWAGGGTGCGGGGGGGGGCGGGCGCGCCCCCAAGTAATTACCMGCGGCCGGTGGGCTAGGGATCGCATGCATGATCTATTTGAANGCCGCRTCTCNAGACRCRGGATCTYGCTCTAAGGAGNGTYTTACNAACCCATGAGGCCCCACCACAGTGGGAACTGTTTNCGGACRTGGTCYTCAGAATARTGGTTAGGGGACCCCAGGCTTCCGCCAAAAGGGT
>Pseudosasa_cantorii_NH166    
TAATYGGTCTRGKTGTTGTTGAAGTCAGTTGTCTYAGGCAGAGATTGWAGRCATGTAGCTAAGAATGTTATGCNAGGACATTCRAGGACGTYATCCATAACCTGAGTAGAAAGGACTYCAGGTTATTAGCGGGGGGGGCTTGCTGGGATGGAACKWGTTTRGACACGCATTGCATARCTATCGCCAAKATATGGARMCGTNAGAWCGMNTCTCGGGCTTATGTGACAATCGGTCGCTCCAACTTAACGYTAGATACTCGTAAGCGGTGCGAGRCCGSAMCGTRGGCGCTGGAYCACCCCACCAGAGKCGCCGAGGGTAGCCCGCTTCTTGTGCYACAGTGCATCCAACTGGTGGGCCACTMTCTACTGGTTSTGGACACATCCSAGACATNGGATCCAAGATCGTCCAGGTCTCGTRAGCTAGSTCTCATACRTCCCAATCCTGAACKYAARGGACCGGGCCGCAGGGCGCAMTCACCGCGCYTGGCCGGAGCGCGCAGGGGCAGGTACCGTGAGTGCTCATTAGCCCTTTGATTCTGTTAACGTAGGGCCTCGCCGGCCGGAGTCCCAGCGCGGYGGGGYTATCGASCTAAGTCAACTTGTTACAGAGTGTCGTGTGGATNYCTTCGRTGGACCCCCAATTGRGCACCGARGTASRCGGGATKRACATTTCAGTGAGCYGRCACCCGTAAGTGATGACCGCTGACAATGACCGCGTCCGRTATCCGCTCTAAATTCRTGGCAAGGTTATAATATAAKGTGCAAGAATATACGTSGGGAGGCAAAAGTAGCGCGACTATNTTCGGGCCCGMTCTTYTCATGRGCTTTGTNAGGGTTTYRACAAGGGGCGGCTAGCATCTMCRACGGGNGGTCCCACCAGAAGAGCAGGGATTTCCAGTGTAAGTCGCCMTCGCCAGCAYACCGAAAGTCGYATCGCTTAGRGCCAKTGTGCGCYCGTGTCGGTAAATTCNGARTATATTYGGYMGAGCTCGGCTGNAATTAAYGGGCGKGGTAATAGACCCCCATAACGCTTACTAATTTTCAAACARGGCTCRCCGGTGATTNGAAAGCWYCACTGACACTNWTAGGTGTRGAWRACYACATTCTTTGRGTMAAGTTCCGCTYATACTTGCAGTATATCGGTYGGCTAAARCTTTGCYGGTGTGGTYCCGAGCTTTTTCGTACGCTGCCGCCCCCYYTCCTAATYTATTCAACTCCGGACCAWCAGTTGAGCGAGATATAGCTAGGGCTCTTGTGYACCCSRAAGGGCAACGCTRAACARGCGGMTYTCGCGSCGCCAGCYGCAGGGKCTATGCGACTCYTCACCTTGAACGTCATCCAGCSCCAGGTAAAGGMGCCCCGGACTGAYCCGASCTACAACACTCCCAWTCTCCTCAAGYGATGTAAGTCYGATGCCRATACTTRGYCGCTMGACGCTGARTCAGAACAAGTCACCCCAAATCGTGTTGTGTGCCGGYTTTARCYAACGCGACGAAANNNNTGCTANNANAATTAGTGANGTANGCTTAATGARRTTTAGTAGAWGGACCTAGCAYKGGTGGTGCATTTCCYAGGCACAGTGGCTCCAGMYAYAGTTCCATTRGCGTAGGTAACTGGTRGGTCCGCGKAWCTGTAARGGCTTCTATYNGACCCGCACCCGGGCCTGATCTGGCATGTACGTTGAATGCGCATGCCGGGGCACTGCTTAAYKGAAGATGCGGGACGCGAGTTCAANCTACCGCGTCGNATTTATGAATGCGGGCACCTGYCGCCCTTTCCTAGGGTTRGNCGGGGAGGYGCGSGCTGCCTTAGAGGCCYGSCCATGCAGTTCGNACARYCTAGAGTACNGGGGGCCGCGGGGCKGGGTCCKTTCGTYCGCTTATCTYGMAAGATAGGTTCCGCCGTAACNAGATCGTTGACCGAATRASCAGGTTACGTTGGGYCGCMTGGCCTCTAGAYWTCTACCTGACGCCATAYAAGAGCTACGCAGTARCCTGAGGGTCTCGCCACGCATNRCGTCGACTAAASAAGTAGAGTTGCTTTATTRTGTTGGACGATAGCKCCGCTGSRAAACCCACTTACGGCKYCCCYAACCACGAYTTAGYWGACTGGCTGTCTAGCTTCGTCYCTTAACGCGTCCGGCCTCTRTTAGGCTTARYCGCTATTGCAATCTTGTAWCGAACCATGTAGCGGTACCTTGAGCTMTTTTAGTACCCAACGGRAATAACATTATCCAACCAGTACGCGGCACCAARYGGCAGCTATGYATCACGGRCCTCACCTTGGRATTCATAGTSCCTTCCARAYSGTAGAACYAGCCTCCCCTGGGGRGCAGAMCTYGTTTTAAMTAGGGATGTCYCRGCCGCAGAGCGCGGTTCTCGACACCTAGTTCTTTGACACATYTCGGAACACAKTTGGAGCGAYGNCGAATACCASAGGCGTACAACAARCTATACRNAACCGGCAYGGCCAGTCTCTCGGCCCTTGCTGTGGCTTRGCCTTTGCACTCTAGAGTCRGTCTAATCCTCGCGRTAATCGGTRGCYATTCTGGGGCGTTAGTGTACGGGACCGGTAGAGCYGTYTARGGTYCAGCGCCCTAGATCGCAGCWTMTCRTTAGKATACTGYTACCAACCCSTCTCAACAATACCTACAACCGTCCTTCGRCGCTTAGGAAGCCCTATTACCGCCACAGATGAATCAAYAGCTGTTGGAATAAGAACGCACRGATGKGATGAANTAACTAMCTGTAATCGACCGCACTGGCCNTCAGYAWGAWCAAGGGGCACCCCGGACYAATACCAAGCYAGGAATNAGGCGAAGGGTTGTGCTGATGGYARCSGCNGACGYCRAAGGTTCCCGGGGTCCGARCGCRCGGAATGTGCCCCSGCCCCCAATCGGRCSGAKYCCCCTCCCGTTTGCGTGAWAGCAGGAGTGATCAAAATACTCGCCTCACNTAGTCTTACYGTGRCMYGGGGGTTKATTTTCATYGYCAATCTCTAGGCCANCCGAAGAGGCATATCATGTTTGGATCCTCGGTYSTGGMAGAGCATTGCGGCCGAAATTCGGTTGAGTTGATCGCAMTACGGCTYTAAGRGMNCTGRGGCGGTCAGGTGGTCTACCTGCGAAGACCCGTGCCAAACAGGGTAYTAGCTGCGAGTCATGTTGCTCRCTCYACCATCGCKAGAGTTCTTTAACAGCRAGTRRGCTTTCRGCCGGACCTNGATAACTNGRRCTGYGATYGCGCAACGCRRGYGTCAYTGGCTTCTCATTCTTGCGTCGACACRTACAGCTATTCCCATAKAGTCRGTGACAGCAATGRTAACGCGTTCAGGCCAGSGGCGCSGCTGAAGGCTTAACAGAYRAGGCTCCGTCCCCTCGTGGRGGCTTCGCAGGGCGTCCGGGTCWCCCTCGAAGTTTSAACCRTCYGGTCGRGCCCTCGCAGGTGTAAATGGSGTGCTGTGCCAGATACTGTTTCATTGGAAGTTTTGGCGGGCMGCATAGCGGTSCTAAGGGTCRGACCCTAMTGTCGATTCGGCGTAYAGTCTGCGCMGACCGYCAGYTTCGGAACCGCTGTAGCGGCAGCAAATGGCATAATGNAGTACAAGAGANCACTGCTATGCTAGCGACCACCGTTAGATCGGGTGCATTAGGNGGCCCGCAGCGCCGCTTATCCGNGAGTTGTCTAAATGTTCAAGCACATTAGGTTATGCRWTGTAAATTCTTTAATTNRACTCAWGGCGCGGYCTGCAATACCAGGTCCSCTCGTTGAGATACTTGTACTCTTGGCTTGATGGTGCGGSATCAGRRGMGACACTGGWTGKATCAARAGTGTTCCGTGTGTRRGYTCTAAAGTATCACTCCCKATYGTTATCCCTGYGCCGGCTYCGCTYATGATRTCTATACGATGGGGGAYATATACGMCCCAGGAGCGCCCKCACYACCGCCTACGACRTTGTGTKAACCTANARGAKCACCTCTAACGTTACCCTGTACTAARYCACAATGAACTACCTCACCTCCGGGTAATGCGACGCATAATCTGYAATGCAWTTTGTTGGYTACTGGGRACAATCAAACTCCGGGACTTCTCGATAATTCCGCCTYCTCCMCCGACCTCRTTCGGGTCGYTGNCGACTTTCWGGGTCNTAGCTYCACGAGTTTCCCCCAAATTANNTTAGTGAGGCGCGGRCCGGCCACTGYGCGYAGGACCACGGTTGTCCAGGCACGTTTCCCGGCGAATGCGCSTCWCGTCGGGCCGTTACGACCGACGARCGGAGCACYGCCATTRGAANGTGCTAAGTTGACTAWACGGRATGNCAATAATCCCTCCCCGCGTGTGAGWYTRAATYTAMATCWRGCAGCGTCAAGTTTYTCTTACCTGCGTTCCTAAGCTGTGTTTANAGTTCAYRTAGCCGCTTCCGCCTGCTACCTCTAKGATGAGCATWGCCMACGGCCYCGYAGGCTCRGTGACAGSGGYCCRCAANACAAAGGGCAATTYAGGTACRTRGARTCAAGAAGGTCCGWACATTCCCCGGAATSCCACGCCGGSGAACRTARGGTGCMTCCSGKTGAATATTCTCYTCGAGYGTGCTATTGGGTCGGGATACCTTGGGAGGTTGTGGGTGKYKGGCAGRWTGGCATAACTGTCGCCCACAAWCCAGAAAAATCTAATCCTCTYYAACGACCCATCCCCRTYATCTCGATTACTCACATCCTGTGCRYGGGSAGGAGYACCAGATCGGGGGTGGGACAARGSCTCGAACCCACGARCAMCGARCGTTACGACATAAGACATGTRAAGGGTTATRTAGGCAGTCTCTTAACAAATACAGGCGCCAAYATGCCTWCGCAACCCAGTGGCGCAGGGTTTAACCGGCTCTGCTCAGAGGTGATTGCATACYAGGCATTCCTASCCCCTGGGACAAATAGCGTGGAATCTCGGGAAARTGCAATGCAGACTTTGTTTTAGCTTWGTCTGTGCCGGGAACGTTCTCKGCGTTACCTATYGAAGATACTACAGTASTTCTSATCGCTTRGCRCCACATGCTATGGGTTACTCGCATCAGGATSRGGTAGTAAGTCGCRCCATCCAACTATAYAGAATTCACGGGANCCCAGGAGYCTCCAARGGGCCGNCGMTCTNTWTMCYRCCCGCACGATGCATCGCCGGRGGGGTAAAGTTTCYCGCGCAAASGTAACCACTCGTTGGAGCATGGCCCGGTATTGCRGCGGTGACRCACGGGAGCACCTGATTCACTGGCCTRSCTCCGNTWCTCAGYGATTAACAAAGCACGCTAGCCAGTTRTTATAAGGATSATTCCGGGACCCTGATCTACATGTTGTATTCATCTAGGTCCAGAATCTCGWCCCATATGCCMTGAGGAGGYGTGCCCTGCGGATGAAYGCGRGACCTCACGYTCYACAAGTGGGCCRGGTCCCKTRGGGAAGCATAGATGRYTGACACCTYGAGGMGACCCCCKCCGACTYTAAGYAYGAYNCCCGGCYGACACGCYGGTGRGCATCSGCCCGTTTATGCYGTACGTTACCGACGTRCGGGACTGTATGGTGACKCAGAATTCTCTCAGCACGACAGATAATGTCGCCAGTAGAACCCACCCWCCSCASTTAMARGGAGCCGGTACTCAGGCAGCGGCATGTATGCRCGGCGCKCRGCTCCTTTSAAGTAGTGTTTCYCGGTTCAAGAGARRGGCACCWCAWTCCCYCGYGTAATRCGTCAGACTCTMGAAGTGTTTAGTCTAACCATAAATCGNTCCCAGKCAKAATATCGGGTRACGGTCTTCTCGAGTTTGGAATGTTAAAATAATAACGTAAANGAAAACTGCYTAAGKTAATGNTYCGCTCCCGATTGGTCGGAWNNAYGAGYGTCTCGCAGGAGTAAGGTGTRGCGATTYCGCATRTWCWGTCGCCCAGGCGGYGGRCGCAGCTCCAAATYGAYCTYTGTCGCTAGYGGACTGCTNGTGTGGCGTYGGCTTTTTGTAAGTAGGAGGTCTACTAGAGGTGAATTCCATCNGGATCCNCGNNGGGGTATTAGGGCACCACTGAGSTGTARCTAAGAGGCTGTGTACGCACCTCACACCTCAAMGAGAGAGGGCGYGCGACTATWYAGGGGCTMAGGGTTACCAGCGKCGGGCGNAACGGCCGAGGGACTTCCYCTSCGGAAGTATCGATTCAACTGAGTGCTGCKCTCTACGYTTTAAAATRRCTTGGGCGCWCGGGTCTGCATGTCATTAGAAACCTGCNAGCGCAACTTACCAAYTCTATCCRTTTTTTGAGYAGCCTCCCGTCACGTTGTGATATTGAATCGRGCGTTGCAGGTRWCTACACGCGTANGGCCAGCAACTAATCTTNGCAACCCTTACAACGTACGMCACRAGTGGGCAAGTATGGCATTCAGTATAGTAGARTGAGGTRGCGGATGGCAGTAGGGGCTTYAWGCATGCACRTTACTRAGGTACTTAGTCTNGGCACRTTGGATYGTCCRKACAGAAACCGCRYTTTGACGCCAATTTTGGTGCAAGGCMTCTCGTTCAGAGCCACAGGCGCYGATACGTTTAAACCGGGTCRGTGGCAACTCTACAMTGYAAGACCATTCGTAGGAACATAAAGAATAGAAYTAGTATAGGTACCAAMTCGTGGATTCACTGTGCGAATYAGAGCYACSAGAAGCATTCAGTCGCTACGGACAAACTATCCCTCGACTTCAACAAAACCACTTGACCTAGTGTAGGAGATGAGAGTCAAGTAAGYCGGTGCAGGCCAACATCACGAARGACCYTAANAATTATCCTYTCCACANGTCGAGGCTGAACTGACYCGYCAGAAAGGCCATGCAAATCTGAKCRCATTCGTRRTAGGTGAGCGTGCCCGCTCAGRCCTCTAATTTRWGCGCGGWGGYGATTCTCTAGCGACCCCGAGGGTGTCGCGRGGATTTTGGAGCGTTGCAARCATCKTTCACAWTAAGTAGAATCACAGCTACTTAATTKAGANTGCATATAACKTTCCTTTRGARGTCTKCAAAAGCTTCTYGRCGCCGTCTCCCRWGWTCCCCNGTGGCGGGSGGTGGGTGCGCCTNGAARRGACTGCTCTCCATTCACATCGTRRACCGATGRYGGCTCTATCCACCGCCCACCGGACRAYTCRGCCRGGTACTCYTCAGGGGGCCAAGTCCTCATCAAGACTACTCCGGYYTAATTGGCTACGGTCCARCTCKGTGCGAAGRTACTGCCGTCAGACGCGCCCGTTCTWASGTGTCARGTTTATACAACTGRGCAGGTACCCMCGTGAGARGTGACCYCATCGTACAGRTYTSTTGTATCCACGACATTGCACGAGCTGGCCCRAACGCGTCRTANTGGCAGTGTCCATCCGSNTCGTCGCATCGACAGAGATGCRGGGTCTGGCCTTATCATGTTGGACTACRCGARAGGRGTTGGGTCGTAAGCAACCATGCTATAGACCRTCGGGAGCRTAAGGGTNAGCGGAYCACAAGGGGAAGWTCAAAATCTASTTCCTTCTRTATGTGGATCTACCTTCCACCTTTCGAACAACYTAGTCGGCRGCGCGAAACCTCTTCGAAACTCAGCCCGTGAAGCTCNTTTGTGWTCGCTAGTTSCCTAAGACTYGACAAGMYCAGAATAAAGTCACCCTTACCGTGTCCGGTCGCATTGTGGCAAATCCCGAGGCGTATCCCCACGAGGGGGCGACTTTAYGAGAGGCTGASTAYTTAGGTKCTCTGTGCMGTTCTMTCTGTNTAGAGTGARRAKGCCCTCGCCAAMCGGTTCTTCTTTRCMCCRGGTATAAAAGAGTCGTTCGYMYCCAGGTAATCYCGTTCGSCATTRAAGAAGCCGMAATCCCCCAAACAAAATATYCCCGCTCGTCGCGCGGTGCCCGCGTATTGGTATGCGGCTTCCGGGGGTAGGTATGGATGTCTTTTAATGTWANGCGACGTAGGCRGATCCATGGTKGTGGTCTATTGCACTRSCACCCGAGTGGYGTGTTWSSCAGTNGCCATAYGAYANGGTGACTCAYTACCACGTTACCGGTCTTGAGAAGAGCAGGTCACGTGCCCATCAAGAGGTGCCTCAGGCYYCGCGAAACANCACAACTTAAATGAYACATGCCCCTGATTGTTCTNATGGCTTCTAGACCGGRTRCWCTYTCRGGACGGCGGTCGCGTKCCCATGRACTCACATGGGATGCYCGGYGACGCKGCACCACATYAGYAATTAAGAGTGATTAGAAATGCGGGTATTTCTTTTKGACACAACGGCCGACTACGCATCCTCTTGTGTCTTTCCTTCRNAGMTCCCTAAGCCMCTCYCGCACNGGTGCTTAASTTGGRGCTCNACGACTTTAGTGTGSTGGCCGYTGAGTTCTMTGCAACTACCGTTNCCTCCTCGGTCGGGTCCTAGTCTTGWTTGGGATCGTTCTYGAGGCCTCACGGCCTCCNACGCSGCTTTTCTKTGAGGCCGTCGAGCGGCCTGCCCANGAGTCCCAAYGAGCCGAAGTRTWGGTCCGGCTGTACGACYGYAGCGCCCGCGTTGTTGCGCANGYGAACTGGTATTTGGAGGGAATWGGGGGCCMTRCGGTCGCGGAGCRGGTCTCCRCKGAGYACCGGCCGGTGGYTTAATTAGTATATCYGCRTAGTGGACCTGAGTCTGCAGGGCYGCTTGCGACTGAGGTTTCTTANAATACATCTTGCTTCGRCAARCCNGCGGCCAAGCTGAGGAGGTGTATTACGGCGCTGCAGSGGGNCAACCAGGCAATAGTCACGCTTTCTRCGYGTTYCRTGGGGGTGGTCGCCTACCCTTGGCTGRCATGCCCATTGCTTCYGCCGCTTATGGCAAAACTATAATRYGGGCCGGCCTGCACCGCYCATMNCGAARTACCCCTTGAGGAGGGAAARACGTACYRCACCRGATGGGGCGAGCAAGTCGTCAGYCGCCGGCGYGCGCTAATTSCTGAATCGACAACWTKTGCTTTTGYGYCCCGGMCTGTTRGCGGTATGTAACMGAGATCAGGTAGTAGTCCACGAGGGCTAGCCTCACCWSTAGGCGACRCYAGGGCGAGCGACACTTSGGGCRACCGAGGCCCGGGRCTCACTCTCGTKTAGAACGAGCKCCTGCACTNAACAGGCCGAYMCGGCAKGTGTYTTCCAGTTTSCTARGCAACTGCTGCGTAGGTGCRACTGCTGAGCTACCCRATATCGTTAAAATGTAYTTGAGTAGCACGTGATCCTAATCAATCGCATCGCGCYCGCCTACTTTGTGTTACGAGCTAATATACWACTGAAAGTGYGAACCNAAGAATTAGCYAGGCTGAGGGRTGTRAATCGCGCATAASGCGAATCTRTGGTACTKGACCGTCCCRGATTACACTATAGAGTCACTRCGGCCAAGACRYAGAACCCTWTRRTCGACGGCTATTTGGTATRCACCCGAAGYACTATTGMGTCKGCCCYCCYGACACCCAATCRTGCCGRCCTCGGATTWGCCRSTCTGACCAAAAGACCKAACTKCTGCGCRTAATTCTTCAWGGCGWAACCACTCCATTTCAAGGCCCSTGAGAGCGGTTATAGCGGAACACCCCAWTRTTACCACTACCCCATAGTTCGCGAGATRGTATTAGATGTCCACGYCGTAGCACATGAASMYYATARAGCACTTAGCAYACGGGATCCGGGGYGTGKTATTTTATGACAKCTGASCGCGCCCGTGCAATTGGACGGGTMRGAGGTTTGRCTCCGTGGTGTTAAASGGGTGTGAGAGYGTKTGCGTCGAGCGGAGGGGTCTCGGGTATCTTGTAGTAAAGGAACCCGGGRACARCTAGYAGTTTGTATRCGCAAGYCTCCGAACCTYCGCGGACCYCAAATGGGWCGCYCSCTCAGCAGTGCTRACAGACTCATSCTCGGSCTCCYGTMCGGACGAATYCTGACCGRCTTTYAGCGGGCCCTTTACGGTTTTYTKGCTTGATGTCTCGCATTCGRTATGGGKATCTCWACCCTTGAAAAGCCTACAGGCYGACTGTTACTAGTCTAGCRAYCGGTGAATATGTCRCCCCGCCTAACRAAAGTAAGCCGATCATGGTTTTGTAGTYGCGCGKGGTAGAACGARTTCTCAGTGGACSCGGCCCGAACCTGTCAGCCATAGCCAGCTGACTCACGSGYCATGACGACATGACAGCGCGTACAGGGAYCCAGTGGCYCATGAGACKATGACTCNTYATAAGTATTACACMRGGYCAACCCGYGTGGTGGGYTCTAAGGAGSMRCACAGCCTGACGCTGAACAGCTCGCAGWCTTACCACTYAGTTCCCACACGAWTCTATYTCATCYCGCAATTATGCGCTTGACYATGTCGCCCTGGCTTGAAARACAGCTCCTCTGTTCRGTGTGCNCATACTCCAACACGGGANCGACCTGACTTCATGATTACTGATGTCTTACCGACGAGGTGTCGCGTGTCCCAWRGCGGSCARTGCTAGGTAACGTYCCAAGCAYTGTCTCGGGGCGCGCTTTAGTTGCATCATGGTGGAAGTAGTARTTCGGCTAGCYTAGATTTGCGTTCCCACTGCCCTGGACNCACTTYCCMTAGTCCGTTTTGTGGATCTCTTAGTATKGCGAGTTKATTTCTCTAAATTCACGTTCACGTKWGAGCAGACAATCTACTCGATGCCCGTRCCGTATCRGGGAASYYACAAGGCGTTTTGCAATACAAGGCCGTACYTTTAAATCCGCCYTCCSTTCTAGTAGCTCACACGAGGTCMGCNCCAGCTTCGTCCAGACTGGTCGCKGGCGNATCRMTAGTCARTCCTAMACCGWGTTAACCTCCYCCTTCACGATGTACGTCYGTCGTAACTAYTTCGCSCGSGTAGTAGGCCCRGCCGWCAGGCTTCCTAGCGACCGGGCTGGACCRTTCTCGCCCSTGGATGGTCTGGGTGCCRATCAGGGTCCATACGTTTAGGTAATCATCNCGAGCAATCGACGGACCCTATCAGTTCCRAGTCYGTCTCCCTGCMCAATTCATTCTTTTCSKGTTYYCATACGCRCATRCGTCGGCCCCGTCTTGSGGGTTCCTGGGTCCAAAATCGATTAGSTRTTGGTKGAGAGNCACGACGTCGAAGCGCAACGGTNATCGGAWCAGCSGTTCYAGTCCGAACCTTAACGTAATTCGGGTCGRCNACAGGACGGCATGTACGRGCATCCGGGGGCGTYTACAGCGGATTSYGCGAGTTTYMCGACTAGTTCNTCTCYGCGCGGCRCAGCTGCAAYCSTGGACTTACCRGAGATGGCYCGGGCCGCCCTGACTCATRYGTAACCTATCCCCACYAGCAGTAATKSGAGAAGAATRTAAARRCAATGGAGTTTGCGACRCATTNCCGYGCCTTGRGGCTGGGARTTAGCTGTCCAACGTMACCAGCATTGYGRTCGTCAAGGTAAGTGAGACAACTTATTCTTAAGTACGCTTGCAACATTCAGCGTTGATGCGCGTTTATAGAGCACACAGCTTGCTGATAGTACCGCGCATATARCGKTTCRTMTAAAGAGCGACAGTACGGTSAGGTGWGGGGTTATTKAGCTAACCTCNMACNCTCCMKCGTSCAGGCAGGACGTGAGCACGCTMTTACAAGCCACAGATCCGCTTTTTAGGATGGTACACTCATACTGCTAAGMTCGCTTTCTGCTACGACCCCCYCCTGTCTCGGAGGTGGGTTAGATTTCAYGCMCCYAACTGCGSAGTTGCACTACTGGRGTCGTNARWTACTGYGATGCCCGGGCAGTTACCGTCTGTGTCCTGACCACATTGCGGWCCCTAGCCATTAAMACAACGAAACWGCCYTCGCCACCAGATCCGTACACAGSGTCATGGGATYRTTCCGTTCCCRACCCAAAGCTCCGTATGGGCAGTTYAAGGTGCATTCACRCKTCTACCGGRGYGAACGGCTCATTTGTAARTTAGGCCGGYGTCGRCAAGCTGRACCTTAACAAGTATSTGACCGGGCRTAATCRCCTTCTGTGGTGTCGTYTACTTTATCRRTCCGTACGYYAATCACTTCTATGGRCGYTACSGTATGGCGYCACCTGAGTACAAACGCGAATGGTTGCGGGGTCRCGCTGCGCYGTACCGAARCCGGCATTGGAGTACNCGTGCCCTCTGYATMCTTAAGTATTTRGCTCTTCATTCAGCTCTCTAAATTCCGYGTCCYTAGTRACAAGTTMCGTTTAGTAYAGGATGGGATCGCTAGACCAGTWAGRCTGACGTCTTCTTGGGTAGAAGTSGACCTNGGGGCCACTATGCCCARTTGATGCAACMRATACGCCAGYGRAGAGGARYCCGGACCCGCTATGCCCTTGGCACCTAAGGTTTGGAAAATGNGACTCGTGRMGTTACCCRGGATAGACTCASGATGCCTATGCRCAGGMTTTACTTATTCKCCCGCCCGCACRCTCCATTAGTGGYWTGGCTGGGGRAANACCGGTGATTAGGTTAGGGTAAAAACAAYRGACCYACGATGRGCAGGCAACCCGTATCACTAMCGWAGGCCTRTTGCTGAATTTAACYTTCCCTGCGCATCGYGGTCGTCASGATCTMGGTGCCYGCGCGTGGCTACMCGARATGTCTTGTAAAYARGGAGCCGGGCCGGGGYGRGGYGYCYYGCCGCACRCMGGGTGCTGAGTTAACCGGYAYTGAATTTTMWATACAACCCGCGCTCCGGCATAGCTGGGYGTTTCGCCCCCYCGGCGTTATGTGTTRTYCCTCAGCCAGACGAYCYCGTCACACCGGCCTCCGCARAGYAGGGGGATGRATACTTGGGTGTGGAAGCCTTMGGAYTTAGTTGTAGRGAGCGGGGGATMTCATGTCCCMGAGCYCAGTACCAAAATTCTCGTCNCCGAGAGTTGACATMRCCTACCGCATCCCCGTCCYAACTCCGATATCAAAACGGRCCCAATCACCTCARGCGATGTCTTCCGCCMAGTAATTCTATATGACGGCWCCAGTAAGCATGTCAAYCTGCCTAGCGCTATKTTCCTRYTGNTATGCTGCGGCGTGCGWTCTCCGCGAACTATTTGCCATATGAAACGAACCCCTTTRCAATGGGCTCTAGAGGATCCGCGCGCATCGKGACWCCTCTGRTGACACGCTTAAGGGCATTCTCCTGCACGCAGTAGTAAAACGCGGGTAGCYTACGAYGTGTGTRTTYMGCRCCCGCCGTCGCMACACGTCYTYGRTCCTCGCYAAATCYTGGAGGYAGYRTCGATTCGGTCATAYTTCARCGTCGGTAGATTGTTAATGAACGTYGGGGAGSCCGGTCAATTTGTGATTCARARRGACCCTTAAGCGGAGCTAATCTAGGATCCGGATTCGGCTCAACACACATCTGAAGCCTRGTRYCGCTTATAAAAATGSTTGATGTTTCYAAAGAGTTTCGAANCGCTTCGGGCTRTTTACACCCGGTTCACCACGGGGCGTCGATASWTCTCGMGATGYTTGCTAGCARAAAAKATGTCCCGGTCCCCYGTRTTAGRCAGGAAAGATGCACACCCACGTGRCTTCRCGCGNGTATAARGTCCCAAAGTATTWCTCGKACGCCGCATCTCCGCGTYGTRAGRCCTATGTTGAGTCCAGAACTTGCYTACGAATAACGRGRTGTTGKTGTCGNCGTAYTRSCTTGAGCTAGGKGGGTCGCACGAACGATGGCCTCTGGCCCTCTCAAACYTCYCCGGGKMTGCGTTTGARCCTTARKCKGCCTAGYGGCCGTGACTTKCCTYAGAGAGCKGGCGAAAAACAGAACGGAGCACCGGATATGGTGGTGGAGYGGGAAGTSGNGGCAAGGTACGTCGCCCGRYGRTCGGYACGCGCYGCRYGGCACGAACGCAGANGAGAGCGGGAAATCCTAYGCCCGAGTACYCGRACAGATTTTAGYTCTRTCYTTAAGGCSGCRRCATGCTTGAGGGGGCMGCAAGYCCCATTCCYTTTGATNAATAGTAGAMYGCTGCCATCAYCCCTTTGGGGGGCGCTCGCCGCGGTTTGGGGCCTCGGYGGRGGTATCAGTTAGCGCTGGACCRCAAAGAATGCGGCTAGGYAGCRKGSTGCAGAAGGCAGTTTGAGTTTCTAAATCCGAGTCCCGCGTCGGAGMCTCRCTAATATATRCTCACTNTTAYGCGGAGTAAKKATGTGGCTSGRTATTANCGGATAMGTCAGAGGGCTRTGTCTTAGACCCGANCCATGCGGAGCGGCAACAAGACAAACCAGTGCTAGGCCTGARGGAATGAGACCGTTGGCNGGGAACTNGTCGCAGCATGTCAACGATTTGCNCTCRACMYYGCGGCGCGRTGRGAGATCTGATWCCGKTCTGAMAARTTGCAAAACAGCTTGGGAAGTTCACCTRTCAAGMAAGACGTCAACCCCCGGGYCCAAACGGCWCTTACGANTGTGTACGCWGAAATACACWATGATTTCCGCCCGTGTCCGAATCAAYTGAGACACCGCAMCGGGTCGATCTCGAGTRYGCGGCNACTCTGGTCCGGAGCTACGACTGGGKGTGCTTCTCRTGGCCAYYCCATGGCCWCCGCRCGGGGGTCGGGCWATCCTACGGCCTCRACGGAAGATTGATTAGCAMTACGGCCCNGGRATTTGCCACTACCTGCYGCCCCGCGCGCGCGTACGGTTTAACGTTMTARATATCYGTAARTMGAAGKCCGYCYGCSGGYGACCGCCRAWTAGAAGTCCWTAAGGCCCCTATGYCCGCRAACTAATCCAAWAACYTCGARTTRTCGGAGAGGTGAGTTRGACGGGRAGACTGGATTGCTATAGCCTGMCTAACAGGGGCCGGTNCTGTGCCGGGGATACCAGYATTTGGCTAGCGCTACTGTCGTAGAGAGATCGGATCGACCCAGAGCCCGGACACGGAGAAACGCTGCCCGGTGGTGGGAYCTGGGTAAGGTGCACAAATCACTGGCAACCANTCGGRCCGAACCCATTGATCAYCTCTGCATKYGGTTCCAACACTGCGTAGCTCAGGATGARTAARTACACTCCTTTRTCGTCTTGCTGCTGTCGGWCCAGYAGATATGCCAAGCCACTRTTACCCAGCGAGCGCTGCAGCCGCTAGCRCTAGCGAGGCCTGTNGCYGKGGTGAGRGGYACTTGGWAKTGCYGAYGNGGYGCCGSAGAGAAWTACRCCCTKCTGTATTAATCATCTGAMTTTTCGGYCCACTATGCTCGCCGTCCATGTGGYGGCACCGRTCTGCAACGGTRAGGTGGAGTTAGTCACACCGTATTNYGTTCTCTTGTCAGGGMGTMCTTGTTACCTYRCCCGGGCGACAGAAGTAGTGAAGGAGAATAGCTTACTACGGTGCTGCGTAAAGAAGAAGGTGRCGCGTYGTGGTGYRAAGTARATAGRGCCTCAGACRCGCTGTAAWCARGGCGAACRYAATTGTTTYAGGAYAAGCGCTWCACCCCGGTACTCCCCAAAARAATCWTGAATATGCGGTTCCCCGTCGAGCCCYCAGCAACAAACACGCAYCCGAKGGGAACGCGCCCGCACCGTTGTGTAAGTTGCGCATGGTCCYRGGTCAATTCGAGTTTCWGCTAACTGYCGCCTCACCTCTAGGAGGARTATGTCCATTTGCCTACATTATTAGCGCTTTCGATCARNGGGGGTGGTRCCAGCCTTTATCCGGCAAAAGRGRGAGACTGGTTGCATRCGAGCGGYTSTGACCCCCATAAGGTTAACCWCGTTATRTGATAAGACTAGCCGCGTATRTAAGCCAMGTCWCCTGGAAGAAAGAACSGCGGCTAGTGGGCGGTYTAATCAWGACTTATGWGGAAACACRCTGCTGTRCCGAAGCCTTAAGWCCGRACRCCCGAAAGGCCTGGCGCANCSTGTCCTCCTCCRGCCATGTTNCCGGGCCTCACCGRGYCAGTGCSTGCGCYCSKCAGAATCGTACTGCACTCGARCCCCCGTCTWCGCGACTTACCCTAGGCRGYTCGATAAGTTAAATTCGTCTACCATCCTGCCAACACRGATATCCCCGTATTAGCCAATTCTGCATGCTTGGCTGGCTTAGGCGCCTRTCCTCWYGGGGTCCGATCCTAGATAAGCGRGCTYMCGCNAAAACYGGGGAGGCATYGCGGATGGTGATCCKGGGACTGGAGGAGCGGGTAGCAGGCARRACCTCGCCTCGGCATCSGCGCCAACCYTAAGCYACTCCTARTGCATAGCGTGATAGACTGRRRGATGCGCATYCGRTCCCAKGTGTTTCGCAAAGTTGTCATTTCCAGAAACCRCCGAYCGTCAGCTACAGCRCCAACWTTCGAAATYWTCAATGGACYMCTMGGCRGTCGGCCGGATGACGGGGAAAMTGTAYTGTAGRAGCRGTTARAAGAGCKCTGGGGGTACCACGYTAATCAACATYTAGAACATGCTTARTYGAAAGCCRACARCCGTAGACGAGGTCTTTGYGGTATCAGGTTGRGGACTCCTTGACCCCTTGTTTTRGGCCTAAGCCGATCCGGGTAGGCTTGACTCKATAAGAAACAAAATAWACGACATTACCCAACAGTGTCGGCTAGACSYCTCTAGYAGGGGTATNAAATTAAMACGCCAAYACGGTAATCGGCCACTTTAAGAACSCCGATTCATRGRACNATTGTTWACACGYGGCTTCTTCTCACGKATGGCGGTGTYACGYWAAAGGGGCCGSCCRGNACGTTATCATGCACAGTYACGCTCTTCCAGGTTYCTRCAGRAAAACGWTTSYTGGTGAWATGTCCAGWCGACCWTGCACGCATCGTRGTGATATGAAGATGCGNGYTASTCAGAYAATAGTTACCCCGKCGACCGTGTRTTGCGTTGCGCTTCACGATGTKCRAGCATGAGCCYGCGGTTCGAGTCTAATAGACTCTYRGATAARARAACTMYATGTTAGCATGCAGCAGCCCCTCCMWGGACRRCACRGKGAGATGNGTYACGGCCGTAACTCGRTAGGTGATAYNTGGGCARGARGGGAAGGYCTCGGCCTTCTCGGGGYCCCAGCAAMACTGTWTGCTGAGRCKGTACGCCCCYGMACAGCCCGTCTAAGGGGCTGTKCTCCGCTGAACCCCACGARCGGAAGGTAGTWTATMATGACTCAGATYGGTCTCTTTCGTCCARTRCCCTAGATAAGMTCTCGGSCCCTTCCCGGGCTCGGTYATTTACACARCCTAACGACTGCACCTGATCNAGCCGTNNGTAAATCTTTATGTGGRAAARCTTTTCTTGGGTAAGYAAMGCACKTTACAAAAATTTYRCWTAGTWGGGAGGCGTGGACACCCACTAGCCCKTACCCCCCTGTTTTCCTCCYCACCAAGATCACAMAAGATAATRAATCARCCGGCTGGATAGTCGTTCTGAAGTACGAGKGGGTAGGCRAYTCCCTTGTTAAGCCCGGCTCCCTTTGAACACGAGATGGCGGCATCTACATAGTCAGGATARAGTGGTTCGCAYGGTARGGGGCTTTGCWTAWGCAYCGTGAATGGGCCGCATGCTYCAGGATRGGTACCGCACGASCTRGTCGYTCYRGTCTGATCTTTTGTTTTTTAAGAGCGGTAWYGRCGCGCGCATTCGGCTSCGCCAGAAAKWGGRCTAAGGGCGTYGTNGGTTCTGYTRCATCTGGCTCCCCCGTCACGTARATGGATGCGCMTRGCGSCCGCGCGCCYAGRYGWCTCCCSCCGTYTTGAAGTCCGCTGAAGCKTGCCNTCGAGTTTCTCCCGGCTMAGACTCTCCTCAAYRCRGGCGATGRACCCCCCACAACCTTATGGATCCTGKTCCGGANACACGGTGCCWCAGGATGTTGCTTGGTAGTCAGGCATWTAWNCGGGACTGCGGTGAKCRGCCAAGTGGTRKCRAAGTTTGAGGGCCGCTGAAGAKGGTGCGCTACGTCGRGGANGRTCRGTGATGTCATTGCTCCGTCGCGGGTCCCCYGGGATATYKGTTTTTTAACTCGAAGGTAYTAGAGARTYCSGACCCTGTAATACTCTCTYKWCGGACCGCAACGYCTGRCCATTCGGGGGYTKGCGCTTAGNGGAACGCAAGTGRGGCACGGYCACYWCAGTTCTCGGTGGGCCGTACCTCCGGTGACAACTGACTGGATTTCANMCTAGGCCTTTGTCTCYATTCTGAGTGCCAAWATAATCGTGRGACTAAGNACAGCGTATGGGCATATRCYTAGKGRKACGTGACGGATTACGTCCTGCATACATTTAACCTYCYAAAATCTCGGGAKTTAAGATAYTATAGGAACGTGGTTGGAANTTTYGNCTAGCANTGAAGGGCGTGTTGCGGCATTGTAACRRAACGAAGACATGGNATCTYCCCCGTCACTGCGTRYATATNGTACAAAATRAGGACGAGGGTTGCGTCGCTTCCMCATGGGATAACGGGCCTAGTGCYCACGGCGTGCGTGTCGGRCTACTTGTWAGRCAGWAAGGAGTAGCCCGTGTCCCCTCTGCATRTYGAGATAATCTCTTCAAGTARCGATTTCCCRTNRGCCAAACTCTCGTCTCAGAYTTTGGGCCAGCYGAGCGTGACCGWAAACCGACCGYACGGGTCTCGATCCCTAGTATCAAGCTTCCGCYGATSCCTTTAGCGGTAGAGNTTTATTAGTCAWCATAAGCAGCGATCCAATTCGTGARTTAGCATMTCCMATACTCCAATTCCTACGACYCGCAATAACCTCGCACGGCACACCCATCTAGGACTGTCRAAAATGCCTGGAATCRGGYGCGTATGASCCATAATCACGCTAGYCGCGCCYGCCGGRGTCCCCCAGAATGAGGGCTCGCACGTSATCCGCGGACAYGGCCYAACGCTATWCATGCGGAGCGGATCCTGGAYCCGGGCCGRYCACTCGGTGTCATTCAAGKGGYATAAACTGGYTGCTTCTCNGCCTATGGAATCAAATATTATCGCTKTAATATGACCGACCCCTAAMARTCAGCGCGCAWCGGGGCGCGTACAAAAGCTTAAAGAACAACCGCYACCCTMCAATANNWTTATATGCGGCCTCGTCCCATCATTCACACCGAKGCGGTTCSGCTGTCCTTCTTTGCCCCCCGTTGATRACATRTCCTGGGTAGTGATACGARTCTASTCCGAAGACAACTTCCNGGAAGARGCTARCAGTTGCGRCTGGGCTCGGGGNCGRRSTTCGGTGGGYACCGGATCAAACGGCGCCCCCYACTGGTGGCGTWGNCAGTGTTCGNACTGGGCTTTCTCGAGCGNCACCCACCCGCGCCCGGGTATCYGGGTGAACGCAGRGSGCGTMCCGACAAKACTGTAWGACAYAASGCACGTAAGGYCTGCGTCGGGCTTTCGCSCGAGACCCYCCCGCYGTGGGCGCGGGAAGYAAGGCYGGAGACCGCAGAAGAGTGMATCTGATAGCGAAGARNTTCCAGCACGCCATAGTGCTCCMYTCYCTACGTATYCCTGCRCGGCCGGCCTTGCYCYGAGTAYACTCAAGMRTGATCCGGYGAGTGTCGGGCYCYRAGCGCAGTCCGCCCGTYTAAGAAGATATTTTGTAGGTGAYTCCCAAGACAAAGTAATAGCCCCTGGCACCACAGCTACRACTCATCAGCCCCAGGGCATGCAAAAAAYAGACATGGTCGTYCCGCSATAAGTCGKGTAGMAAAGACACGGRATTCWTGACCCAACCYCCTCTGGGCGCYGAWGGATTCGAAGCTAGTGCCRATTACGGGGCCGTAGAGAKACCCCTYCYCCCRCGGCTCGTCCGACYGTATCAAGGGATCGGCGTAMCGTTGGTGRCGGKTAGGCCCCCAACCAAAGTATGYGCSAGGCTGCTTCTTCCGGCGACGACGACAGAGGRGTCTAGGAGCAGATACATCATTCTCTGCCTATGTCCGATGAAGGKCCCYCCWMCTCAGGCACCAGCATTTAAATGCTAGCGAMRKATGAGKCTTCCTCTCGGAGGNGTCACACCTCGCAYCGGYGGGTCGCGRGAAAGKCGWTGTAACGGCYWCCTGACGACTSCTCCAGCYRATGGGYGACRCCSGTACCGCWCGKCACCCTSYRAGGCCCGARYWACATCGGTCATCAATRGAGTGAGATCTRACGTTGGTGCKTAAAATGTTYGTCGAATGAACACCCYGCCATTCGCTATACGCATYACGGCAGARGCGCCCGTCCCKTGACCTTWATTGGCATCGGTTGGCMCGCGATGGCATTAGGGACGCGGTAACTGGCCRAGCRCGCTCAGCCGNTGCAGATCTGCGACTACAAANNCTCCGAGAACSTKCTTTTSTGYTTATNATCGGATAAAGCAAAYCYACACATCCGCAGWTCTAGAYGTTCGGCTACGGCGCTRGGGCTGTGCTCCACTCCAACTTGTGTCAGGTGCSAAACATRGTTGCCCKTACTTATCCYCCCTCCTACTMCACTTCTTAGGGGGCNACCCKTAACYTGTYAACGGCGCTGCAGACASCGTCTGGGYACACCACTCRAGCCCAAACGCACTTAAACYAGGGATCCGGTGCTCTGATCGCGGCGGGCGGATACAGRSACCCACTGTTGGAGCCTKAYTRCCCGAYCCGTRTGCAATCGACGYTGACAGTCTGTAGACAYTRCGACCTGCKRCGCACTTGNATACCAYGCACTTCCCGCTCTACTGTGGGGAGCAACGSGTACACGACGCTTTAGTTCGGAATAACGTAYTCAGCGCCATTGGTGCGGTGTAGTGGTGACTAAGAGGTNACCGTTCCTGCCTCGACGGCACGACGGCCTCAGAAAGCYCACCAGGCCGCTTNRCCATACTTCGTTGGGTCCCRGCTASAGCGATACGARCAGATTCACCATACTCGCGATTTAAGTAGCTAAGRTAACATTTGCTMGYCGTCGAAYGATGCRCACTSATCTKCTGCCTRCTATMGAGCCGGCSCTTTTARCTAAATACGGTCGGGGAATGGCCTTGCCAGCCCATCACACTGATCACCCATTMRACCGCCGACAGWACCGGAGCACCCGKTACTCAAYAGAAGAACAGGCGCGCCATWGTCCCGTTYTGCTCGTGYGRCTAAGGCTYTTGYGCTATGAYAGTNCGGAAGGRGGCCCGTGGCCCSYGGAATATYGCCCGGWGGARCGMCTCAGCGCACGGTTTTCATCAGCAAAAYGCTAGCACCAGCCGGTCTAGARCCCGAACGCTAACTACGCATCCCCTTAYTTGTGTGAGTACTGTCTTACCATTCGGTSCGCTTTGTAGGTTCGGTGAGTGAMTTGGGACAACGTGGCTGATCCATGGATTCCGAAAAANCATRACYACGCAGCCGGGGGMTGGAAAAGAATGGAACTCACCCTRAATAAATTGCCAAYGCCGCCYACGCAACGCCTKTGCYCCTCATACATAAACGTTGCTCACGCCCATGGTAAGGGRATCANTCGCTCAATCTACATCWGCGTTCAGCCRCCGCTAGCCCGAWGGCACGSCGGRACTTCCCCGGTTCTARTTTTCCAYCTACAAAAGTGYCACCTRAGTGATGACCACCGAASCTAGTCTGRTGCCAATCRGCTTACAATAATYTTCTGTRATTGGCGTCTAACGCTTWTGGACCARGWAGTCATATCTKGCCGGGGGCGCGACCCCTCGGCTGGGTAGGRCCAAAGCAGCGAAGGAGCYCATTTGCTAGGGCTGCAACCATGTGACATATATCTTGTATGGGAGAKTCAGTACAYTTGCAYAGCKCATCCCATAGGGGACGCCAATCACAGACTGCGCCTGTWCGTRSYGGTGMTATTCTTCYAMRAAAGTGNGGGRAGTCCGCAATGGYGCAGCATGGTATAACCTACRTGGAGKGAGTACTGGGAGGTRAAGTAYGWCRAGGCCCAGGGCCACGGCCCMGGTCTATACAWYGACGTCGCCARGCACGCTTCTACCGCGTRTGCRGAWGCTRCRYTCCTGYCCAGTGKCCAGGAGACGCAAGGGAACGCSCANTCTATTAATAGGGGGRCCGGTATCACAGCGTGGGTCTGTCGCACACTAYTTAYRACCTCGCTTAGTAAAGANGRGCCAACTCCAATAGCACAACRGCGGCTGCATCCMMCGCCCGGGASCTGTGCACGTAAAAAGACCGTCGCCTGACRACNGAAAGMGRTTGTTAGCACACCGSGTCCCGGCTSGTCRTACARYRGTCTAAAAYYACNAGTGTCCGAAAYCCTNTTYTACTGGACRATCTTGGMCRTCGGTCTNGGCCTTGATCGTACTTACGAGGAGAAGCARYCTAMGCGGYCTCGACTAGYATGCGYCATGGGGAAGGTGGTGCNNAATCACGGACGCGAGYGACACACTGYGATAACTGTMTCATGGAWTGCATTATACCSATTCTCNTGCARRCTATCTRTAAGNGTAGGARTTCATGAAAGCCGTTGACAGTGGGWTGATCRGACGGCRTYAACAAAACAARGTCTAAAAGCGGTCAGTCTGYSCTCCTGAAACRGCTGGTATGTGAGYCTGGCCACATCTAGCTTGACGTGARAATCCCATTCGATSCTCGGATYYCCCGTGGTCTKYYCCAACYCGTCGGCCTTACCCTCCTCTCGTATATAGCAATAGTGTYWTGTCTCTCGCTTCTCMTCTTCCCTMKACGGCCCAGTYGTCGCTASYTGTTSANTCGANAAATCCTGCGCTGCCCRTCATAGGTGACAAGAYRSCCRTGCGYTACTTAACCTRTAGYTTCGTAGCTCCTTACTGACSATCCCCGTNGTAGAGGCGCCTATTGWTYGTTCCTCCCAAYGAAGCTGCCCYGTAYTGGTACGTGATCSATATCTTRAGTTCGCWAKWTATNNCCACACAYTGTCCCTGGCACGACGSSTTTAAGACCTTACACCTSTAGACTGSYGCCCTARTAATSCGATACATGCTCACATGGWCTTATAGCTCACAAACNCGYRCAAGCCAGTTCCGCGGATCGCAAGGCGGRGTCGTGTRACGRAGGGTACGAWNGTATTACACAAGCGTGCRTAGCACTRACGGGGCGCTATAACRTCAAACCTGGAYAMTGTASGGGGACTGCCGTCTTCTGGCCRCGGCCCYTAGACTTCGRGTGGCAATCGCTTCTGGGGACCAATCACTTRATCGAGGCGCGGCCTTACGTAGCACAAAAATACCTTTATCGATGTTAGGACGCACGATGCTRGAACAGYTTTGCCACTAGCTGTTTMGGACATAGTTGTGACATARAACTTGCTTRRGCGATTCTRWGCGTCGGCWCWGCGGCCCGGTTGGGCCGRACCACCAAAGGTTCCTAACRYTTGCCTCSCAGATATCCTGRTCAGTCATACKAKYCAGTCTGATCCCATCTAGACGCTGAAYGCAGGAGGCGATGAACCTATCTCCCCCAGCGAAGCTCCGYTATTTRTWGACCACTTACACCYCGAYATTGAAGAAGGGGGTCKAATTGTGGRCCSTTNCGGAAYAATAATGCGGACAGACATTTGTCMGATAGGATGCGCAGGACTATGGGAAAGACTCTNCYCCAAACCTAASTARTAGGCGCTCACTGAAGTGCAACCTAGGACTGYCAAAAGCGGGCCCTCTTGACAYTTMATAACTAGGCTCGGTGTGTACCTMTCGAGAGTAATTTGGGAAATAACCATGTATGGATCGCCCRTTCTCGCGGCCYYATCKATARAATTGACACTTTTGTTCTAAYTACAGATCACGTACGGGYGCAGTYGAATGGCYACGATATCCACAGGTGTGGTGTRAYTGGAACGGGTCAGYCACCGGCAGCCYCSCTTCGCAGACCTCTGGCGTGACSCGGCCNCTTCGTTGATCAACGMGGGATCCTCGAACCGGCTTCAGAAGGCGGTATCCCGGGCGTCAGYGCGCCCTGYAATCCAWTCAACGCCGTATRMGRTGTTGCACCTCKCTCCTAGCAATACGAGTTCAGCCGGGWAGGRTGGCACTTACGGTCGKCTATCCGGACGATATACTTGACTGCACYTGTACCATRGTAACGCCCGATGGTGTGTTCTATGAGCGAATTCCAGTAACAAYAAAYTTATCCGNYTGCAGGAGAANCACCCGCCTGYRCAATACTSGTCMTCTGTRCTGTCTTCACCAAACGGTTCAGAGGGCGCTTTACCAWGAACTGAAACCCATTGACGGATTTCAAATWTCGTTCAGCCTCAACACYCTTACARGGTKCTCGGAATATAKATCNATGGTRCCAAGNCACGGGAGATCGCTASACTCWTGAACGCTCACTCTATCGCGCTTCAATTRGAARGAAGTYCCATCTYTGATCNGCCTRGGYGCACGAAACACAWGCYCSAAGGTCGCYAGCAGCCCAGATACYAAAGAATCGCGCCGAGTATGGTRRGCTCTGTCRAAGWTATATTCGATGTATCYTGTCACTMRTAGACCAYGCCGGTCAACCCCTCTRCWRCGCGCCCYACCGSYCCGYAAGTAGCTTGGAAGGGGCCCCGGGCTTAGTGRAGGGTTTGRATGACGYCGAACGATACAGGMTGCGATRCATCCCCCCGAGATRAGACGATGTTTYGTAAGACGTCGGTACGCTTGGTTCCACTGTCGCYGCAAGTNTRGTAACTARCGTRANTTACATCTAAGAAAGTAGTACCTCGAAGACCGTTCGTATAGWGGAACGKCCKGCTCCCTCGCAAGGAGGYGGGNCGCRTTCAAGCGGTGAARAGGACRAGCAATACNCCYTGCCCCRTTTTGTGYATRTGCAGGATCTTGCCTCTCTACAGCATCGGAGNTGACKANTGCGTTCGTTACNTTTTYCTGGGCAACTGAGGTCTTTGATGAGNASTCTCGAGCCACTNTYAGGACCACCCCGGGCCATGGMCCARGAGGTCCGCNGGKGNCTGATCACARCCGTTGCGTTCCGCGGAATGGRCGGTTRGCYACCTRAGCCGCTWGGCTGATTGTTTSSCGGAKRGCTCGTGCACTGYCACCRGACNYRAAAGTCGTCCTRCATRSACTTGCTCGATTACCGATGGACGCCTTCGGAAYACGAGGYTGTCCGTTCTGCTTACAGGGGCCTTATTGCGCAACGACCCGGCCACYMGTGTAGCCGCATGCGACCCRATTGGYGCTTGTKGTKGTTGGTCCCCTTTGTGGTATTGCGGCAAAKTGNTGCAAGTAYRCGAGSGTCANTAGCCCTGCCNCSATRGTCTATTTGTGCCCTAACTCGRGGAGGCCGATCTCTCTGACACTCGAGGCTSTATTCANCCTGGTATCAGGTGGCCCTATATYATYARCCGACGYWAGWGTTCCTAATGCTCCGSRTTGCAATCGTGCRAGTACGGGCACGTTAGCCGACSTTTATTTTTTTATTTSAGGATTTATGATNMCCCATCGATCRWAKTRCGTCTAGGCTGGATGGTCCCCCTACTGAAGTGGTTCCCTGAGCCGTCACTGTAGCAAAYARAACCCCCGCGCCRACASAAACGGAGATGTTACCCAGGTCGGCCGACTSAGCSCCYTYTGACGCCTYCCGRTTGCTARAGGYACTCTAACCGACCGAGYGGGCCCCGGTCCCKCGTGACTAGCTCGGGCTCGGGANGGWCTATTGAGCAAAGACAAKCCTCTAGAGTAYGTTGGTGTARGCGCTCCAGGCYCACGGCGCACCYATGTCACTACCARTMGGAAYTGTCTTAGATCTCTTATYCNNTAGKTGARAAATTGTCGATCTGTTCGYAGATCTGGTTGGCGACTTCGSTCGAGTSAACCAACTTGCTTGTCAGCAGGTGCGAAGTCCGCCGAYARGAGACCYCCGAGTCCCGCTCGGRCTGGTCTCGGCCGGGATGTACGTTCGGAAACTCCGCGTGTTCTATCTGCCGCTACCGCGCGRTTTTTGATGGTYATCTAGCGGATAAAGCYTACAAAGTCTYGGTCRCGAGATCYGTCGCTGATCCTTCGTTGCTGATYRTCGATCGARGTAGTCTCRTTGCYTCGAGGCACACTGTGAGCCTATTTAGTCATAGCGGTGTCGARGAATGCCAAGCCTACWWAAAGGGAAAGGAGATTTCAAGGCTYTTCAGGGGTCGGCTATAATCRAAYGCCCAGTTGGACGAGTGTATCGGCYCCCTTGTGGACTGTCTTGGGGYKGGCTTATTTCGGGCAGCACACCGAGKCGTAGTGYTGMAGCNCGAGAGAGGRAAARGGGAGTCCYGTARGTAGGCTAATGACAGTTCGTTWGGCAAGCTACTTCAGGCGCTCGGRKGTCTANCGTATATCCCAGACAYYGGCKACGAAGCATCATGATCAGTAGTTCCGGRTCACCRAACGCACCGTCTAYWAATCCGGRCCKTCCTACACGGAGTCGTGRAAGGTAGGCTTCGCCGTTGCGGTTTTTGTTNCAACAGCAGAMGGGYCCAGCGTGGGGTMACAGTKGCCARAGTYCCTGCTCGCNCTCCNGTCGAGATGCCTCCCGYTAGACCACCTAGCGKYYCCAGARGGTATTTGACGRMRACATACNAGCTATCACSTMCGGCTTTCAGGTTAGCAAGGTCYATCGGCGCACCTACTCYGGAGTGTGAAMYTGGTCCTCSAANTATCCACYGGCGGCATSAAAATAGCGCGGCAGCTCCGCAATCCGYCAANCGGCYSTGGGTGGTCGTTCATACATTCNGACCCACTTCTGTMRACCTAGGTTCTCCGTTGMATCCTGGGAGAMTACTGTATAGAAGCCTTAGGAGGGAAARAGATTAGRACGCCTTAGRAGTGTAGGGCTATCSCCGCTGAGAGCCGAGAGGCSGGTGATTGTTCTATTGSCCAGGCCTGGCGTCCCCTACCATACSYGGGNAAGCTTCCTGCAGGAGGGACCTTYACTTCTCTGGRTGASCTRCTCTGAGCCTCAGGTNGCCTCTGTTTTTGTGAACRTAAGATCTGTAGGGTCGCTAGTACAACGATGCGRYTAAAGGAAYYCGGCGCGGGCTGTCCTRGCCCCTACYCGATAGCAATTAYCGACGTTCTGRTGTTGGCTTCGRAGTTGAGAKGGCGTCAAATCTTGCCTTCRGCRRAGGCCGCATAAAGACTGWTAACAATAYGRTRRCGGCAATGTWCGTRCTGGTYTGGSNTGGWATATGAGAATAAGGATTGCTCCATGCTTAACCCGANCCTGAAGGCTCGACCCKRGGCGGGCCCGCTGRGGCACGYGCCCCAAATGGTATACGCGCTCGGCATACCCSAAANATGTAGGGGGACACYRGCGTCTGAKATCAMYAAAGCAANTCGGCAGTANGKCCAGAACGCTCTCAACGTAAGAAATGGCCGTTTTAAAATGGCGGTYGCTGTAATTAMRAGGTCAYCGCACTAARGAANATATCTTTCGTGTCACTTATGARCGGGCCTACGGGGTGCCAGAARGCTRGAATTWAAATGTMAACTCACARGGGKACCRGCAATGTGAGAGAGTAGTGACAGGTTRCCGGACTATGCTCAGGCCYTCATAASYGGWACGTGANAMAANCATTAGCCTTAGYWCGGGAAGGTGCYCCCGCGACTCTGCCGTCTGGTGYACAGGTTAAGTCAAAAACTCTTGGGCCGCAGCTTAGGACKTCTTCGCCTRTGCGGATCACCCTAYGCCAGGCGCCTMACTGCCATTCYTAGTACWAAGGCGAGRKCCCCGTCCGTGGCGRGCACCGCACAGCAGATCTAMAGCCTAGTTTGAATATCCGGCAYATACAAGTAACCTCTACGAATCATCAGWGATCCGTACTCTATTTGGCTAGGNGCTGCTCATCTKCAAAGATAAGCTAACACGACTCCNTTYCCGTTNTCCGRCMCAATACCGTCGCCYRAAGCCTAGTGAAGGWTATNCCGGAGCAAAGAGCAAGCCACCCGCATGAYCYSATCCATTCCCTACCACAAAAAGCCTGANGGARCAATCGYTACGACCAAAGSTGSTAGCCWCGCGCCCGTNCACNNCTCNCCGGGGTAGCAGATTNACTTCAATACCCTRTGTAAGGCGSCRGTTTACCCGGCCTAGCGTYAGTATAGCGTCCTCGRAACAGCTCCAGCWTTAATAGCTGSRGGTTCTCAGTCTAGCCCTGTCAATCCCWGTAGYGCGCCGCGTTATNCSYTTTAWTYCTGTCGTCCCTTARGGGGTATGYATATMSGTTGGTTAACATGANGCGACRTGCATTRTNATTATGGGYTACGACCWAGCGCTGACGATCGCGTTGRGASCAAACTTGGYGMGGCCMACCCGGCTCSYCATTTYAAACTCTRGCRCATGYATGTAGGRTTTACCCGGTNGTAGTGAAATGCGTAACCCTTCATYCCTCGCACCMGTGGTCTAACTAGGGATGTRGTCCYATTGGCCGGTAATAGYTACGTGAYGGCGCCACAAARGGGTCGGCATGNAGTTTTATNNGCCTYGGATRTGGAATGAGMRGTTCCGCGAGGRACACCRCAGAGACACTCGYTACTAGCYCCGGTTCTRCAGCCTTAAAAACCGTANACCTTTTGTGKGGTMTAGTCGCGGATCTTACAAAAGGGCGTGCCTCCGTGACCAATTKACTCTTTGGGGTTAAGCTGATCTTATACRTCTYCTCCMANCMACCAGMAAAAAGAGTGCCGRGTACTAGCTTTMACATTRCRATAGYANTMGGCAGCCWTAAGAAWTGGATGTAGTATTATGYTAAAATTGGGCCTGTRAACGGRGATATRTNTCCGTTATGATATWATYTTKTAMTTGTARGAGAYGTGTAAGGGACCAGTGGAATAAAAGTRAATGCGGAATGTGGCGGTGGGCGCCAATWCTAATACACTGGCAACGGNACCARCTTCAGGCTRGCCTWYSGCGGAGCGCTCAAGTGACTCATCAGGGCTTGCTGACTCTWYYGGACATGTACCTWGCTAGTYCCGTTGTATGRTGCCCGCSACKTGNCTAAGCGATTKGTGAGTCAAAAMGAYGGCCTATGGCCCCGTGTRCGAGGKTCGGSCNCCARATCACGGRTGGTCGTTATCCWAGGGTCATGCCTTCATGTCRGACGTTACAGASCTCCCSGCGTTCCATAGAAMCCCCTWCACTAAATGAAGARTGCANGAGGAMGCATGMTCTCTAGAACCTCCTRCTGGGAAAACGGCTGCRGCGCAGGCTATAACCCTCAAAAGGCGGSTCCYGACAATCATAAGCCTGCGGGCARACTCCATCACGGGGRARGGACTGTAGGAGTSAGGGCGTGCCCGGGCGTTNNTANAGACTTGGNANCACGATCTTTCCNTGGATACCGCCNGCACCATCCGTNAAATCTCATCACCCTTCTCRTGCCCGGGTNGCCTCGYACTTCGTCAACATCTCCTWGCCRCCTATGKCAKATGGAAGGCYATSARCACTCAGATGGGGYTACATTAARMACGGGCYTTAGCAGYGCTYTGTTYCRTAGAKCCCCTCGCGAGGGAGCGATCRATACTCCTGCARTRGGGCTAGATWGGYCNCATGARTCYYGCGCTATCGGRTGCTYGCACACCCTTCCGATGTTGGTCTTCTTTACGCATGYGACCACCTAACCCCAAGAGGCCAGTAGMCGTACCATTCGTGTGTGGCCACTGAGCGRCACCCNTAGCAKAGTCCAACTGTCGRKYTCACGAATCACAGTGCCCRGATYCCGACTGATGRTACTAGCCTCACCCGATATTGCGAGTGCACCATGTTTAGGGGGWCGCAATTTCGYCGGGAGGATACYTCCCCCGARTGGGCACAGCTAAAGCGCAAATTTCTGTCCCMGAGTNTWCTCACYCGGCTRGTCCGTACAGTCGGTSGGRTCCTACRCGCGCGGTCGTCNCCCAGAAGYTTTYACCGCTACTACYARAGTTGGGCGGGTTCARTGCCCCAGACAGGCGCCRGYTWCATTCGGCGTTTGAAAACCGYCGTTTGATAAAGGATCNGGACTCCWGAAGCCTGTTAGTGRAGYTAGTGYTAGGRMCCCCAACGTTACCTAGTACCTAATCRGGATTCKGCTAGWTCGGTGCTRAAACGAATKCCTTGCCCTRCCCGGGMCGCNAAACCTTANGCGAGTCGTGGAGTTCGCRATCATGGGATGCRATGCCGCGCGTAACAGTACTTGACTMCCCNATGCCGCGAGTYGGACYCTAACCMTAGTAGGCTTCTGTGKTTAGGCGTACMGCATTGTCAAGAAMCYCCTNCATTTTGAATYTATGATGRAACRCGCCGTRGTCCACGNAGTWATGAGTCGTGTATTTATCCACCTCCGACNCRTRYACRCCCCSCAAAGKRTTGACCAAGRTATGTKTCGGGCTTTTTAGAGTCCCYCTCCAAYARGTGCGCACGNAGGTCAGCCKTTTCAAAAGGCTATCGGGTTCCCGCCGCGGTAACCTATGCWCGAACYGWGGCAATCAGGCCCKCGTCATCACTCCCGAYYACGTTCGACKGCCGGGCTCCGTTTAAGYCAAGATAGTGAGTGCAGGTCTGCATAATAAGGCAGATGCYCTANTAGAGACGGCTTGACTAGGCAGAAATCTTAAGCAGCCGCTACRTATGSGGTGTACCCGCAATYYCTGATTGGTACGTYCATGNTATCATNCRYACAGGTAAGGGTCGCGCTTTTAGATGTYGCAYCTTTCGTCAGTTGGGCGAYGCCCTCCAGYATCTTTCYGACCCCAYCGAGTCGYACTTCACAGAYGAAGGCCTCGGTCCTTCTCCRCAAARCMACCCCCCGTYGCAGTTACGTGTGGAAACGGKCCATCGGGAGRTRCATAGGAGCATAACTCGATYGCGGCTCCANTGATYAACGGTRATCCGAGCTTGCCGTGTGAATGTGAATYGTAGTACTTCRATGGTCAACTGGGGTGGCGACCRCCCGGCTGGCAYCCTAATTTTACKCTAAAGTAATATGATCKACGATCCNATGCCGAGGAACGTRGGAACTTAGCGTCATAGGAASACGTTGGTGGGACAGCGCARAANCACYYGCATAACGTYSGATCGGTATGCCMANCTAGGGTCGATACTTAGGTGTAGCGCCCGKGAACGAAATCKNACTRTCTACGTTCTTTAATTNSACACTGCACGTGCGTTGCCGGAGTTGTCGCCGGGGACCGCGGTWGTATATGTGATACTAACTCTTYCGATATCATMCATTTAGAACGNCTGGGCCATGCTGATGTGCACTAAGGATACTTATTGAATCGTCCGCGCCATCGAGAGACTTCGAAGCACGYGYGKGTCTTAYGGTGTACACWCCGGGAYCGGYACAGATCCCGTRGNGTGCGTATGGCATATCYGACGATGTGGTAACRGGATTCTACAAGGAAGTATAGGAACGAGCGYYGAATCCGRCAGCGCTRCCCTATCAGAGATTGTGYCAGACACTCAGAACAGTGTAAATGGGTGTACGAMYAAAGCGTSTGCTACGTAGCCCGGTCTAACYATTGATGGTCYACTTAMCRGRAYAAACCCAAACACGRAACAGACTSATGGGNCGTARAGGCCAMCGCTATGCARCAGCTRTATACATGCGCSRSACGCGGGKATCGGCGTRTCNCATCAACCCGRCTCAGCGACGCAGTTGGTCCGATGGGTATGATCTACGGCCTGTATTGRAAATCRCGCCTATGTGAAGGAGGCACCAAGTGCCTNAAAGTTAACTYGCCCMCTCGCTCTCGTCCGATGGAGAGCGYCTATACANCGGTCGCCCGGCGGATCTAAACACCAAAAGATAACAGACTATGGGTTCCGTTACGTRCAAAGACCCAACRCGARCTAGCTAGAAAAATACKCAGTTCCGCCATCAGGCACGGCTGCAGGTCGGATGCCTAWGGSGCGGGTCRWCGCGTCAATCCAAACCCGTCTTCTMSTTAACTKGCCGCCCTCAATCCCTGGYNCCGCYGAAGGAGTTGCGGGTCTTGACCCCGCGGCGGTGGGGKCCGCGCCYYCGGACAAGRTTATGCCCTGTATCCGCSGTATCAACGGACCAATGCAWTGCCAGCCRAMYGTTCCCACTYRAGTGTTCGACGGGTTATGCKGCGACTGAGTATGGTGGGTCGAGTATTCANTSWCGAGGTTGGSATGGCATGGACTRCACCGTNCCATAGNTCTTATTATCACGRCGCGCMCTNTCAGYTACGTCGTGCRRTGGAATAGACTTAGCCGTGTTRGAYCAAGGTTTCTTACAAGAYGTGACRATATGCCGCAMGCCGCACGATCTSACTCTCRCCTCRTCNCAAGCCCACGGGCSCCTGTGACAAGGATCGCTAGCGGTGCCCCCAGCAGTACCWCACCRRGGGCAWGTGTCYAAACCTACGTGTCATCTACTATGCCTYTGACTCCRNGAGCCGGTTCACTAATTGSAACTTTTGGACARAGCTAGGTTCAGCGCTNGRCGTTAGACATTTRTATTCTYCCCANAGCCGCGCATCCTACACGAGGGTAGAATTCKACGTGGCCTCGGACTATKSAGGTYGGYCGACTGCAACCAGGAATMACYTAKSRAATGRGCAGGGCCCCATCTATCAGTGGACTGAACGGNGGAACGTGCYKATGCATCGACACCTCGCCGAGTCCGCGACTGCCCTTCCTCATCTAGATAGGASGGGTGAGTATRGTNACATGCCATCCRCCACACCCTGCCAAGGRGGYAGCGCCGAATATCGACWCGTGGGCCAGCTAGTTCRAGGTCMAACCCGMCCGATTCGGAGAATGAAGTTGGTGGTAARAGGRTGCCATCCGGCATGTCGACAGAGAGTAGGACTATGTAACCGCRCGGTGCGAAACACGATACAGCCACCAGRAGAGSAGGGCCGGCACGAAGACCCCGNTRAAGCGGCGGYGACAGACAAGAGCCTCYCCTYTYTAYGCCTGGCGTTTCSGCGTCGCGTATAGAGCTGAATTCGCGTCGAGAGGTRYTTGCCGTTGSGATATGACTACGRCACGCACTCAMGGCGCGAGCACTCACTAWCCGGAAAGTCCTCRGAGGTKCGTCCAGTCGACCGGACGTAYTAGTCAGAATATTTTGAWGKGCCAGAACCTACRYTAGTTTGRTATACCRCAYCCCCGAAGCGGCCGGTTTYCTRTCGAAGGCGGGCTTTCRCTACCRCCCCGYCWCWGTGGAGSGYGTTGMCAGAGAGAGCTCCCCCTCCGCTCTTTANWCAGCTACGCGTCCTGTGGCTACAGRTYTCGTAAGAGTCCTRTTATCGRACTTTGCTTACTTSSGGATGCGAAAGTCACACCCGACCTTGTCCCATCTCGTTAAGTMCTGCTAARGTCTTCAGATGCGAGTCTGAAACACGCTAGTATGTAGGTACYGTGCTYGGATGTTGGGAAACAAACGGCTGAGTGACTCTAGTCAATGGCGTCGTCTGACACCCTSCGTCTCGCGCGTATGCNCAACTTRGTCCTGGGAYTTGCCGRATGCCAGAMCCCTTGGATGGKGACATCCCTTAGTTTCKCTRCTAGAATCCCCGCTGYGCAGTGTGGGRYRCGRGAYYGTCCATCTAGTCTCACTYGTGTTTCAWTGGRACTTMGCAGCACRCGGGGCAATCTGAGTCAGCACCTRTTAATAWTTCCGGGCTTCTAGCCAACACCGCTTGAAGAGAACTCTACAGAAGGGACACTTATTGGGGGGCGTRGAGGGCCACCAGAGCGGATGAGTAGGYGACAGGTTCTACGTGTRACCGCCCCCYAGGGGCAGRTGAAAGCACNGAARCGGCCTGTGGCAAAGTTAYAACGTGYTAGTTATAAAGGATAGSGTATCCGGTTATCATGTCAYTATTATCTCAATCGCATNATATATTCGGGCCCTACGCNYTCGTTTGCACGGCTGCYRCGCYRCACTTCTCGMGATGGAAARGGAAGTGGACCACATCGAGCTCCCAACAGCGACTWGAGCTCTTAAAACCACGAGTACTTAAAACCAACCGGRTATAGAGGCRGTCAATGAATAGACTGAAGAGAGCGCAGCACATTGATGTWTAAATGRGCACAGTGCNGCAAATGCCCTTGATGTTTGACATGCCTCGCGGAYGGCGCCRMACNTGGTCAACCGGGACGGCTGTGACCGGACASAATATTCCTTCGTAGAGGTTCCGNSGACCCGGTGAGKCGCGATGCCCCGGTACAGAGATTAGCTTCGCTGCGTATCGGGRCCTGTACACCTGGCAGGGTTCCCGGAACCGCRYGCCGCYTGASAGTGCCTCGAAGAAKTAAGTTGACACGATGAAAGGATTGTCCTYGCGKGARCTTCCGKGGAGGCGYGTTGCCCRGTCAYCCCGAACAACTCGGGNGCCGTACCCTCCGAMGGGGAGTGGCTGGAGGTTCCCCGCATGGGACGGTGTTCCCATYGGAYTCCTAGAGAAMTGATSCGCGCATGAYGARTAGTTGTTCCYAGTTTGAACTGCGGAGGAGAATGCATAATTCTATTCCYGACCGCCATTYTTGTGCTTRCGGTCCGAARCGTTGGTGAATGYGCTCCATCGGAYAAGCGCCTCTYAAATTGAANCAGGTACGSTAGGAAKTGGTCTAAGYGCCGMCGCGTTTGCGGAGCAGTTTGACCTTTGCAGCGGACATCTTGCCGGRCTCACYCTTTCWCCGGCGGTAATTTGGGTTGCAATGTTTTCACCARGTTCGATACTAGNTAGYGASMCGGCACCGACCATTCAGTAATNCCTGACGGNCCNGASKTCCAATGGACGGAAAGCCCTYGCCGCACGGTTCGAACGTTGCGGGAWCAAGGCTAAACGACTGCMCTTCTTTGTCYAATCCCTCACCGAGTCGGAATAGACAGTAAGATCACGCCCYGACGTCGGTTTGCTGAGCCTATGGCARATWTCTATYCAACCCCCAGAARATACGGTGCCCATTCCACAGNCCACTCGGGAGGTAYCKGCCGGGATGATACCGCCGCAGAARMCAGACTAGGTACGNTCTTTATGMTTTGGCCCYGGCTATSGGATGTAATCCAATGAGGACKTRCTTTYATCATYTAAGATAGTGCAGGGRARTGTCTGTTTCCYGAGTGTGACTATGAGAAAACCTGTTACTACATATTGTAAGATAGGACAGTTTTAGGAYACGCGCARGGACTCCTCACCCCTYCCGTAAGGAACRCGGGATGYNAAGAAGTGTTAAGATGAWGGTGCCACTCAGCGRAYTGTCCTTATYCTGTGGTTGCGATACCAAWGTCCGAACWGWACTGAGGGGGRAAGTAGYTATCTACGGMGGGTTAGACGRCGCAATCGTGTTCCGGAARACGGGCTCTCAACTGTCGCACGACCCGGATGAGWCSACTGGGATGGRCARGTTACGMRTGAYCCTTAYGYACGGTGACGCGAAGARACCGGAATWATGGCAACGSCACWCTCYCACTCCCTWTACGTACCCCCGTCTGTGCGTTRYCYAAGCAGTCGGATAGSGTAGAGMWGGCAGGTACTAGCGYATGGCTATGTGGYGCCCCYTCGCGCACTCGCGTTCCCTACGCAGCTCGGAAGAACSCGCATAGAGCACGGAAACTCCATTGACACTCCGGCCKCGTCGTCASTCGGCATCACGCTCTTACAGGKACTTGATGAGGACGRCCSAGACGGGTCGCTGTTATAGCTACGTATCCCGTGCAAAGCCACCCAGTTATAGCCYTATTGGCTCTGCATGTCGGGACCATACTTTCACACTGTGACARWGAAATGCTGNATRGGCCGGAGCGCAGCCTGYCAGTGGCGCTRCYACYKTTGATCGGCCCGCCGCACTACCGGTCGNGCGGACAMTAAGATCGCTGGRAATGGTTTTCGTAMGTATAAGCCTTGNTATCACCGCCTGCGCNCAAGYCCCCGGGACGGTGCCTAGKACTACTATGAGAAAATCGGRGACCSCCCAATTCACATCATTTATACAGGCGTGTYCACTGCCCCTGCTMGCGCTTCAGCGGTAGTCGSMACCGTAATTCCGCGCGATGGCCGGCTGCGGCCTRAGANGCGCCGCAGTCCTAGTRAGAGACCCCTACTGTTATKCGWTTTGTCCGTCACGGCRTGATAAAAAGGTGTAGAGGSACCAGGGTGGANGCACCAATTTTGCATAGGAGCGTATAACCCCAATCGGTGGGGCGGGCTCTCGGTAGAGGCACATAAGGAGTTCCGCGGGTCGCGGCTACTGTAGAGCTATCGAGCTTTGCCATGTGGCGCACGAGTTGGATGANTTCACTCNATATTCGAAGAGTCTCTCRYARCCACAYCGTGAAGGCGACTGTCGGTTCCTACGGATANATGAGCGACTGCATACATRAAGGGTGCGGGGGGGGGCGASCGCGCYCCCACGTAATTACCMGCCGCCGGTGGGCTTGGGATSGTATGCATGATCTATTTAAATSCCGYATCTCAAGAYACGSGATCTCGCWCTAAGGRGCGTYTTACAAACCCATGAGGCCCCACCACAGTGGRAACTGTTTGCGGACGTGGTMCTCAGAATAGTGGTTAGGGGACCCAAKGCTTCCGCYAAAAGGGT
>Pleioblastus_truncatus_NH227
[truncated: 146,058 more chars]
